# Supplementary material for: A worldwide map of swine short tandem repeats and their associations with evolutionary and environmental adaptations
Source: Genet Sel Evol. 2021 Apr 23;53:39. doi: 10.1186/s12711-021-00631-4 (PMC8063339; doi:10.1186/s12711-021-00631-4)
Supplement: Supplementary file 1 — Additional file 1: Table S1. Detailed information on the 394 samples investigated in this study. [file 12711_2021_631_MOESM1_ESM.xlsx]

## Sheet: Sheet1
Table S1. The detailed information on the 394 samples investigated in this study.
ID	Breeds	Breed abbreviation	Regions	Region abbreviation	Types	Gender	Sequencing platform	SRA accession	Reads length	Sequencing coverage	Sequencing depth	Mapping rate
CB8-1	Bamaxiang	BMX	Bama, Guangxi, China	CS	Dom	Female	Illumina HiSeq 2000	PRJNA213179 (JXLAB)	100bp	0.976219	26.7374	0.992292
CB8-2	Bamaxiang	BMX	Bama, Guangxi, China	CS	Dom	Female	Illumina HiSeq 2000	PRJNA213179 (JXLAB)	100bp	0.976677	28.462	0.992821
CB8-3	Bamaxiang	BMX	Bama, Guangxi, China	CS	Dom	Female	Illumina HiSeq 2000	PRJNA213179 (JXLAB)	100bp	0.97658	25.9562	0.992297
CB8-4	Bamaxiang	BMX	Bama, Guangxi, China	CS	Dom	Female	Illumina HiSeq 2000	PRJNA213179 (JXLAB)	100bp	0.976987	27.2274	0.993132
CB8-5	Bamaxiang	BMX	Bama, Guangxi, China	CS	Dom	Female	Illumina HiSeq 2000	PRJNA213179 (JXLAB)	100bp	0.976933	27.2512	0.992143
CB8-6	Bamaxiang	BMX	Bama, Guangxi, China	CS	Dom	Female	Illumina HiSeq 2000	PRJNA213179 (JXLAB)	100bp	0.977035	27.1754	0.992721
H12	Bamaxiang	BMX	Bama, Guangxi, China	CS	Dom	Female	Illumina HiSeq 2000	JXLAB	150bp	0.992494	30.6949	0.991276
H14	Bamaxiang	BMX	Bama, Guangxi, China	CS	Dom	Female	Illumina HiSeq 2000	JXLAB	150bp	0.992298	30.1271	0.991782
H18	Bamaxiang	BMX	Bama, Guangxi, China	CS	Dom	Female	Illumina HiSeq 2000	JXLAB	150bp	0.976351	26.6073	0.991854
H19	Bamaxiang	BMX	Bama, Guangxi, China	CS	Dom	Male	Illumina HiSeq 2000	JXLAB	150bp	0.98044	30.4162	0.98003
H21	Bamaxiang	BMX	Bama, Guangxi, China	CS	Dom	Male	Illumina HiSeq 2000	JXLAB	150bp	0.978898	26.555	0.984751
H25	Bamaxiang	BMX	Bama, Guangxi, China	CS	Dom	Male	Illumina HiSeq 2000	JXLAB	150bp	0.980071	29.7798	0.988959
CB12-1	Luchuan	LC	Luchuan, Guangxi, China	CS	Dom	Female	Illumina HiSeq 2000	PRJNA213179 (JXLAB)	100bp	0.971637	23.925	0.994611
CB12-2	Luchuan	LC	Luchuan, Guangxi, China	CS	Dom	Female	Illumina HiSeq 2000	PRJNA213179 (JXLAB)	100bp	0.977445	26.5899	0.990977
CB12-3	Luchuan	LC	Luchuan, Guangxi, China	CS	Dom	Female	Illumina HiSeq 2000	PRJNA213179 (JXLAB)	100bp	0.977812	28.5139	0.992697
CB12-4	Luchuan	LC	Luchuan, Guangxi, China	CS	Dom	Female	Illumina HiSeq 2000	PRJNA213179 (JXLAB)	100bp	0.973601	27.2397	0.994362
CB12-5	Luchuan	LC	Luchuan, Guangxi, China	CS	Dom	Female	Illumina HiSeq 2000	PRJNA213179 (JXLAB)	100bp	0.976111	26.9626	0.99263
CB12-6	Luchuan	LC	Luchuan, Guangxi, China	CS	Dom	Female	Illumina HiSeq 2000	PRJNA213179 (JXLAB)	100bp	0.977317	24.9891	0.993202
CB1-1	Wuzhishan	WZS	Haikou, Hainan, China	CS	Dom	Female	Illumina HiSeq 2000	PRJNA213179 (JXLAB)	100bp	0.97718	26.0906	0.992277
CB1-2	Wuzhishan	WZS	Haikou, Hainan, China	CS	Dom	Female	Illumina HiSeq 2000	PRJNA213179 (JXLAB)	100bp	0.975944	26.1522	0.993589
CB1-3	Wuzhishan	WZS	Haikou, Hainan, China	CS	Dom	Female	Illumina HiSeq 2000	PRJNA213179 (JXLAB)	100bp	0.976379	25.7449	0.993145
CB1-4	Wuzhishan	WZS	Haikou, Hainan, China	CS	Dom	Male	Illumina HiSeq 2000	PRJNA213179 (JXLAB)	100bp	0.98069	25.4833	0.992625
CB1-5	Wuzhishan	WZS	Haikou, Hainan, China	CS	Dom	Male	Illumina HiSeq 2000	PRJNA213179 (JXLAB)	100bp	0.980751	26.2055	0.992467
CB1-6	Wuzhishan	WZS	Haikou, Hainan, China	CS	Dom	Female	Illumina HiSeq 2000	PRJNA213179 (JXLAB)	100bp	0.975283	26.8764	0.993351
CB6-1	Hetao	HT	Wuyuan, Inner Mongolia, China	CN	Dom	Female	Illumina HiSeq 2000	PRJNA213179 (JXLAB)	100bp	0.974817	26.0241	0.993174
CB6-2	Hetao	HT	Wuyuan, Inner Mongolia, China	CN	Dom	Female	Illumina HiSeq 2000	PRJNA213179 (JXLAB)	100bp	0.974792	25.1183	0.993755
CB6-4	Hetao	HT	Wuyuan, Inner Mongolia, China	CN	Dom	Male	Illumina HiSeq 2000	PRJNA213179 (JXLAB)	100bp	0.979386	24.4755	0.993517
CB6-5	Hetao	HT	Wuyuan, Inner Mongolia, China	CN	Dom	Female	Illumina HiSeq 2000	PRJNA213179 (JXLAB)	100bp	0.975861	25.5404	0.99284
CB6-6	Hetao	HT	Wuyuan, Inner Mongolia, China	CN	Dom	Female	Illumina HiSeq 2000	PRJNA213179 (JXLAB)	100bp	0.972834	24.8403	0.99435
CB9-1	Laiwu	LWH	Shandong, China	CN	Dom	Male	Illumina HiSeq 2000	PRJNA213179 (JXLAB)	100bp	0.979274	25.4617	0.991793
CB9-2	Laiwu	LWH	Shandong, China	CN	Dom	Male	Illumina HiSeq 2000	PRJNA213179 (JXLAB)	100bp	0.979226	24.0229	0.992354
CB9-3	Laiwu	LWH	Shandong, China	CN	Dom	Male	Illumina HiSeq 2000	PRJNA213179 (JXLAB)	100bp	0.979503	27.6969	0.992993
CB9-4	Laiwu	LWH	Shandong, China	CN	Dom	Male	Illumina HiSeq 2000	PRJNA213179 (JXLAB)	100bp	0.979595	26.6728	0.991768
CB9-5	Laiwu	LWH	Shandong, China	CN	Dom	Male	Illumina HiSeq 2000	PRJNA213179 (JXLAB)	100bp	0.980073	26.6773	0.989126
CB9-6	Laiwu	LWH	Shandong, China	CN	Dom	Male	Illumina HiSeq 2000	PRJNA213179 (JXLAB)	100bp	0.980278	26.2958	0.989854
H22	Laiwu	LWH	Shandong, China	CN	Dom	Female	Illumina HiSeq 2000	JXLAB	150bp	0.976913	25.3795	0.990489
H24	Laiwu	LWH	Shandong, China	CN	Dom	Female	Illumina HiSeq 2000	JXLAB	150bp	0.97729	27.0144	0.989216
H26	Laiwu	LWH	Shandong, China	CN	Dom	Female	Illumina HiSeq 2000	JXLAB	150bp	0.976766	24.3126	0.992902
H28	Laiwu	LWH	Shandong, China	CN	Dom	Female	Illumina HiSeq 2000	JXLAB	150bp	0.976444	30.3551	0.991927
H29	Laiwu	LWH	Shandong, China	CN	Dom	Male	Illumina HiSeq 2000	JXLAB	150bp	0.98114	32.2215	0.992299
H61	Laiwu	LWH	Shandong, China	CN	Dom	Male	Illumina HiSeq 2000	JXLAB	150bp	0.980318	25.6007	0.988929
H85	Laiwu	LWH	Shandong, China	CN	Dom	Male	Illumina HiSeq 2000	JXLAB	150bp	0.979894	28.5103	0.989862
H88	Laiwu	LWH	Shandong, China	CN	Dom	Male	Illumina HiSeq 2000	JXLAB	150bp	0.980121	33.232	0.989689
H99	Laiwu	LWH	Shandong, China	CN	Dom	Male	Illumina HiSeq 2000	JXLAB	150bp	0.979993	28.7314	0.990557
CB7-1	Min	Min	Lanxi, Heilongjiang, China	CN	Dom	Female	Illumina HiSeq 2000	PRJNA213179 (JXLAB)	100bp	0.975006	26.0409	0.993643
CB7-2	Min	Min	Lanxi, Heilongjiang, China	CN	Dom	Male	Illumina HiSeq 2000	PRJNA213179 (JXLAB)	100bp	0.978698	25.5742	0.99354
CB7-3	Min	Min	Lanxi, Heilongjiang, China	CN	Dom	Male	Illumina HiSeq 2000	PRJNA213179 (JXLAB)	100bp	0.981242	26.5083	0.992186
CB7-4	Min	Min	Lanxi, Heilongjiang, China	CN	Dom	Male	Illumina HiSeq 2000	PRJNA213179 (JXLAB)	100bp	0.977935	26.1337	0.993362
CB7-5	Min	Min	Lanxi, Heilongjiang, China	CN	Dom	Male	Illumina HiSeq 2000	PRJNA213179 (JXLAB)	100bp	0.977343	23.5199	0.99355
CB7-6	Min	Min	Lanxi, Heilongjiang, China	CN	Dom	Male	Illumina HiSeq 2000	PRJNA213179 (JXLAB)	100bp	0.979269	27.0298	0.991919
CB26-1	Bamei	BM	E. China	CW	Dom	Male	Illumina HiSeq 2000	PRJNA398176 (JXLAB)	100bp	0.979418	23.2794	0.990675
CB26-2	Bamei	BM	E. China	CW	Dom	Male	Illumina HiSeq 2000	PRJNA398176 (JXLAB)	100bp	0.980558	23.3291	0.987489
CB26-3	Bamei	BM	E. China	CW	Dom	Male	Illumina HiSeq 2000	PRJNA398176 (JXLAB)	100bp	0.981185	28.2348	0.988242
CB26-4	Bamei	BM	E. China	CW	Dom	Male	Illumina HiSeq 2000	PRJNA398176 (JXLAB)	100bp	0.980043	23.7966	0.995537
CB26-5	Bamei	BM	E. China	CW	Dom	Male	Illumina HiSeq 2000	PRJNA398176 (JXLAB)	100bp	0.980069	26.3013	0.971223
CB26-6	Bamei	BM	E. China	CW	Dom	Male	Illumina HiSeq 2000	PRJNA398176 (JXLAB)	100bp	0.981176	24.2523	0.992052
CB27-1	Baoshan	BS	Baoshan, Yunnan, China	CW	Dom	Male	Illumina HiSeq 2000	PRJNA398176 (JXLAB)	100bp	0.981669	25.511	0.991381
CB27-2	Baoshan	BS	Baoshan, Yunnan, China	CW	Dom	Male	Illumina HiSeq 2000	PRJNA398176 (JXLAB)	100bp	0.981137	25.0906	0.993338
CB27-3	Baoshan	BS	Baoshan, Yunnan, China	CW	Dom	Male	Illumina HiSeq 2000	PRJNA398176 (JXLAB)	100bp	0.981282	25.5101	0.990211
CB27-4	Baoshan	BS	Baoshan, Yunnan, China	CW	Dom	Female	Illumina HiSeq 2000	PRJNA398176 (JXLAB)	100bp	0.977736	25.7854	0.991527
CB27-5	Baoshan	BS	Baoshan, Yunnan, China	CW	Dom	Female	Illumina HiSeq 2000	PRJNA398176 (JXLAB)	100bp	0.977425	29.2354	0.992192
CB27-6	Baoshan	BS	Baoshan, Yunnan, China	CW	Dom	Female	Illumina HiSeq 2000	PRJNA398176 (JXLAB)	100bp	0.97747	27.8053	0.992413
CB25-1	Neijiang	NJ	Sichuan, China	CW	Dom	Male	Illumina HiSeq 2000	PRJNA398176 (JXLAB)	100bp	0.981239	27.2323	0.986651
CB25-2	Neijiang	NJ	Sichuan, China	CW	Dom	Male	Illumina HiSeq 2000	PRJNA398176 (JXLAB)	100bp	0.981001	27.2264	0.989623
CB25-3	Neijiang	NJ	Sichuan, China	CW	Dom	Female	Illumina HiSeq 2000	PRJNA398176 (JXLAB)	100bp	0.978183	27.6002	0.99046
CB25-4	Neijiang	NJ	Sichuan, China	CW	Dom	Male	Illumina HiSeq 2000	PRJNA398176 (JXLAB)	100bp	0.980455	24.4753	0.991474
CB25-5	Neijiang	NJ	Sichuan, China	CW	Dom	Male	Illumina HiSeq 2000	PRJNA398176 (JXLAB)	100bp	0.980749	24.888	0.990386
CB25-6	Neijiang	NJ	Sichuan, China	CW	Dom	Male	Illumina HiSeq 2000	PRJNA398176 (JXLAB)	100bp	0.980319	26.2379	0.992468
CB10-1	Erhualian	EHL	Wuxi, Jiangsu, China	CE	Dom	Female	Illumina HiSeq 2000	PRJNA488327 (JXLAB)	100bp	0.975994	27.5682	0.99187
CB10-2	Erhualian	EHL	Wuxi, Jiangsu, China	CE	Dom	Female	Illumina HiSeq 2000	PRJNA488327 (JXLAB)	100bp	0.976269	26.8903	0.992551
CB5-1	Erhualian	EHL	Wuxi, Jiangsu, China	CE	Dom	Female	Illumina HiSeq 2000	PRJNA488327 (JXLAB)	100bp	0.974109	29.6753	0.994107
CB5-4	Erhualian	EHL	Wuxi, Jiangsu, China	CE	Dom	Female	Illumina HiSeq 2000	PRJNA488327 (JXLAB)	100bp	0.973714	24.5845	0.993803
F0-1190	Erhualian	EHL	Jiangsu, China	CE	Dom	Female	Illumina HiSeq 2000	PRJNA488327 (JXLAB)	100bp	0.977027	25.8287	0.99078
F0-124	Erhualian	EHL	Wuxi, Jiangsu, China	CE	Dom	Female	Illumina HiSeq 2000	PRJNA213179 (JXLAB)	100bp	0.978402	37.2242	0.993055
F0-126	Erhualian	EHL	Wuxi, Jiangsu, China	CE	Dom	Female	Illumina HiSeq 2000	PRJNA213179 (JXLAB)	100bp	0.9768	26.1689	0.99284
F0-142	Erhualian	EHL	Jiangsu, China	CE	Dom	Female	Illumina HiSeq 2000	PRJNA488327 (JXLAB)	100bp	0.976943	25.8983	0.992669
F0-146	Erhualian	EHL	Wuxi, Jiangsu, China	CE	Dom	Female	Illumina HiSeq 2000	PRJNA488327 (JXLAB)	100bp	0.976792	25.5349	0.993097
F0-174	Erhualian	EHL	Wuxi, Jiangsu, China	CE	Dom	Female	Illumina HiSeq 2000	PRJNA488327 (JXLAB)	100bp	0.976714	26.0632	0.99357
F0-196	Erhualian	EHL	Wuxi, Jiangsu, China	CE	Dom	Female	Illumina HiSeq 2000	PRJNA488327 (JXLAB)	100bp	0.976805	26.0192	0.991951
F0-202	Erhualian	EHL	Wuxi, Jiangsu, China	CE	Dom	Female	Illumina HiSeq 2000	PRJNA213179 (JXLAB)	100bp	0.978522	36.9552	0.993466
F0-292	Erhualian	EHL	Wuxi, Jiangsu, China	CE	Dom	Female	Illumina HiSeq 2000	PRJNA488327 (JXLAB)	100bp	0.976677	25.6726	0.992493
F0-38	Erhualian	EHL	Wuxi, Jiangsu, China	CE	Dom	Female	Illumina HiSeq 2000	PRJNA488327 (JXLAB)	100bp	0.976654	24.6308	0.991455
F0-52	Erhualian	EHL	Wuxi, Jiangsu, China	CE	Dom	Female	Illumina HiSeq 2000	PRJNA488327 (JXLAB)	100bp	0.976797	25.8819	0.992342
F0-54	Erhualian	EHL	Wuxi, Jiangsu, China	CE	Dom	Female	Illumina HiSeq 2000	PRJNA488327 (JXLAB)	100bp	0.976774	25.5439	0.992461
F0-58	Erhualian	EHL	Wuxi, Jiangsu, China	CE	Dom	Female	Illumina HiSeq 2000	PRJNA488327 (JXLAB)	100bp	0.977075	26.3337	0.993094
F0-68	Erhualian	EHL	Wuxi, Jiangsu, China	CE	Dom	Female	Illumina HiSeq 2000	PRJNA488327 (JXLAB)	100bp	0.977271	25.8547	0.99181
F0-74	Erhualian	EHL	Wuxi, Jiangsu, China	CE	Dom	Female	Illumina HiSeq 2000	PRJNA488327 (JXLAB)	100bp	0.977053	26.6456	0.992512
F0-90	Erhualian	EHL	Wuxi, Jiangsu, China	CE	Dom	Female	Illumina HiSeq 2000	PRJNA213179 (JXLAB)	100bp	0.978082	35.9222	0.993346
F0-94	Erhualian	EHL	Wuxi, Jiangsu, China	CE	Dom	Female	Illumina HiSeq 2000	PRJNA213179 (JXLAB)	100bp	0.978517	36.595	0.982173
H1	Erhualian	EHL	Wuxi, Jiangsu, China	CE	Dom	Male	Illumina HiSeq 2000	JXLAB	100bp	0.980182	25.9297	0.992011
H11	Erhualian	EHL	Wuxi, Jiangsu, China	CE	Dom	Male	Illumina HiSeq 2000	JXLAB	150bp	0.980741	27.1427	0.991307
H13	Erhualian	EHL	Wuxi, Jiangsu, China	CE	Dom	Male	Illumina HiSeq 2000	JXLAB	150bp	0.980685	27.745	0.991086
H2	Erhualian	EHL	Wuxi, Jiangsu, China	CE	Dom	Female	Illumina HiSeq 2000	JXLAB	150bp	0.977259	32.8947	0.991973
H38	Erhualian	EHL	Wuxi, Jiangsu, China	CE	Dom	Female	Illumina HiSeq 2000	JXLAB	150bp	0.977018	30.8675	0.993397
H4	Erhualian	EHL	Wuxi, Jiangsu, China	CE	Dom	Female	Illumina HiSeq 2000	JXLAB	150bp	0.977635	27.7997	0.989147
H6	Erhualian	EHL	Wuxi, Jiangsu, China	CE	Dom	Female	Illumina HiSeq 2000	JXLAB	150bp	0.976902	25.4405	0.993054
H7	Erhualian	EHL	Wuxi, Jiangsu, China	CE	Dom	Male	Illumina HiSeq 2000	JXLAB	150bp	0.979913	25.0966	0.991724
CB20-1	Jinhua	JH	Zhejiang, Jinhua	CE	Dom	Female	Illumina HiSeq 2000	PRJNA213179 (JXLAB)	100bp	0.976848	24.78	0.991307
CB20-2	Jinhua	JH	Zhejiang, Jinhua	CE	Dom	Female	Illumina HiSeq 2000	PRJNA398176 (JXLAB)	100bp	0.977241	29.4826	0.991859
CB20-3	Jinhua	JH	Zhejiang, Jinhua	CE	Dom	Male	Illumina HiSeq 2000	PRJNA398176 (JXLAB)	100bp	0.980802	25.3328	0.988946
CB20-4	Jinhua	JH	Zhejiang, Jinhua	CE	Dom	Male	Illumina HiSeq 2000	PRJNA398176 (JXLAB)	100bp	0.980195	27.0027	0.984503
CB20-5	Jinhua	JH	Zhejiang, Jinhua	CE	Dom	Female	Illumina HiSeq 2000	PRJNA398176 (JXLAB)	100bp	0.976567	24.4123	0.992142
CB20-6	Jinhua	JH	Zhejiang, Jinhua	CE	Dom	Male	Illumina HiSeq 2000	PRJNA398176 (JXLAB)	100bp	0.98139	26.4381	0.986647
CB24-1	Gansu Tibetan	GST	Gansu Tibetan	CT	Dom	Male	Illumina HiSeq 2000	PRJNA550237 (JXLAB)	100bp	0.981619	28.9971	0.990848
CB24-2	Gansu Tibetan	GST	Gansu Tibetan	CT	Dom	Male	Illumina HiSeq 2000	PRJNA550237 (JXLAB)	100bp	0.981493	29.8699	0.991022
CB24-3	Gansu Tibetan	GST	Gansu Tibetan	CT	Dom	Male	Illumina HiSeq 2000	PRJNA550237 (JXLAB)	100bp	0.980581	25.7746	0.991329
CB24-4	Gansu Tibetan	GST	Gansu Tibetan	CT	Dom	Female	Illumina HiSeq 2000	PRJNA550237 (JXLAB)	100bp	0.976823	25.0885	0.992815
CB24-5	Gansu Tibetan	GST	Gansu Tibetan	CT	Dom	Male	Illumina HiSeq 2000	PRJNA550237 (JXLAB)	100bp	0.981118	26.899	0.99136
CB24-6	Gansu Tibetan	GST	Gansu Tibetan	CT	Dom	Female	Illumina HiSeq 2000	PRJNA550237 (JXLAB)	100bp	0.977941	26.7013	0.992295
CB5-2	Gansu Tibetan	GST	Gansu Tibetan	CT	Dom	Female	Illumina HiSeq 2000	PRJNA213179 (JXLAB)	100bp	0.976269	27.2204	0.993686
CB5-3	Gansu Tibetan	GST	Gansu Tibetan	CT	Dom	Female	Illumina HiSeq 2000	PRJNA213179 (JXLAB)	100bp	0.973603	24.5591	0.992317
CB5-5	Gansu Tibetan	GST	Gansu Tibetan	CT	Dom	Male	Illumina HiSeq 2000	PRJNA213179 (JXLAB)	100bp	0.976608	25.5546	0.992276
CB5-6	Gansu Tibetan	GST	Gansu Tibetan	CT	Dom	Female	Illumina HiSeq 2000	PRJNA213179 (JXLAB)	100bp	0.974221	25.9033	0.993323
H30	Gansu Tibetan	GST	Gansu, China	CT	Dom	Female	Illumina HiSeq 2000	JXLAB	150bp	0.97704	35.6977	0.992194
H31	Gansu Tibetan	GST	Gansu, China	CT	Dom	Male	Illumina HiSeq 2000	JXLAB	150bp	0.980424	26.5104	0.990256
H34	Gansu Tibetan	GST	Gansu, China	CT	Dom	Female	Illumina HiSeq 2000	JXLAB	150bp	0.977378	31.9478	0.989882
H35	Gansu Tibetan	GST	Gansu, China	CT	Dom	Male	Illumina HiSeq 2000	JXLAB	150bp	0.981199	25.5479	0.992474
H36	Gansu Tibetan	GST	Gansu, China	CT	Dom	Female	Illumina HiSeq 2000	JXLAB	150bp	0.977805	32.6241	0.991936
H37	Gansu Tibetan	GST	Gansu, China	CT	Dom	Male	Illumina HiSeq 2000	JXLAB	150bp	0.979834	25.3159	0.987887
H40	Gansu Tibetan	GST	Gansu, China	CT	Dom	Female	Illumina HiSeq 2000	JXLAB	150bp	0.976271	28.4365	0.990656
H44	Gansu Tibetan	GST	Tibet, China	CT	Dom	Female	Illumina HiSeq 2000	JXLAB	150bp	0.976171	24.5131	0.992366
CB2-1	Tibetan Tibetan	TT	Tibet, China	CT	Dom	Female	Illumina HiSeq 2000	PRJNA213179 (JXLAB)	100bp	0.976936	27.4008	0.992277
CB21-1	Tibetan Tibetan	TT	Tibet, China	CT	Dom	Male	Illumina HiSeq 2000	PRJNA550237 (JXLAB)	100bp	0.981832	24.4107	0.992789
CB21-2	Tibetan Tibetan	TT	Tibet, China	CT	Dom	Male	Illumina HiSeq 2000	PRJNA550237 (JXLAB)	100bp	0.98157	29.6891	0.993059
CB21-3	Tibetan Tibetan	TT	Tibet, China	CT	Dom	Male	Illumina HiSeq 2000	PRJNA550237 (JXLAB)	100bp	0.981384	27.3104	0.993635
CB21-4	Tibetan Tibetan	TT	Tibet, China	CT	Dom	Male	Illumina HiSeq 2000	PRJNA550237 (JXLAB)	100bp	0.981235	26.3122	0.991972
CB21-5	Tibetan Tibetan	TT	Tibet, China	CT	Dom	Male	Illumina HiSeq 2000	PRJNA550237 (JXLAB)	100bp	0.981533	31.1959	0.988317
CB21-6	Tibetan Tibetan	TT	Tibet, China	CT	Dom	Female	Illumina HiSeq 2000	PRJNA550237 (JXLAB)	100bp	0.977864	26.5172	0.991113
CB2-2	Tibetan Tibetan	TT	Tibet, China	CT	Dom	Male	Illumina HiSeq 2000	PRJNA213179 (JXLAB)	100bp	0.981288	27.7518	0.991892
CB2-3	Tibetan Tibetan	TT	Tibet, China	CT	Dom	Male	Illumina HiSeq 2000	PRJNA213179 (JXLAB)	100bp	0.979476	25.2669	0.99352
CB2-4	Tibetan Tibetan	TT	Tibet, China	CT	Dom	Male	Illumina HiSeq 2000	PRJNA213179 (JXLAB)	100bp	0.980113	22.0614	0.991325
CB2-5	Tibetan Tibetan	TT	Tibet, China	CT	Dom	Male	Illumina HiSeq 2000	PRJNA213179 (JXLAB)	100bp	0.980263	20.9601	0.992722
CB2-6	Tibetan Tibetan	TT	Tibet, China	CT	Dom	Female	Illumina HiSeq 2000	PRJNA213179 (JXLAB)	100bp	0.977221	22.512	0.992659
CB23-1	Sichuan Tibetan	SCT	Sichuan, China	CT	Dom	Male	Illumina HiSeq 2000	PRJNA550237 (JXLAB)	100bp	0.980622	25.7848	0.994907
CB23-2	Sichuan Tibetan	SCT	Sichuan, China	CT	Dom	Male	Illumina HiSeq 2000	PRJNA550237 (JXLAB)	100bp	0.981205	28.9473	0.99336
CB23-3	Sichuan Tibetan	SCT	Sichuan, China	CT	Dom	Male	Illumina HiSeq 2000	PRJNA550237 (JXLAB)	100bp	0.980423	25.5104	0.993277
CB23-4	Sichuan Tibetan	SCT	Sichuan, China	CT	Dom	Male	Illumina HiSeq 2000	PRJNA550237 (JXLAB)	100bp	0.981221	28.2385	0.994477
CB23-5	Sichuan Tibetan	SCT	Sichuan, China	CT	Dom	Male	Illumina HiSeq 2000	PRJNA550237 (JXLAB)	100bp	0.980979	25.0039	0.994139
CB23-6	Sichuan Tibetan	SCT	Sichuan, China	CT	Dom	Male	Illumina HiSeq 2000	PRJNA550237 (JXLAB)	100bp	0.98035	26.2173	0.994767
CB4-1	Sichuan Tibetan	SCT	Sichuan, China	CT	Dom	Female	Illumina HiSeq 2000	PRJNA213179 (JXLAB)	100bp	0.975834	27.0515	0.993779
CB4-2	Sichuan Tibetan	SCT	Sichuan, China	CT	Dom	Female	Illumina HiSeq 2000	PRJNA213179 (JXLAB)	100bp	0.976314	26.2459	0.992154
CB4-3	Sichuan Tibetan	SCT	Sichuan, China	CT	Dom	Male	Illumina HiSeq 2000	PRJNA213179 (JXLAB)	100bp	0.979755	26.2613	0.992821
CB4-4	Sichuan Tibetan	SCT	Sichuan, China	CT	Dom	Male	Illumina HiSeq 2000	PRJNA213179 (JXLAB)	100bp	0.979791	26.7741	0.992414
CB4-5	Sichuan Tibetan	SCT	Sichuan, China	CT	Dom	Male	Illumina HiSeq 2000	PRJNA213179 (JXLAB)	100bp	0.980145	28.322	0.992149
CB4-6	Sichuan Tibetan	SCT	Sichuan, China	CT	Dom	Male	Illumina HiSeq 2000	PRJNA213179 (JXLAB)	100bp	0.978559	26.9828	0.993371
CB22-1	Yunnan Tibetan	YNT	Diqing, Yunnan, China	CT	Dom	Male	Illumina HiSeq 2000	PRJNA550237 (JXLAB)	100bp	0.980995	25.6043	0.99378
CB22-2	Yunnan Tibetan	YNT	Diqing, Yunnan, China	CT	Dom	Male	Illumina HiSeq 2000	PRJNA550237 (JXLAB)	100bp	0.981783	29.2093	0.994357
CB22-3	Yunnan Tibetan	YNT	Diqing, Yunnan, China	CT	Dom	Male	Illumina HiSeq 2000	PRJNA550237 (JXLAB)	100bp	0.981406	26.3415	0.995437
CB22-4	Yunnan Tibetan	YNT	Diqing, Yunnan, China	CT	Dom	Male	Illumina HiSeq 2000	PRJNA550237 (JXLAB)	100bp	0.981261	25.5508	0.994414
CB22-5	Yunnan Tibetan	YNT	Diqing, Yunnan, China	CT	Dom	Male	Illumina HiSeq 2000	PRJNA550237 (JXLAB)	100bp	0.981464	25.0378	0.995376
CB22-6	Yunnan Tibetan	YNT	Diqing, Yunnan, China	CT	Dom	Male	Illumina HiSeq 2000	PRJNA550237 (JXLAB)	100bp	0.980931	25.2733	0.993778
CB3-1	Yunnan Tibetan	YNT	Diqing, Yunnan, China	CT	Dom	Male	Illumina HiSeq 2000	PRJNA213179 (JXLAB)	100bp	0.981718	27.6903	0.986467
CB3-2	Yunnan Tibetan	YNT	Diqing, Yunnan, China	CT	Dom	Male	Illumina HiSeq 2000	PRJNA213179 (JXLAB)	100bp	0.980168	28.6011	0.993439
CB3-3	Yunnan Tibetan	YNT	Diqing, Yunnan, China	CT	Dom	Male	Illumina HiSeq 2000	PRJNA213179 (JXLAB)	100bp	0.981476	28.1369	0.992076
CB3-4	Yunnan Tibetan	YNT	Diqing, Yunnan, China	CT	Dom	Male	Illumina HiSeq 2000	PRJNA213179 (JXLAB)	100bp	0.981609	26.8374	0.992731
CB3-5	Yunnan Tibetan	YNT	Diqing, Yunnan, China	CT	Dom	Male	Illumina HiSeq 2000	PRJNA213179 (JXLAB)	100bp	0.981795	26.5717	0.992337
CB3-6	Yunnan Tibetan	YNT	Diqing, Yunnan, China	CT	Dom	Male	Illumina HiSeq 2000	PRJNA213179 (JXLAB)	100bp	0.981375	22.0671	0.989524
CB11-1	Nanchang wild boar	CWB	Nanchang, Jiangxi, China	AWB	Wild	Female	Illumina HiSeq 2000	PRJNA213179 (JXLAB)	100bp	0.977149	25.8685	0.991699
CB11-2	Nanchang wild boar	CWB	Nanchang, Jiangxi, China	AWB	Wild	Male	Illumina HiSeq 2000	PRJNA213179 (JXLAB)	100bp	0.98074	28.2315	0.991813
CB11-3	Shangyou wild boar	CWB	Jiangxi, China	AWB	Wild	Female	Illumina HiSeq 2000	PRJNA213179 (JXLAB)	100bp	0.976974	27.5539	0.993229
CB11-4	Shangyou wild boar	CWB	Jiangxi, China	AWB	Wild	Male	Illumina HiSeq 2000	PRJNA213179 (JXLAB)	100bp	0.97939	21.7055	0.994097
CB11-5	Zhejiang wild boar	CWB	Zhejiang, China	AWB	Wild	Male	Illumina HiSeq 2000	PRJNA213179 (JXLAB)	100bp	0.974917	20.5028	0.993348
CB11-6	Zhejiang wild boar	CWB	Zhejiang, China	AWB	Wild	Male	Illumina HiSeq 2000	PRJNA213179 (JXLAB)	100bp	0.974927	21.8274	0.991996
ERR544842	AWB	CWB	Asian wild	AWB	Wild	Female	Illumina HiSeq 2000	PRJEB1683	100bp	0.807515	6.92533	0.99908
ERR544843	AWB	CWB	Asian wild	AWB	Wild	Female	Illumina HiSeq 2000	PRJEB1683	100bp	0.813607	9.85904	0.999085
ERR544844	AWB	CWB	Asian wild	AWB	Wild	Female	Illumina HiSeq 2000	PRJEB1683	100bp	0.812941	8.95056	0.999143
ERR977151	AWB	CWB	ASW_SChina	AWB	Wild	Male	Illumina HiSeq 2000	PRJEB9922	100bp	0.95456	8.45456	0.985298
ERR977165	AWB	CWB	ASW_SChina	AWB	Wild	Female	Illumina HiSeq 2000	PRJEB9922	100bp	0.976753	10.3164	0.988878
ERR977168	AWB	CWB	ASW_SChina	AWB	Wild	Female	Illumina HiSeq 2000	PRJEB9922	100bp	0.978297	9.40597	0.989385
ERR977170	AWB	CWB	ASW_NChina	AWB	Wild	Male	Illumina HiSeq 2000	PRJEB9922	100bp	0.921598	7.5864	0.9737
ERR977180	AWB	CWB	ASW_NChina	AWB	Wild	Male	Illumina HiSeq 2000	PRJEB9922	100bp	0.979648	8.40024	0.967894
SRS703307	Korean wild boar	KWB	Korean	AWB	Wild	Male	Illumina HiSeq 2000	PRJNA260763	110bp	0.97731	17.3277	0.967621
SRS703308	Korean wild boar	KWB	Korean	AWB	Wild	Male	Illumina HiSeq 2000	PRJNA260763	110bp	0.971306	11.2291	0.964154
SRS703309	Korean wild boar	KWB	Korean	AWB	Wild	Male	Illumina HiSeq 2000	PRJNA260763	110bp	0.975096	16.4334	0.969874
SRS703310	Korean wild boar	KWB	Korean	AWB	Wild	Female	Illumina HiSeq 2000	PRJNA260763	110bp	0.975785	16.3259	0.967217
SRS703311	Korean wild boar	KWB	Korean	AWB	Wild	Male	Illumina HiSeq 2000	PRJNA260763	110bp	0.977763	16.2094	0.960084
SRS703312	Korean wild boar	KWB	Korean	AWB	Wild	Female	Illumina HiSeq 2000	PRJNA260763	110bp	0.976039	15.6012	0.960551
SRS703313	Korean wild boar	KWB	Korean	AWB	Wild	Male	Illumina HiSeq 2000	PRJNA260763	110bp	0.976589	16.8171	0.961814
SRS703314	Korean wild boar	KWB	Korean	AWB	Wild	Male	Illumina HiSeq 2000	PRJNA260763	110bp	0.980718	16.6853	0.960409
SRS703315	Korean wild boar	KWB	Korean	AWB	Wild	Female	Illumina HiSeq 2000	PRJNA260763	110bp	0.977904	16.6717	0.962603
SRS703316	Korean wild boar	KWB	Korean	AWB	Wild	Male	Illumina HiSeq 2000	PRJNA260763	110bp	0.978551	16.6574	0.964231
ERR977225	Duroc	DU	USA	EI	Dom	Male	Illumina HiSeq 2000	PRJEB9922	100bp	0.979823	15.5996	0.967404
ERR977227	Duroc	DU	USA	EI	Dom	Male	Illumina HiSeq 2000	PRJEB9922	100bp	0.971252	14.2138	0.980164
H71	Duroc	DU	WhiteDuroc	EI	Dom	Male	Illumina HiSeq 2000	JXLAB	150bp	0.982524	32.7215	0.991385
H73	Duroc	DU	WhiteDuroc	EI	Dom	Male	Illumina HiSeq 2000	JXLAB	150bp	0.982054	30.9714	0.992518
H76	Duroc	DU	WhiteDuroc	EI	Dom	Female	Illumina HiSeq 2000	JXLAB	150bp	0.978355	26.7228	0.990945
H77	Duroc	DU	WhiteDuroc	EI	Dom	Male	Illumina HiSeq 2000	JXLAB	150bp	0.982648	33.0242	0.992761
H78	Duroc	DU	WhiteDuroc	EI	Dom	Female	Illumina HiSeq 2000	JXLAB	150bp	0.978513	28.5838	0.990897
H79	Duroc	DU	WhiteDuroc	EI	Dom	Male	Illumina HiSeq 2000	JXLAB	150bp	0.982011	28.024	0.991264
H82	Duroc	DU	WhiteDuroc	EI	Dom	Female	Illumina HiSeq 2000	JXLAB	150bp	0.978391	24.3804	0.991365
H84	Duroc	DU	WhiteDuroc	EI	Dom	Female	Illumina HiSeq 2000	JXLAB	150bp	0.978887	33.4049	0.992571
SRR1177806	Duroc	DU	USA	EI	Dom	Male	Illumina HiSeq 2000	PRJNA239399	110bp	0.980545	13.1088	0.979339
SRR1577858	Duroc	DU	USA	EI	Dom	Male	Illumina HiSeq 2000	PRJNA260763	110bp	0.978849	15.2419	0.98738
SRR1577860	Duroc	DU	USA	EI	Dom	Male	Illumina HiSeq 2000	PRJNA260763	110bp	0.978929	17.3043	0.982434
SRR1577862	Duroc	DU	USA	EI	Dom	Male	Illumina HiSeq 2000	PRJNA260763	110bp	0.980605	17.0539	0.98263
SRR1577863	Duroc	DU	USA	EI	Dom	Male	Illumina HiSeq 2000	PRJNA260763	110bp	0.941026	10.6334	0.984073
SRR1577864	Duroc	DU	USA	EI	Dom	Male	Illumina HiSeq 2000	PRJNA260763	110bp	0.950213	10.5726	0.984349
SRR1577865	Duroc	DU	USA	EI	Dom	Male	Illumina HiSeq 2000	PRJNA260763	110bp	0.978347	15.3161	0.986753
SRR1577867	Duroc	DU	USA	EI	Dom	Male	Illumina HiSeq 2000	PRJNA260763	110bp	0.979191	16.5784	0.960097
SRR1577868	Duroc	DU	USA	EI	Dom	Male	Illumina HiSeq 2000	PRJNA260763	110bp	0.977741	14.8599	0.97993
SRR1577869	Duroc	DU	USA	EI	Dom	Male	Illumina HiSeq 2000	PRJNA260763	110bp	0.977359	14.505	0.977922
SRR1577870	Duroc	DU	USA	EI	Dom	Male	Illumina HiSeq 2000	PRJNA260763	110bp	0.978889	16.8636	0.983625
SRR1577871	Duroc	DU	USA	EI	Dom	Male	Illumina HiSeq 2000	PRJNA260763	110bp	0.977721	15.112	0.984309
SRR1577872	Duroc	DU	USA	EI	Dom	Male	Illumina HiSeq 2000	PRJNA260763	110bp	0.978621	17.5647	0.982329
SRR1577873	Duroc	DU	USA	EI	Dom	Male	Illumina HiSeq 2000	PRJNA260763	110bp	0.97792	14.2923	0.986158
SRR1577875	Duroc	DU	USA	EI	Dom	Male	Illumina HiSeq 2000	PRJNA260763	110bp	0.978323	15.6982	0.988101
SRR1577876	Duroc	DU	USA	EI	Dom	Male	Illumina HiSeq 2000	PRJNA260763	110bp	0.977714	14.1576	0.988787
SRR1577877	Duroc	DU	USA	EI	Dom	Male	Illumina HiSeq 2000	PRJNA260763	110bp	0.978408	14.6502	0.989612
SRR1577878	Duroc	DU	USA	EI	Dom	Male	Illumina HiSeq 2000	PRJNA260763	110bp	0.978128	14.2	0.988664
SRR1577879	Duroc	DU	USA	EI	Dom	Male	Illumina HiSeq 2000	PRJNA260763	110bp	0.977846	16.4384	0.97818
SRR1577880	Duroc	DU	USA	EI	Dom	Male	Illumina HiSeq 2000	PRJNA260763	110bp	0.977651	15.2274	0.982917
11-146206	French LargeWhite	FLW	NULL	EI	Dom	Female	Illumina HiSeq 2000	PRJNA550237 (JXLAB)	100bp	0.977273	21.4333	0.992644
12-106500	French LargeWhite	FLW	NULL	EI	Dom	Female	Illumina HiSeq 2000	PRJNA550237 (JXLAB)	100bp	0.976108	20.2184	0.991936
12-110308	French LargeWhite	FLW	NULL	EI	Dom	Female	Illumina HiSeq 2000	PRJNA550237 (JXLAB)	100bp	0.977449	22.5873	0.992612
12-151806	French LargeWhite	FLW	NULL	EI	Dom	Female	Illumina HiSeq 2000	PRJNA550237 (JXLAB)	100bp	0.976823	22.1437	0.991279
12-189604	French LargeWhite	FLW	NULL	EI	Dom	Female	Illumina HiSeq 2000	PRJNA550237 (JXLAB)	100bp	0.976626	21.101	0.99268
12-189704	French LargeWhite	FLW	NULL	EI	Dom	Female	Illumina HiSeq 2000	PRJNA550237 (JXLAB)	100bp	0.977473	23.4855	0.992205
12-202700	French LargeWhite	FLW	NULL	EI	Dom	Female	Illumina HiSeq 2000	PRJNA550237 (JXLAB)	100bp	0.977276	21.7464	0.993171
12-205708	French LargeWhite	FLW	NULL	EI	Dom	Female	Illumina HiSeq 2000	PRJNA550237 (JXLAB)	100bp	0.97593	19.9886	0.992477
12-214404	French LargeWhite	FLW	NULL	EI	Dom	Female	Illumina HiSeq 2000	PRJNA550237 (JXLAB)	100bp	0.976501	20.865	0.992637
12-248902	French LargeWhite	FLW	NULL	EI	Dom	Female	Illumina HiSeq 2000	PRJNA550237 (JXLAB)	100bp	0.976995	21.9877	0.992887
12-260300	French LargeWhite	FLW	NULL	EI	Dom	Female	Illumina HiSeq 2000	PRJNA550237 (JXLAB)	100bp	0.976513	20.9159	0.992484
12-271800	French LargeWhite	FLW	NULL	EI	Dom	Female	Illumina HiSeq 2000	PRJNA550237 (JXLAB)	100bp	0.977992	24.3418	0.991852
12-272206	French LargeWhite	FLW	NULL	EI	Dom	Female	Illumina HiSeq 2000	PRJNA550237 (JXLAB)	100bp	0.976993	21.4792	0.993057
12-287202	French LargeWhite	FLW	NULL	EI	Dom	Female	Illumina HiSeq 2000	PRJNA550237 (JXLAB)	100bp	0.976161	20.7595	0.9926
12-292402	French LargeWhite	FLW	NULL	EI	Dom	Female	Illumina HiSeq 2000	PRJNA550237 (JXLAB)	100bp	0.976253	21.7739	0.992059
12-406202	French LargeWhite	FLW	NULL	EI	Dom	Female	Illumina HiSeq 2000	PRJNA550237 (JXLAB)	100bp	0.97691	21.8464	0.992241
12-496310	French LargeWhite	FLW	NULL	EI	Dom	Female	Illumina HiSeq 2000	PRJNA550237 (JXLAB)	100bp	0.975287	17.2675	0.992312
13-115204	French LargeWhite	FLW	NULL	EI	Dom	Female	Illumina HiSeq 2000	PRJNA550237 (JXLAB)	100bp	0.977245	23.9972	0.99325
13-119000	French LargeWhite	FLW	NULL	EI	Dom	Female	Illumina HiSeq 2000	PRJNA550237 (JXLAB)	100bp	0.976703	21.685	0.992016
13-129500	French LargeWhite	FLW	NULL	EI	Dom	Female	Illumina HiSeq 2000	PRJNA550237 (JXLAB)	100bp	0.977293	21.506	0.992931
13-137302	French LargeWhite	FLW	NULL	EI	Dom	Female	Illumina HiSeq 2000	PRJNA550237 (JXLAB)	100bp	0.976826	22.52	0.991305
13-138206	French LargeWhite	FLW	NULL	EI	Dom	Female	Illumina HiSeq 2000	PRJNA550237 (JXLAB)	100bp	0.976199	20.7854	0.992272
13-164706	French LargeWhite	FLW	NULL	EI	Dom	Female	Illumina HiSeq 2000	PRJNA550237 (JXLAB)	100bp	0.976994	22.0824	0.993166
13-174808	French LargeWhite	FLW	NULL	EI	Dom	Female	Illumina HiSeq 2000	PRJNA550237 (JXLAB)	100bp	0.976473	20.8732	0.992377
C311303434	French LargeWhite	FLW	NULL	EI	Dom	Female	Illumina HiSeq 2000	PRJNA550237 (JXLAB)	100bp	0.976662	20.4324	0.992958
C311303637	French LargeWhite	FLW	NULL	EI	Dom	Female	Illumina HiSeq 2000	PRJNA550237 (JXLAB)	100bp	0.977841	24.7838	0.988813
C311304564	French LargeWhite	FLW	NULL	EI	Dom	Female	Illumina HiSeq 2000	PRJNA550237 (JXLAB)	100bp	0.976365	21.5327	0.991976
HJ31302545	French LargeWhite	FLW	NULL	EI	Dom	Female	Illumina HiSeq 2000	PRJNA550237 (JXLAB)	110bp	0.977976	24.2417	0.992205
HJ31303009	French LargeWhite	FLW	NULL	EI	Dom	Female	Illumina HiSeq 2000	PRJNA550237 (JXLAB)	110bp	0.973967	19.9745	0.988966
HJ31303029	French LargeWhite	FLW	NULL	EI	Dom	Female	Illumina HiSeq 2000	PRJNA550237 (JXLAB)	110bp	0.976096	20.3006	0.992959
PN71302683	French LargeWhite	FLW	NULL	EI	Dom	Female	Illumina HiSeq 2000	PRJNA550237 (JXLAB)	110bp	0.975543	19.4775	0.992401
PN71302730	French LargeWhite	FLW	NULL	EI	Dom	Female	Illumina HiSeq 2000	PRJNA550237 (JXLAB)	110bp	0.977574	24.1556	0.99188
PN71302850	French LargeWhite	FLW	NULL	EI	Dom	Female	Illumina HiSeq 2000	PRJNA550237 (JXLAB)	110bp	0.976335	21.7024	0.99299
ERR977249	Hampshire	HP	England	EI	Dom	Male	Illumina HiSeq 2000	PRJEB9922	100bp	0.979782	14.1862	0.96721
ERR977251	Hampshire	HP	England	EI	Dom	Male	Illumina HiSeq 2000	PRJEB9922	100bp	0.975279	12.9488	0.951323
112416D	Landrace	LR	NULL	EI	Dom	Female	Illumina HiSeq 2000	PRJNA550237 (JXLAB)	100bp	0.976964	24.2347	0.990779
113710D	Landrace	LR	NULL	EI	Dom	Female	Illumina HiSeq 2000	PRJNA550237 (JXLAB)	100bp	0.976935	24.3485	0.991967
114107D	Landrace	LR	NULL	EI	Dom	Female	Illumina HiSeq 2000	PRJNA550237 (JXLAB)	100bp	0.975016	12.1115	0.997792
114110D	Landrace	LR	NULL	EI	Dom	Female	Illumina HiSeq 2000	PRJNA550237 (JXLAB)	100bp	0.97722	24.3277	0.990337
89907D	Landrace	LR	NULL	EI	Dom	Female	Illumina HiSeq 2000	PRJNA550237 (JXLAB)	100bp	0.977491	24.3091	0.996125
89908D	Landrace	LR	NULL	EI	Dom	Male	Illumina HiSeq 2000	PRJNA550237 (JXLAB)	100bp	0.981402	24.2287	0.995843
92612D	Landrace	LR	NULL	EI	Dom	Female	Illumina HiSeq 2000	PRJNA550237 (JXLAB)	100bp	0.978148	24.3391	0.996245
93705D	Landrace	LR	NULL	EI	Dom	Male	Illumina HiSeq 2000	PRJNA550237 (JXLAB)	100bp	0.981663	24.2262	0.996329
93707D	Landrace	LR	NULL	EI	Dom	Male	Illumina HiSeq 2000	PRJNA550237 (JXLAB)	100bp	0.981743	24.1124	0.996049
H43	Landrace	LR	NULL	EI	Dom	Male	Illumina HiSeq 2000	JXLAB	150bp	0.981332	26.5354	0.993943
H45	Landrace	LR	NULL	EI	Dom	Male	Illumina HiSeq 2000	JXLAB	150bp	0.981256	31.7231	0.990377
H46	Landrace	LR	NULL	EI	Dom	Female	Illumina HiSeq 2000	JXLAB	150bp	0.977953	25.022	0.993647
H49	Landrace	LR	NULL	EI	Dom	Male	Illumina HiSeq 2000	JXLAB	150bp	0.981604	26.3685	0.991353
H50	Landrace	LR	NULL	EI	Dom	Female	Illumina HiSeq 2000	JXLAB	150bp	0.978748	34.3453	0.991508
H52	Landrace	LR	NULL	EI	Dom	Female	Illumina HiSeq 2000	JXLAB	150bp	0.97854	31.2018	0.988976
H54	Landrace	LR	NULL	EI	Dom	Female	Illumina HiSeq 2000	JXLAB	150bp	0.979065	29.1005	0.992529
SRR1581024	Landrace	LR	Europe	EI	Dom	Female	Illumina HiSeq 2000	PRJNA260763	110bp	0.96682	14.1077	0.995468
SRR1581025	Landrace	LR	Europe	EI	Dom	Female	Illumina HiSeq 2000	PRJNA260763	110bp	0.967239	14.496	0.995515
SRR1581026	Landrace	LR	Europe	EI	Dom	Male	Illumina HiSeq 2000	PRJNA260763	110bp	0.970056	13.6379	0.995229
SRR1581027	Landrace	LR	Europe	EI	Dom	Male	Illumina HiSeq 2000	PRJNA260763	110bp	0.968807	13.1837	0.995267
SRR1581040	Landrace	LR	Europe	EI	Dom	Male	Illumina HiSeq 2000	PRJNA260763	110bp	0.975223	12.9205	0.989328
SRR1581043	Landrace	LR	Europe	EI	Dom	Female	Illumina HiSeq 2000	PRJNA260763	110bp	0.967292	13.2972	0.994859
SRR1581044	Landrace	LR	Europe	EI	Dom	Female	Illumina HiSeq 2000	PRJNA260763	110bp	0.965915	13.5658	0.994823
SRS703285	Landrace	LR	Europe	EI	Dom	Female	Illumina HiSeq 2000	PRJNA260763	110bp	0.970523	13.7032	0.99523
SRS703286	Landrace	LR	Europe	EI	Dom	Female	Illumina HiSeq 2000	PRJNA260763	110bp	0.959828	13.4777	0.995181
SRS703287	Landrace	LR	Europe	EI	Dom	Male	Illumina HiSeq 2000	PRJNA260763	110bp	0.950454	12.347	0.988043
SRS703288	Landrace	LR	Europe	EI	Dom	Male	Illumina HiSeq 2000	PRJNA260763	110bp	0.965615	12.1194	0.989044
SRS703289	Landrace	LR	Europe	EI	Dom	Male	Illumina HiSeq 2000	PRJNA260763	110bp	0.971484	13.4901	0.99554
SRS703291	Landrace	LR	Europe	EI	Dom	Male	Illumina HiSeq 2000	PRJNA260763	110bp	0.970696	13.3339	0.995407
162716C	LargeWhite	LW	NULL	EI	Dom	Female	Illumina HiSeq 2000	JXLAB	100bp	0.978046	24.3683	0.99474
46310C	LargeWhite	LW	NULL	EI	Dom	Female	Illumina HiSeq 2000	JXLAB	100bp	0.978053	24.2287	0.994735
89508D	LargeWhite	LW	NULL	EI	Dom	Female	Illumina HiSeq 2000	JXLAB	100bp	0.976804	24.3103	0.99387
89608D	LargeWhite	LW	NULL	EI	Dom	Female	Illumina HiSeq 2000	JXLAB	100bp	0.975545	24.2594	0.992694
89611D	LargeWhite	LW	NULL	EI	Dom	Female	Illumina HiSeq 2000	JXLAB	100bp	0.978293	24.2837	0.993689
H47	LargeWhite	LW	NULL	EI	Dom	Male	Illumina HiSeq 2000	JXLAB	150bp	0.981237	32.3012	0.990185
H48	LargeWhite	LW	NULL	EI	Dom	Female	Illumina HiSeq 2000	JXLAB	150bp	0.979089	37.9442	0.989563
H53	LargeWhite	LW	NULL	EI	Dom	Male	Illumina HiSeq 2000	JXLAB	150bp	0.981802	24.9099	0.991041
H56	LargeWhite	LW	NULL	EI	Dom	Female	Illumina HiSeq 2000	JXLAB	150bp	0.978362	33.898	0.990254
H60	LargeWhite	LW	NULL	EI	Dom	Female	Illumina HiSeq 2000	JXLAB	150bp	0.977754	28.6314	0.992382
H62	LargeWhite	LW	NULL	EI	Dom	Female	Illumina HiSeq 2000	JXLAB	150bp	0.977622	26.9778	0.993461
H72	LargeWhite	LW	NULL	EI	Dom	Female	Illumina HiSeq 2000	JXLAB	150bp	0.978156	27.4668	0.991251
H87	LargeWhite	LW	NULL	EI	Dom	Male	Illumina HiSeq 2000	JXLAB	150bp	0.981362	23.4958	0.988802
H97	LargeWhite	LW	NULL	EI	Dom	Male	Illumina HiSeq 2000	JXLAB	150bp	0.981862	28.6755	0.991596
PN71303001	LargeWhite	LW	NULL	EI	Dom	Female	Illumina HiSeq 2000	PRJNA488327 (JXLAB)	110bp	0.978041	24.5961	0.992881
SRR1581135	LargeWhite	LW	Europe	EI	Dom	Male	Illumina HiSeq 2000	PRJNA260763	110bp	0.973173	17.0774	0.960309
SRR1581136	LargeWhite	LW	Europe	EI	Dom	Female	Illumina HiSeq 2000	PRJNA260763	110bp	0.93185	14.8855	0.959404
SRR1581137	LargeWhite	LW	Europe	EI	Dom	Female	Illumina HiSeq 2000	PRJNA260763	110bp	0.96866	12.9617	0.994058
SRR1581138	LargeWhite	LW	Europe	EI	Dom	Female	Illumina HiSeq 2000	PRJNA260763	110bp	0.97005	14.3073	0.994462
SRR1581139	LargeWhite	LW	Europe	EI	Dom	Male	Illumina HiSeq 2000	PRJNA260763	110bp	0.971456	13.8346	0.995096
SRR1581140	LargeWhite	LW	Europe	EI	Dom	Male	Illumina HiSeq 2000	PRJNA260763	110bp	0.973924	13.8492	0.994274
SRR1581141	LargeWhite	LW	Europe	EI	Dom	Female	Illumina HiSeq 2000	PRJNA260763	110bp	0.968624	13.6307	0.99478
SRS703317	LargeWhite	LW	Europe	EI	Dom	Male	Illumina HiSeq 2000	PRJNA260763	110bp	0.978852	16.9735	0.965036
SRS703319	LargeWhite	LW	Europe	EI	Dom	Male	Illumina HiSeq 2000	PRJNA260763	110bp	0.979155	16.8155	0.965711
SRS703320	LargeWhite	LW	Europe	EI	Dom	Male	Illumina HiSeq 2000	PRJNA260763	110bp	0.980768	16.3639	0.961214
SRS703321	LargeWhite	LW	Europe	EI	Dom	Male	Illumina HiSeq 2000	PRJNA260763	110bp	0.97914	16.3078	0.968621
SRS703322	LargeWhite	LW	Europe	EI	Dom	Male	Illumina HiSeq 2000	PRJNA260763	110bp	0.979823	16.5557	0.955311
SRS703323	LargeWhite	LW	Europe	EI	Dom	Female	Illumina HiSeq 2000	PRJNA260763	110bp	0.976839	16.8655	0.972755
SRS703324	LargeWhite	LW	Europe	EI	Dom	Female	Illumina HiSeq 2000	PRJNA260763	110bp	0.978485	26.1173	0.964281
SRS703325	LargeWhite	LW	Europe	EI	Dom	Female	Illumina HiSeq 2000	PRJNA260763	110bp	0.975247	16.0227	0.968572
H59	Pietran	PI	Belgium	EI	Dom	Male	Illumina HiSeq 2000	JXLAB	150bp	0.981973	28.8513	0.990895
H63	Pietran	PI	Belgium	EI	Dom	Male	Illumina HiSeq 2000	JXLAB	150bp	0.981103	27.1729	0.991239
H65	Pietran	PI	Belgium	EI	Dom	Male	Illumina HiSeq 2000	JXLAB	150bp	0.982715	35.3756	0.988196
H66	Pietran	PI	Belgium	EI	Dom	Female	Illumina HiSeq 2000	JXLAB	150bp	0.978271	24.8286	0.992683
H70	Pietran	PI	Belgium	EI	Dom	Female	Illumina HiSeq 2000	JXLAB	150bp	0.978241	27.8584	0.991244
H81	Pietran	PI	Belgium	EI	Dom	Male	Illumina HiSeq 2000	JXLAB	150bp	0.98259	33.7802	0.992147
ERR977190	Angler Sattleschwein	ED	Germany	ED	Dom	Female	Illumina HiSeq 2000	PRJEB9922	100bp	0.975385	14.2498	0.974411
ERR977194	Angler Sattleschwein	ED	Germany	ED	Dom	Female	Illumina HiSeq 2000	PRJEB9922	100bp	0.976855	11.7709	0.901588
ERR977198	Berkshire	ED	England	ED	Dom	Female	Illumina HiSeq 2000	PRJEB9922	100bp	0.974862	14.1226	0.977256
ERR977200	Berkshire	ED	England	ED	Dom	Male	Illumina HiSeq 2000	PRJEB9922	100bp	0.9757	11.8969	0.973408
ERR977202	British Saddleback	ED	East Anglia, England	ED	Dom	Female	Illumina HiSeq 2000	PRJEB9922	100bp	0.976787	12.9512	0.932342
ERR977205	British Saddleback	ED	East Anglia, England	ED	Dom	Female	Illumina HiSeq 2000	PRJEB9922	100bp	0.974791	12.8505	0.974557
ERR977209	Calabrese	ED	Calabria, Italy	ED	Dom	Female	Illumina HiSeq 2000	PRJEB9922	100bp	0.977907	13.6467	0.909452
ERR977211	Chato Murciano	ED	Murcia, Spain	ED	Dom	Female	Illumina HiSeq 2000	PRJEB9922	100bp	0.976016	13.62	0.970995
ERR977214	Chato Murciano	ED	Murcia, Spain	ED	Dom	Female	Illumina HiSeq 2000	PRJEB9922	100bp	0.975375	10.7382	0.903511
ERR977220	Casertana	ED	Caserta, Italy	ED	Dom	Female	Illumina HiSeq 2000	PRJEB9922	100bp	0.977658	12.5081	0.970186
ERR977223	Casertana	ED	Caserta, Italy	ED	Dom	Male	Illumina HiSeq 2000	PRJEB9922	100bp	0.979086	9.74936	0.964998
ERR977244	Gloucester Old Spot	ED	Gloucester, England	ED	Dom	Female	Illumina HiSeq 2000	PRJEB9922	100bp	0.97845	18.7135	0.927843
ERR977247	Gloucester Old Spot	ED	Gloucester, England	ED	Dom	Female	Illumina HiSeq 2000	PRJEB9922	100bp	0.960579	10.7707	0.958959
ERR977253	Large Black	ED	Great Britain	ED	Dom	Female	Illumina HiSeq 2000	PRJEB9922	100bp	0.978896	21.8687	0.910018
ERR977255	Leicoma	ED	E. Germany	ED	Dom	Female	Illumina HiSeq 2000	PRJEB9922	100bp	0.978466	13.897	0.924782
ERR977279	Linderodsvin	ED	NULL	ED	Dom	Female	Illumina HiSeq 2000	PRJEB9922	100bp	0.970408	13.8975	0.974835
ERR977290	Mangalica	ED	Hungary	ED	Dom	Female	Illumina HiSeq 2000	PRJEB9922	100bp	0.976281	10.485	0.966185
ERR977293	Mangalica	ED	Hungary	ED	Dom	Male	Illumina HiSeq 2000	PRJEB9922	100bp	0.980533	11.7834	0.963025
ERR977304	Nera Siciliana	ED	Sicily, Italy	ED	Dom	Female	Illumina HiSeq 2000	PRJEB9922	100bp	0.96219	10.0215	0.911256
ERR977309	Retinto	ED	Iberia	ED	Dom	Female	Illumina HiSeq 2000	PRJEB9922	100bp	0.97729	13.6229	0.900809
ERR977312	Tamworth	ED	Tamworth, England	ED	Dom	Female	Illumina HiSeq 2000	PRJEB9922	100bp	0.977054	12.3873	0.967999
ERR977315	Tamworth	ED	Tamworth, England	ED	Dom	Male	Illumina HiSeq 2000	PRJEB9922	100bp	0.981177	14.0804	0.964868
SRR1178916	SwallowBelly mangalica	ED	Kingdom of Hungary	ED	Dom	Male	Illumina HiSeq 2000	PRJNA239399	110bp	0.979687	16.1082	0.978008
SRR1178923	Blond mangalica	ED	Kingdom of Hungary	ED	Dom	Male	Illumina HiSeq 2000	PRJNA239399	110bp	0.970281	11.476	0.911837
SRR1178925	Red mangalica	ED	Kingdom of Hungary	ED	Dom	Male	Illumina HiSeq 2000	PRJNA239399	110bp	0.980292	16.4926	0.980199
ERR977386	Ukraine	ED	Ukraine	ED	Dom	Male	Illumina HiSeq 2000	PRJEB9922	100bp	0.98336	15.7548	0.937242
SRR1513307	Iberian pig	ED	Spain	ED	Dom	Male	Illumina HiSeq 2000	PRJNA255085	110bp	0.968742	13.8014	0.986829
SRR1917381	Iberian pig	ED	Spain	ED	Dom	Male	Illumina HiSeq 2000	PRJNA320525	100bp	0.982608	15.9911	0.962204
SRR5229975	Iberian pig	ED	Spain	ED	Dom	Female	Illumina HiSeq 2000	PRJNA369600	100bp	0.804593	12.0824	0.99662
SRR5229976	Iberian pig	ED	Spain	ED	Dom	Female	Illumina HiSeq 2000	PRJNA369600	100bp	0.82026	11.8318	0.996395
SRR5515065	Iberian pig	ED	Spain	ED	Dom	Male	Illumina HiSeq 2000	PRJNA255085	100bp	0.982606	13.4743	0.953833
SRR1581045	Yucatan miniature pig	YC	Yucatan	ED	Dom	Female	Illumina HiSeq 2000	PRJNA260763	110bp	0.976692	17.6286	0.987925
SRR1581046	Yucatan miniature pig	YC	Yucatan	ED	Dom	Female	Illumina HiSeq 2000	PRJNA260763	110bp	0.977318	18.213	0.987913
SRR1581047	Yucatan miniture pig	YC	Yucatan	ED	Dom	Female	Illumina HiSeq 2000	PRJNA260763	110bp	0.977616	17.8833	0.982933
SRR1581048	Yucatan miniature pig	YC	Yucatan	ED	Dom	Female	Illumina HiSeq 2000	PRJNA260763	110bp	0.977154	17.6897	0.990049
SRR1581049	Yucatan miniature pig	YC	Yucatan	ED	Dom	Female	Illumina HiSeq 2000	PRJNA260763	110bp	0.976279	16.8203	0.989595
SRR1581050	Yucatan miniture pig	YC	Yucatan	ED	Dom	Female	Illumina HiSeq 2000	PRJNA260763	110bp	0.976765	17.3847	0.985227
SRR1581051	Yucatan miniture pig	YC	Yucatan	ED	Dom	Female	Illumina HiSeq 2000	PRJNA260763	110bp	0.97636	17.2869	0.98836
SRR1581052	Yucatan miniature pig	YC	Yucatan	ED	Dom	Female	Illumina HiSeq 2000	PRJNA260763	110bp	0.977622	17.8682	0.982816
SRR1581053	Yucatan miniature pig	YC	Yucatan	ED	Dom	Female	Illumina HiSeq 2000	PRJNA260763	110bp	0.976182	16.7263	0.98093
SRR1581054	Yucatan miniature pig	YC	Yucatan	ED	Dom	Female	Illumina HiSeq 2000	PRJNA260763	110bp	0.975777	16.8273	0.984887
SRR1581055	Yucatan miniature pig	YC	Yucatan	ED	Dom	Female	Illumina HiSeq 2000	PRJNA260763	110bp	0.976659	17.874	0.985926
SRR1581056	Yucatan miniature pig	YC	Yucatan	ED	Dom	Female	Illumina HiSeq 2000	PRJNA260763	110bp	0.976555	13.5113	0.983526
ERR977316	Wild Boar	EWB	Netherlands	EWB	Wild	Female	Illumina HiSeq 2000	PRJEB9922	100bp	0.977262	13.9685	0.821696
ERR977317	Wild Boar	EWB	Netherlands	EWB	Wild	Female	Illumina HiSeq 2000	PRJEB9922	100bp	0.97827	16.7262	0.825614
ERR977325	Wild Boar	EWB	Netherlands	EWB	Wild	Male	Illumina HiSeq 2000	PRJEB9922	100bp	0.976403	10.8521	0.961884
ERR977327	Wild Boar	EWB	Netherlands	EWB	Wild	Male	Illumina HiSeq 2000	PRJEB9922	100bp	0.976087	14.164	0.973011
ERR977329	Wild Boar	EWB	Netherlands	EWB	Wild	Male	Illumina HiSeq 2000	PRJEB9922	100bp	0.980486	15.1305	0.964385
ERR977330	Wild Boar	EWB	Netherlands	EWB	Wild	Male	Illumina HiSeq 2000	PRJEB9922	100bp	0.982646	23.4331	0.791502
ERR977340	Wild Boar	EWB	Netherlands	EWB	Wild	Female	Illumina HiSeq 2000	PRJEB9922	100bp	0.976725	12.3925	0.831761
ERR977341	Wild Boar	EWB	Netherlands	EWB	Wild	Female	Illumina HiSeq 2000	PRJEB9922	100bp	0.976902	11.771	0.833274
ERR977342	Wild Boar	EWB	Netherlands	EWB	Wild	Male	Illumina HiSeq 2000	PRJEB9922	100bp	0.981915	18.0794	0.820382
ERR977343	Wild Boar	EWB	Netherlands	EWB	Wild	Male	Illumina HiSeq 2000	PRJEB9922	100bp	0.981642	15.62	0.813922
ERR977351	WildBoar	EWB	France	EWB	Wild	Male	Illumina HiSeq 2000	PRJEB9922	100bp	0.974131	11.2914	0.957362
ERR977353	Wild Boar	EWB	Malcantone, Switzerland	EWB	Wild	Male	Illumina HiSeq 2000	PRJEB9922	100bp	0.979435	18.0382	0.968908
ERR977355	Wild Boar	EWB	Italy	EWB	Wild	Female	Illumina HiSeq 2000	PRJEB9922	100bp	0.973192	18.168	0.940861
ERR977357	Wild Boar	EWB	Italy	EWB	Wild	Male	Illumina HiSeq 2000	PRJEB9922	100bp	0.97484	13.3637	0.979318
ERR977359	Wild Boar	EWB	Greece	EWB	Wild	Female	Illumina HiSeq 2000	PRJEB9922	100bp	0.974457	14.1303	0.914074
ERR977372	Wild Boar	EWB	Samos (Greece)	EWB	Wild	Male	Illumina HiSeq 2000	PRJEB9922	100bp	0.980601	13.3388	0.963026
ERR977375	Wild Boar	EWB	Samos (Greece)	EWB	Wild	Female	Illumina HiSeq 2000	PRJEB9922	100bp	0.977592	12.1343	0.958317
ERR977378	Wild Boar	EWB	Italy	EWB	Wild	Female	Illumina HiSeq 2000	PRJEB9922	100bp	0.978337	14.6522	0.963729
ERR977381	Wild Boar	EWB	Italy	EWB	Wild	Female	Illumina HiSeq 2000	PRJEB9922	100bp	0.978256	14.0721	0.954828
ERR977383	Wild Boar	EWB	Italy	EWB	Wild	Female	Illumina HiSeq 2000	PRJEB9922	100bp	0.977162	12.6962	0.957093
SRR1513306	Spanish wild boar	EWB	Spain	EWB	Wild	Male	Illumina HiSeq 2000	PRJNA255085	110bp	0.981982	14.9013	0.978281
ERR2984475	Babyrousa babyrussa	B.bab	NULL	OUT	Wild	Female	Illumina HiSeq 2000	PRJEB30129	100bp	0.95323	10.8342	0.975732
ERR173203	Phacochoerus africanus	P.afr	NULL	OUT	Wild	Female	Illumina HiSeq 2000	PRJEB1683	100bp	0.765765	9.16825	0.99913
ERR2984766	Porcula salvania	P.sal	NULL	OUT	Wild	Female	Illumina HiSeq 2000	PRJEB30129	100bp	0.963243	13.8264	0.928422
ERR2984767	Porcula salvania	P.sal	NULL	OUT	Wild	Female	Illumina HiSeq 2000	PRJEB30129	100bp	0.965231	14.0431	0.954556
ERR2984768	Porcula salvania	P.sal	NULL	OUT	Wild	Male	Illumina HiSeq 2000	PRJEB30129	100bp	0.965141	13.9126	0.957113
ERR2984769	Porcula salvania	P.sal	NULL	OUT	Wild	Female	Illumina HiSeq 2000	PRJEB30129	100bp	0.95342	9.5837	0.955835
ERR2984771	Porcula salvania	P.sal	NULL	OUT	Wild	Female	Illumina HiSeq 2000	PRJEB30129	100bp	0.96969	34.2984	0.960341
ERR2984772	Porcula salvania	P.sal	NULL	OUT	Wild	Male	Illumina HiSeq 2000	PRJEB30129	100bp	0.961207	11.1842	0.961309
ERR173177	Sus_barbatus	S.bar	NULL	OUT	Wild	Female	Illumina HiSeq 2000	PRJEB1683	150bp	0.759859	5.02353	0.998926
ERR173209	Sus cebifrons	S.ceb	NULL	OUT	Wild	Female	Illumina HiSeq 2000	PRJEB1683	100bp	0.787614	7.48833	0.999147
ERR874005	Sus cebifrons	S.ceb	Negros	OUT	Wild	Male	Illumina HiSeq 2000	PRJEB9326	100bp	0.973156	9.70393	0.988892
ERR874008	Sus cebifrons	S.ceb	Negros	OUT	Wild	Male	Illumina HiSeq 2000	PRJEB9326	100bp	0.97179	7.6926	0.970927
ERR874017	Sus cebifrons	S.ceb	Panay	OUT	Wild	Female	Illumina HiSeq 2000	PRJEB9326	150bp	0.964018	6.04523	0.992532
ERR874018	Sus cebifrons	S.ceb	Panay	OUT	Wild	Male	Illumina HiSeq 2000	PRJEB9326	150bp	0.969439	7.28207	0.992744
ERR874021	Sus cebifrons	S.ceb	Panay	OUT	Wild	Female	Illumina HiSeq 2000	PRJEB9326	150bp	0.966084	7.04869	0.99
ERR874023	Sus cebifrons	S.ceb	Panay	OUT	Wild	Female	Illumina HiSeq 2000	PRJEB9326	150bp	0.965009	6.78805	0.990376
ERR173210	Sus celebensis	S.cel	NULL	OUT	Wild	Female	Illumina HiSeq 2000	PRJEB1683	100bp	0.807565	18.3227	0.999007
ERR173211	Sus verrucosus	S.ver	NULL	OUT	Wild	Female	Illumina HiSeq 2000	PRJEB1683	100bp	0.792184	9.53638	0.999021
ERR977084	Sus verrucosus	S.ver	NULL	OUT	Wild	Male	Illumina HiSeq 2000	PRJEB9922	150bp	0.98025	45.7144	0.934022
