# Supplementary material for: A worldwide map of swine short tandem repeats and their associations with evolutionary and environmental adaptations
Source: Genet Sel Evol. 2021 Apr 23;53:39. doi: 10.1186/s12711-021-00631-4 (PMC8063339; doi:10.1186/s12711-021-00631-4)
Supplement: Supplementary file 5 — Additional file 5: Table S2. Comparison of 16 pairs of replicated samples for pSTRs calling. [file 12711_2021_631_MOESM5_ESM.xlsx]

## Sheet: Sheet1
Table S2. Comparing 16 pairs of replicated samples for pSTRs calling.
Sample_pairs	ID1	Sequencing depth ID1	ID2	Sequencing depth ID2	Both_called_loci	Consensus loci	Consensus rate %	Different loci	Both_different rate %	Filter_parameters
1	4115	7.55514	S1	7.1289	225492	219172	97.1972	271	0.120182
2	4098	7.10218	S2	7.14375	226541	219923	97.0787	249	0.109914	Coverage >= 5
3	5666	6.98343	4019	7.79317	227082	220628	97.1579	300	0.132111	-log(1-Q) >= 0.8
4	3740	7.14411	4136	7.37691	227620	221179	97.1703	255	0.112029	Call rate >= 0.6
5	3988	7.17814	4220	7.5912	231975	229383	98.8826	78	0.0336243	Ref.allele.len<=80
6	5694	7.55411	4223	6.74451	228867	225822	98.6695	128	0.0559277
7	4366b	7.13495	4334	6.89693	230027	226805	98.5993	111	0.0482552
8	4367	6.27837	4345	7.20624	229824	226694	98.6381	116	0.0504734
9	4510	6.39556	4385	7.4383	230061	226737	98.5552	128	0.0556374
10	4508	7.09418	4396	7.21897	226723	223276	98.4796	157	0.0692475
11	5156	7.33211	5021	7.99733	220693	213376	96.6845	433	0.1962
12	5188	6.63426	5023	7.24972	224554	218024	97.092	313	0.139387
13	5543	7.86823	5153	7.54087	223572	216864	96.9996	360	0.161022
14	5644	6.81892	5184	7.84969	221025	214218	96.9203	424	0.191834
15	5688	7.46482	5379	6.96285	228581	221670	96.9766	233	0.101933
16	5742	7.44443	5393	7.33337	229919	223262	97.1046	199	0.0865522
Mean values							97.64		0.1
