# Supplementary material for: A worldwide map of swine short tandem repeats and their associations with evolutionary and environmental adaptations
Source: Genet Sel Evol. 2021 Apr 23;53:39. doi: 10.1186/s12711-021-00631-4 (PMC8063339; doi:10.1186/s12711-021-00631-4)
Supplement: Supplementary file 7 — Additional file 7: Table S3. Summary of different types of polymorphic short tandem repeats (pSTRs) by motif sequences and lengths. [file 12711_2021_631_MOESM7_ESM.xlsx]

## Sheet: Sheet1
Table S3. Summary of different types of polymorphic short tandem repeats (pSTR) by motif sequences and lengths.
Repeat Unit	Motif	Number of loci	Abundance (No./Mb)	Length of loci (bp)	Length percentage in reference	Length percentage in repeat unit
Dinucleotide	AC	121499	48.5996	2461619	0.0984648	51.2015
Dinucleotide	AG	53788	21.5152	839266	0.0335706	22.667
Dinucleotide	AT	61138	24.4552	928169	0.0371268	25.7644
Dinucleotide	CG	871	0.3484	11380	0.0004552	0.367052
Trinucleotide	AAC	29922	11.9688	554825	0.022193	28.3984
Trinucleotide	AAG	11625	4.65	202187	0.00808748	11.0331
Trinucleotide	AAT	32143	12.8572	571962	0.0228785	30.5063
Trinucleotide	ACC	6536	2.6144	108832	0.00435328	6.2032
Trinucleotide	ACG	180	0.072	2968	0.00011872	0.170835
Trinucleotide	ACT	960	0.384	18216	0.00072864	0.911118
Trinucleotide	AGC	6075	2.43	101575	0.004063	5.76567
Trinucleotide	AGG	11216	4.4864	196416	0.00785664	10.6449
Trinucleotide	ATC	4077	1.6308	76724	0.00306896	3.86941
Trinucleotide	CCG	2631	1.0524	46628	0.00186512	2.49703
Tetranucleotide	AAAC	66589	26.6356	1352459	0.0540984	24.6096
Tetranucleotide	AAAG	34904	13.9616	688684	0.0275474	12.8996
Tetranucleotide	AAAT	82429	32.9716	1627002	0.0650801	30.4637
Tetranucleotide	AACC	1786	0.7144	31626	0.00126504	0.660061
Tetranucleotide	AACG	43	0.0172	696	2.784e-05	0.0158917
Tetranucleotide	AACT	522	0.2088	9040	0.0003616	0.192918
Tetranucleotide	AAGC	1564	0.6256	25679	0.00102716	0.578015
Tetranucleotide	AAGG	11273	4.5092	257993	0.0103197	4.16622
Tetranucleotide	AAGT	946	0.3784	14900	0.000596	0.349618
Tetranucleotide	AATC	5711	2.2844	85163	0.00340652	2.11064
Tetranucleotide	AATG	10804	4.3216	213514	0.00854056	3.99289
Tetranucleotide	AATT	4902	1.9608	85670	0.0034268	1.81166
Tetranucleotide	ACAC	107	0.0428	4574	0.00018296	0.0395445
Tetranucleotide	ACAG	6544	2.6176	105928	0.00423712	2.4185
Tetranucleotide	ACAT	7298	2.9192	137650	0.005506	2.69716
Tetranucleotide	ACCC	3247	1.2988	48942	0.00195768	1.20001
Tetranucleotide	ACCG	76	0.0304	1217	4.868e-05	0.0280877
Tetranucleotide	ACCT	662	0.2648	11500	0.00046	0.244659
Tetranucleotide	ACGC	616	0.2464	11697	0.00046788	0.227658
Tetranucleotide	ACGG	137	0.0548	2640	0.0001056	0.0506318
Tetranucleotide	ACGT	17	0.0068	256	1.024e-05	0.00628278
Tetranucleotide	ACTC	980	0.392	15610	0.0006244	0.362184
Tetranucleotide	ACTG	787	0.3148	11831	0.00047324	0.290856
Tetranucleotide	AGAG	133	0.0532	5317	0.00021268	0.0491535
Tetranucleotide	AGAT	5383	2.1532	163994	0.00655976	1.98942
Tetranucleotide	AGCC	1727	0.6908	26416	0.00105664	0.638256
Tetranucleotide	AGCG	205	0.082	3222	0.00012888	0.0757629
Tetranucleotide	AGCT	191	0.0764	3119	0.00012476	0.0705888
Tetranucleotide	AGGC	2516	1.0064	39164	0.00156656	0.929851
Tetranucleotide	AGGG	12531	5.0124	213666	0.00854664	4.63115
Tetranucleotide	ATAT	88	0.0352	2961	0.00011844	0.0325226
Tetranucleotide	ATCC	4055	1.622	102244	0.00408976	1.49863
Tetranucleotide	ATCG	23	0.0092	436	1.744e-05	0.00850023
Tetranucleotide	ATGC	549	0.2196	8640	0.0003456	0.202897
Tetranucleotide	CCGG	225	0.09	3268	0.00013072	0.0831544
Tetranucleotide	CGGG	1011	0.4044	15987	0.00063948	0.37364
Pentanucleotide	AAAAA	2	0.0008	34	1.36e-06	0.00133913
Pentanucleotide	AAAAC	40638	16.2552	904906	0.0361962	27.2097
Pentanucleotide	AAAAG	26203	10.4812	547351	0.021894	17.5446
Pentanucleotide	AAAAT	34873	13.9492	736219	0.0294488	23.3497
Pentanucleotide	AAACC	1887	0.7548	39905	0.0015962	1.26347
Pentanucleotide	AAACG	55	0.022	952	3.808e-05	0.036826
Pentanucleotide	AAACT	517	0.2068	9726	0.00038904	0.346164
Pentanucleotide	AAAGC	870	0.348	16245	0.0006498	0.58252
Pentanucleotide	AAAGG	2147	0.8588	41376	0.00165504	1.43755
Pentanucleotide	AAAGT	436	0.1744	7947	0.00031788	0.29193
Pentanucleotide	AAATC	823	0.3292	15392	0.00061568	0.551051
Pentanucleotide	AAATG	1740	0.696	32712	0.00130848	1.16504
Pentanucleotide	AAATT	3447	1.3788	67023	0.00268092	2.30799
Pentanucleotide	AACAC	240	0.096	4302	0.00017208	0.160695
Pentanucleotide	AACAG	647	0.2588	11378	0.00045512	0.433208
Pentanucleotide	AACAT	390	0.156	7791	0.00031164	0.26113
Pentanucleotide	AACCC	225	0.09	4078	0.00016312	0.150652
Pentanucleotide	AACCG	10	0.004	173	6.92e-06	0.00669564
Pentanucleotide	AACCT	83	0.0332	1490	5.96e-05	0.0555738
Pentanucleotide	AACGC	6	0.0024	101	4.04e-06	0.00401738
Pentanucleotide	AACGG	14	0.0056	246	9.84e-06	0.00937389
Pentanucleotide	AACGT	6	0.0024	157	6.28e-06	0.00401738
Pentanucleotide	AACTC	120	0.048	2049	8.196e-05	0.0803476
Pentanucleotide	AACTG	183	0.0732	3196	0.00012784	0.12253
Pentanucleotide	AACTT	338	0.1352	5430	0.0002172	0.226313
Pentanucleotide	AAGAC	378	0.1512	6881	0.00027524	0.253095
Pentanucleotide	AAGAG	1451	0.5804	27383	0.00109532	0.971537
Pentanucleotide	AAGAT	323	0.1292	5787	0.00023148	0.216269
Pentanucleotide	AAGCC	163	0.0652	2980	0.0001192	0.109139
Pentanucleotide	AAGCG	11	0.0044	179	7.16e-06	0.0073652
Pentanucleotide	AAGCT	60	0.024	1009	4.036e-05	0.0401738
Pentanucleotide	AAGGC	169	0.0676	2890	0.0001156	0.113156
Pentanucleotide	AAGGG	1655	0.662	29851	0.00119404	1.10813
Pentanucleotide	AAGGT	90	0.036	1501	6.004e-05	0.0602607
Pentanucleotide	AAGTC	117	0.0468	1919	7.676e-05	0.0783389
Pentanucleotide	AAGTG	227	0.0908	3828	0.00015312	0.151991
Pentanucleotide	AATAC	489	0.1956	10318	0.00041272	0.327417
Pentanucleotide	AATAG	669	0.2676	13836	0.00055344	0.447938
Pentanucleotide	AATAT	1556	0.6224	29093	0.00116372	1.04184
Pentanucleotide	AATCC	99	0.0396	1796	7.184e-05	0.0662868
Pentanucleotide	AATCG	9	0.0036	183	7.32e-06	0.00602607
Pentanucleotide	AATCT	240	0.096	4653	0.00018612	0.160695
Pentanucleotide	AATGC	129	0.0516	2280	9.12e-05	0.0863737
Pentanucleotide	AATGG	367	0.1468	6912	0.00027648	0.24573
Pentanucleotide	AATGT	384	0.1536	7061	0.00028244	0.257112
Pentanucleotide	AATTC	420	0.168	7868	0.00031472	0.281217
Pentanucleotide	ACACC	350	0.14	6364	0.00025456	0.234347
Pentanucleotide	ACACG	8	0.0032	142	5.68e-06	0.00535651
Pentanucleotide	ACACT	81	0.0324	1468	5.872e-05	0.0542347
Pentanucleotide	ACAGC	499	0.1996	8710	0.0003484	0.334112
Pentanucleotide	ACAGG	377	0.1508	6650	0.000266	0.252425
Pentanucleotide	ACAGT	112	0.0448	1954	7.816e-05	0.0749911
Pentanucleotide	ACATC	200	0.08	3510	0.0001404	0.133913
Pentanucleotide	ACATG	139	0.0556	2420	9.68e-05	0.0930693
Pentanucleotide	ACCAG	160	0.064	3275	0.000131	0.10713
Pentanucleotide	ACCAT	94	0.0376	1754	7.016e-05	0.062939
Pentanucleotide	ACCCC	5132	2.0528	90014	0.00360056	3.4362
Pentanucleotide	ACCCG	26	0.0104	474	1.896e-05	0.0174087
Pentanucleotide	ACCCT	136	0.0544	2385	9.54e-05	0.0910607
Pentanucleotide	ACCGC	28	0.0112	486	1.944e-05	0.0187478
Pentanucleotide	ACCGG	7	0.0028	119	4.76e-06	0.00468695
Pentanucleotide	ACCTC	277	0.1108	4983	0.00019932	0.185469
Pentanucleotide	ACCTG	180	0.072	3154	0.00012616	0.120521
Pentanucleotide	ACGAG	17	0.0068	306	1.224e-05	0.0113826
Pentanucleotide	ACGAT	5	0.002	86	3.44e-06	0.00334782
Pentanucleotide	ACGCC	90	0.036	1607	6.428e-05	0.0602607
Pentanucleotide	ACGCG	1	0.0004	23	9.2e-07	0.000669564
Pentanucleotide	ACGCT	2	0.0008	36	1.44e-06	0.00133913
Pentanucleotide	ACGGC	14	0.0056	234	9.36e-06	0.00937389
Pentanucleotide	ACGGG	77	0.0308	1408	5.632e-05	0.0515564
Pentanucleotide	ACGTC	18	0.0072	411	1.644e-05	0.0120521
Pentanucleotide	ACTAG	90	0.036	1885	7.54e-05	0.0602607
Pentanucleotide	ACTAT	247	0.0988	5126	0.00020504	0.165382
Pentanucleotide	ACTCC	294	0.1176	5110	0.0002044	0.196852
Pentanucleotide	ACTCG	3	0.0012	46	1.84e-06	0.00200869
Pentanucleotide	ACTCT	124	0.0496	2104	8.416e-05	0.0830259
Pentanucleotide	ACTGC	159	0.0636	2683	0.00010732	0.106461
Pentanucleotide	ACTGG	140	0.056	2403	9.612e-05	0.0937389
Pentanucleotide	AGAGC	535	0.214	9323	0.00037292	0.358217
Pentanucleotide	AGAGG	1356	0.5424	25441	0.00101764	0.907928
Pentanucleotide	AGATC	147	0.0588	2563	0.00010252	0.0984259
Pentanucleotide	AGATG	297	0.1188	5236	0.00020944	0.19886
Pentanucleotide	AGCAT	78	0.0312	1474	5.896e-05	0.052226
Pentanucleotide	AGCCC	1351	0.5404	24604	0.00098416	0.90458
Pentanucleotide	AGCCG	61	0.0244	1088	4.352e-05	0.0408434
Pentanucleotide	AGCCT	95	0.038	1649	6.596e-05	0.0636085
Pentanucleotide	AGCGC	61	0.0244	1063	4.252e-05	0.0408434
Pentanucleotide	AGCGG	81	0.0324	1419	5.676e-05	0.0542347
Pentanucleotide	AGCTC	266	0.1064	4674	0.00018696	0.178104
Pentanucleotide	AGGAT	129	0.0516	2597	0.00010388	0.0863737
Pentanucleotide	AGGCC	718	0.2872	12660	0.0005064	0.480747
Pentanucleotide	AGGCG	71	0.0284	1325	5.3e-05	0.047539
Pentanucleotide	AGGGC	1409	0.5636	26069	0.00104276	0.943415
Pentanucleotide	AGGGG	4279	1.7116	77636	0.00310544	2.86506
Pentanucleotide	ATATC	1260	0.504	21415	0.0008566	0.84365
Pentanucleotide	ATCCC	646	0.2584	12245	0.0004898	0.432538
Pentanucleotide	ATCCG	16	0.0064	252	1.008e-05	0.010713
Pentanucleotide	ATCGC	4	0.0016	67	2.68e-06	0.00267825
Pentanucleotide	ATGCC	171	0.0684	2942	0.00011768	0.114495
Pentanucleotide	CCGCG	100	0.04	1917	7.668e-05	0.0669564
Pentanucleotide	CCGGG	410	0.164	7679	0.00030716	0.274521
Pentanucleotide	CGGGG	1817	0.7268	32637	0.00130548	1.2166
Hexanucleotide	AAAAAC	16449	6.5796	403187	0.0161275	14.1346
Hexanucleotide	AAAAAG	15547	6.2188	359335	0.0143734	13.3595
Hexanucleotide	AAAAAT	13645	5.458	316142	0.0126457	11.7251
Hexanucleotide	AAAACC	1293	0.5172	29736	0.00118944	1.11107
Hexanucleotide	AAAACG	51	0.0204	1088	4.352e-05	0.0438242
Hexanucleotide	AAAACT	433	0.1732	8973	0.00035892	0.372076
Hexanucleotide	AAAAGC	568	0.2272	12616	0.00050464	0.488082
Hexanucleotide	AAAAGG	744	0.2976	16081	0.00064324	0.639318
Hexanucleotide	AAAAGT	325	0.13	7069	0.00028276	0.279272
Hexanucleotide	AAAATC	333	0.1332	7274	0.00029096	0.286146
Hexanucleotide	AAAATG	726	0.2904	15609	0.00062436	0.623851
Hexanucleotide	AAAATT	2135	0.854	48038	0.00192152	1.8346
Hexanucleotide	AAACAC	194	0.0776	4337	0.00017348	0.166704
Hexanucleotide	AAACAG	451	0.1804	9270	0.0003708	0.387544
Hexanucleotide	AAACAT	149	0.0596	3243	0.00012972	0.128035
Hexanucleotide	AAACCC	83	0.0332	1814	7.256e-05	0.0713218
Hexanucleotide	AAACCG	2	0.0008	47	1.88e-06	0.0017186
Hexanucleotide	AAACCT	65	0.026	1837	7.348e-05	0.0558544
Hexanucleotide	AAACGC	2	0.0008	37	1.48e-06	0.0017186
Hexanucleotide	AAACGG	5	0.002	97	3.88e-06	0.00429649
Hexanucleotide	AAACGT	3	0.0012	65	2.6e-06	0.0025779
Hexanucleotide	AAACTC	27	0.0108	563	2.252e-05	0.0232011
Hexanucleotide	AAACTG	50	0.02	1007	4.028e-05	0.0429649
Hexanucleotide	AAACTT	53	0.0212	1230	4.92e-05	0.0455428
Hexanucleotide	AAAGAC	275	0.11	5901	0.00023604	0.236307
Hexanucleotide	AAAGAG	1033	0.4132	23459	0.00093836	0.887655
Hexanucleotide	AAAGAT	174	0.0696	3844	0.00015376	0.149518
Hexanucleotide	AAAGCC	61	0.0244	1327	5.308e-05	0.0524172
Hexanucleotide	AAAGCG	4	0.0016	83	3.32e-06	0.00343719
Hexanucleotide	AAAGCT	23	0.0092	475	1.9e-05	0.0197639
Hexanucleotide	AAAGGC	51	0.0204	1041	4.164e-05	0.0438242
Hexanucleotide	AAAGGG	211	0.0844	4534	0.00018136	0.181312
Hexanucleotide	AAAGGT	29	0.0116	629	2.516e-05	0.0249197
Hexanucleotide	AAAGTC	39	0.0156	787	3.148e-05	0.0335126
Hexanucleotide	AAAGTG	56	0.0224	1162	4.648e-05	0.0481207
Hexanucleotide	AAAGTT	59	0.0236	1239	4.956e-05	0.0506986
Hexanucleotide	AAATAC	220	0.088	4946	0.00019784	0.189046
Hexanucleotide	AAATAG	347	0.1388	7606	0.00030424	0.298177
Hexanucleotide	AAATAT	919	0.3676	20315	0.0008126	0.789695
Hexanucleotide	AAATCC	41	0.0164	841	3.364e-05	0.0352312
Hexanucleotide	AAATCG	3	0.0012	55	2.2e-06	0.0025779
Hexanucleotide	AAATCT	78	0.0312	1710	6.84e-05	0.0670253
Hexanucleotide	AAATGC	74	0.0296	1555	6.22e-05	0.0635881
Hexanucleotide	AAATGG	116	0.0464	2430	9.72e-05	0.0996786
Hexanucleotide	AAATGT	201	0.0804	4482	0.00017928	0.172719
Hexanucleotide	AAATTC	104	0.0416	2247	8.988e-05	0.089367
Hexanucleotide	AAATTG	118	0.0472	2398	9.592e-05	0.101397
Hexanucleotide	AAATTT	425	0.17	9540	0.0003816	0.365202
Hexanucleotide	AACAAC	4	0.0016	122	4.88e-06	0.00343719
Hexanucleotide	AACAAG	84	0.0336	1793	7.172e-05	0.0721811
Hexanucleotide	AACAAT	184	0.0736	4104	0.00016416	0.158111
Hexanucleotide	AACACC	40	0.016	854	3.416e-05	0.0343719
Hexanucleotide	AACACG	2	0.0008	41	1.64e-06	0.0017186
Hexanucleotide	AACACT	27	0.0108	703	2.812e-05	0.0232011
Hexanucleotide	AACAGC	266	0.1064	5691	0.00022764	0.228573
Hexanucleotide	AACAGG	46	0.0184	992	3.968e-05	0.0395277
Hexanucleotide	AACAGT	38	0.0152	910	3.64e-05	0.0326533
Hexanucleotide	AACATC	34	0.0136	693	2.772e-05	0.0292161
Hexanucleotide	AACATG	28	0.0112	578	2.312e-05	0.0240604
Hexanucleotide	AACATT	60	0.024	1391	5.564e-05	0.0515579
Hexanucleotide	AACCAC	159	0.0636	3239	0.00012956	0.136628
Hexanucleotide	AACCAG	48	0.0192	1007	4.028e-05	0.0412463
Hexanucleotide	AACCAT	27	0.0108	668	2.672e-05	0.0232011
Hexanucleotide	AACCCC	188	0.0752	3915	0.0001566	0.161548
Hexanucleotide	AACCCG	26	0.0104	605	2.42e-05	0.0223418
Hexanucleotide	AACCCT	814	0.3256	24668	0.00098672	0.699469
Hexanucleotide	AACCGC	1	0.0004	18	7.2e-07	0.000859298
Hexanucleotide	AACCGG	6	0.0024	129	5.16e-06	0.00515579
Hexanucleotide	AACCGT	2	0.0008	41	1.64e-06	0.0017186
Hexanucleotide	AACCTC	22	0.0088	454	1.816e-05	0.0189046
Hexanucleotide	AACCTG	29	0.0116	649	2.596e-05	0.0249197
Hexanucleotide	AACCTT	33	0.0132	759	3.036e-05	0.0283568
Hexanucleotide	AACGAC	5	0.002	106	4.24e-06	0.00429649
Hexanucleotide	AACGAG	3	0.0012	64	2.56e-06	0.0025779
Hexanucleotide	AACGAT	1	0.0004	29	1.16e-06	0.000859298
Hexanucleotide	AACGCC	3	0.0012	60	2.4e-06	0.0025779
Hexanucleotide	AACGCG	1	0.0004	27	1.08e-06	0.000859298
Hexanucleotide	AACGGC	6	0.0024	120	4.8e-06	0.00515579
Hexanucleotide	AACGGG	3	0.0012	60	2.4e-06	0.0025779
Hexanucleotide	AACGTC	2	0.0008	40	1.6e-06	0.0017186
Hexanucleotide	AACGTG	5	0.002	103	4.12e-06	0.00429649
Hexanucleotide	AACGTT	1	0.0004	20	8e-07	0.000859298
Hexanucleotide	AACTAC	13	0.0052	288	1.152e-05	0.0111709
Hexanucleotide	AACTAG	28	0.0112	615	2.46e-05	0.0240604
Hexanucleotide	AACTAT	57	0.0228	1291	5.164e-05	0.04898
Hexanucleotide	AACTCC	27	0.0108	560	2.24e-05	0.0232011
Hexanucleotide	AACTCG	3	0.0012	55	2.2e-06	0.0025779
Hexanucleotide	AACTCT	20	0.008	429	1.716e-05	0.017186
Hexanucleotide	AACTGC	14	0.0056	290	1.16e-05	0.0120302
Hexanucleotide	AACTGG	27	0.0108	522	2.088e-05	0.0232011
Hexanucleotide	AACTGT	38	0.0152	726	2.904e-05	0.0326533
Hexanucleotide	AACTTC	19	0.0076	371	1.484e-05	0.0163267
Hexanucleotide	AACTTG	31	0.0124	612	2.448e-05	0.0266383
Hexanucleotide	AAGAAG	17	0.0068	850	3.4e-05	0.0146081
Hexanucleotide	AAGAAT	179	0.0716	3994	0.00015976	0.153814
Hexanucleotide	AAGACC	30	0.012	613	2.452e-05	0.025779
Hexanucleotide	AAGACG	8	0.0032	211	8.44e-06	0.00687439
Hexanucleotide	AAGACT	10	0.004	261	1.044e-05	0.00859298
Hexanucleotide	AAGAGC	43	0.0172	907	3.628e-05	0.0369498
Hexanucleotide	AAGAGG	389	0.1556	9138	0.00036552	0.334267
Hexanucleotide	AAGAGT	30	0.012	635	2.54e-05	0.025779
Hexanucleotide	AAGATC	31	0.0124	677	2.708e-05	0.0266383
Hexanucleotide	AAGATG	81	0.0324	1954	7.816e-05	0.0696032
Hexanucleotide	AAGATT	36	0.0144	855	3.42e-05	0.0309347
Hexanucleotide	AAGCAC	15	0.006	346	1.384e-05	0.0128895
Hexanucleotide	AAGCAG	87	0.0348	1925	7.7e-05	0.074759
Hexanucleotide	AAGCAT	21	0.0084	443	1.772e-05	0.0180453
Hexanucleotide	AAGCCC	29	0.0116	631	2.524e-05	0.0249197
Hexanucleotide	AAGCCG	5	0.002	97	3.88e-06	0.00429649
Hexanucleotide	AAGCCT	8	0.0032	261	1.044e-05	0.00687439
Hexanucleotide	AAGCGC	3	0.0012	63	2.52e-06	0.0025779
Hexanucleotide	AAGCGG	11	0.0044	218	8.72e-06	0.00945228
Hexanucleotide	AAGCGT	2	0.0008	39	1.56e-06	0.0017186
Hexanucleotide	AAGCTC	11	0.0044	243	9.72e-06	0.00945228
Hexanucleotide	AAGCTG	41	0.0164	884	3.536e-05	0.0352312
Hexanucleotide	AAGCTT	6	0.0024	148	5.92e-06	0.00515579
Hexanucleotide	AAGGAC	40	0.016	817	3.268e-05	0.0343719
Hexanucleotide	AAGGAG	473	0.1892	11116	0.00044464	0.406448
Hexanucleotide	AAGGAT	26	0.0104	578	2.312e-05	0.0223418
Hexanucleotide	AAGGCC	88	0.0352	1877	7.508e-05	0.0756183
Hexanucleotide	AAGGCG	3	0.0012	65	2.6e-06	0.0025779
Hexanucleotide	AAGGCT	11	0.0044	249	9.96e-06	0.00945228
Hexanucleotide	AAGGGC	51	0.0204	1086	4.344e-05	0.0438242
Hexanucleotide	AAGGGG	373	0.1492	8014	0.00032056	0.320518
Hexanucleotide	AAGGGT	19	0.0076	402	1.608e-05	0.0163267
Hexanucleotide	AAGGTC	53	0.0212	1205	4.82e-05	0.0455428
Hexanucleotide	AAGGTG	39	0.0156	814	3.256e-05	0.0335126
Hexanucleotide	AAGTAC	13	0.0052	292	1.168e-05	0.0111709
Hexanucleotide	AAGTAG	26	0.0104	548	2.192e-05	0.0223418
Hexanucleotide	AAGTAT	42	0.0168	888	3.552e-05	0.0360905
Hexanucleotide	AAGTCC	26	0.0104	555	2.22e-05	0.0223418
Hexanucleotide	AAGTCG	1	0.0004	24	9.6e-07	0.000859298
Hexanucleotide	AAGTCT	15	0.006	368	1.472e-05	0.0128895
Hexanucleotide	AAGTGC	8	0.0032	165	6.6e-06	0.00687439
Hexanucleotide	AAGTGG	38	0.0152	760	3.04e-05	0.0326533
Hexanucleotide	AAGTGT	20	0.008	400	1.6e-05	0.017186
Hexanucleotide	AATAAT	4	0.0016	162	6.48e-06	0.00343719
Hexanucleotide	AATACC	10	0.004	213	8.52e-06	0.00859298
Hexanucleotide	AATACG	2	0.0008	71	2.84e-06	0.0017186
Hexanucleotide	AATACT	79	0.0316	2022	8.088e-05	0.0678846
Hexanucleotide	AATAGC	26	0.0104	543	2.172e-05	0.0223418
Hexanucleotide	AATAGG	27	0.0108	566	2.264e-05	0.0232011
Hexanucleotide	AATAGT	108	0.0432	2556	0.00010224	0.0928042
Hexanucleotide	AATATC	70	0.028	1653	6.612e-05	0.0601509
Hexanucleotide	AATATG	115	0.046	2665	0.0001066	0.0988193
Hexanucleotide	AATATT	231	0.0924	5236	0.00020944	0.198498
Hexanucleotide	AATCAC	15	0.006	328	1.312e-05	0.0128895
Hexanucleotide	AATCAG	58	0.0232	1284	5.136e-05	0.0498393
Hexanucleotide	AATCAT	75	0.03	1625	6.5e-05	0.0644474
Hexanucleotide	AATCCC	50	0.02	1045	4.18e-05	0.0429649
Hexanucleotide	AATCCG	3	0.0012	66	2.64e-06	0.0025779
Hexanucleotide	AATCCT	28	0.0112	623	2.492e-05	0.0240604
Hexanucleotide	AATCGG	4	0.0016	99	3.96e-06	0.00343719
Hexanucleotide	AATCGT	1	0.0004	18	7.2e-07	0.000859298
Hexanucleotide	AATCTC	14	0.0056	287	1.148e-05	0.0120302
Hexanucleotide	AATCTG	33	0.0132	675	2.7e-05	0.0283568
Hexanucleotide	AATGAC	42	0.0168	900	3.6e-05	0.0360905
Hexanucleotide	AATGAG	64	0.0256	1282	5.128e-05	0.0549951
Hexanucleotide	AATGAT	129	0.0516	2936	0.00011744	0.11085
Hexanucleotide	AATGCC	17	0.0068	376	1.504e-05	0.0146081
Hexanucleotide	AATGCT	16	0.0064	357	1.428e-05	0.0137488
Hexanucleotide	AATGGC	22	0.0088	455	1.82e-05	0.0189046
Hexanucleotide	AATGGG	50	0.02	1053	4.212e-05	0.0429649
Hexanucleotide	AATGGT	22	0.0088	468	1.872e-05	0.0189046
Hexanucleotide	AATGTC	19	0.0076	388	1.552e-05	0.0163267
Hexanucleotide	AATGTG	44	0.0176	915	3.66e-05	0.0378091
Hexanucleotide	AATTAC	73	0.0292	1652	6.608e-05	0.0627288
Hexanucleotide	AATTAG	88	0.0352	1962	7.848e-05	0.0756183
Hexanucleotide	AATTAT	194	0.0776	4286	0.00017144	0.166704
Hexanucleotide	AATTCC	29	0.0116	610	2.44e-05	0.0249197
Hexanucleotide	AATTCG	2	0.0008	36	1.44e-06	0.0017186
Hexanucleotide	AATTGC	5	0.002	102	4.08e-06	0.00429649
Hexanucleotide	ACACAC	57	0.0228	2853	0.00011412	0.04898
Hexanucleotide	ACACAG	192	0.0768	4573	0.00018292	0.164985
Hexanucleotide	ACACAT	724	0.2896	15533	0.00062132	0.622132
Hexanucleotide	ACACCC	262	0.1048	6178	0.00024712	0.225136
Hexanucleotide	ACACCG	5	0.002	99	3.96e-06	0.00429649
Hexanucleotide	ACACCT	29	0.0116	639	2.556e-05	0.0249197
Hexanucleotide	ACACGC	144	0.0576	3761	0.00015044	0.123739
Hexanucleotide	ACACGG	3	0.0012	58	2.32e-06	0.0025779
Hexanucleotide	ACACGT	4	0.0016	127	5.08e-06	0.00343719
Hexanucleotide	ACACTC	71	0.0284	1821	7.284e-05	0.0610102
Hexanucleotide	ACACTG	20	0.008	430	1.72e-05	0.017186
Hexanucleotide	ACAGAG	420	0.168	11456	0.00045824	0.360905
Hexanucleotide	ACAGAT	92	0.0368	2410	9.64e-05	0.0790555
Hexanucleotide	ACAGCC	31871	12.7484	735273	0.0294109	27.3867
Hexanucleotide	ACAGCG	15	0.006	330	1.32e-05	0.0128895
Hexanucleotide	ACAGCT	338	0.1352	9370	0.0003748	0.290443
Hexanucleotide	ACAGGC	66	0.0264	1385	5.54e-05	0.0567137
Hexanucleotide	ACAGGG	134	0.0536	2822	0.00011288	0.115146
Hexanucleotide	ACAGGT	12	0.0048	286	1.144e-05	0.0103116
Hexanucleotide	ACAGTC	38	0.0152	756	3.024e-05	0.0326533
Hexanucleotide	ACAGTG	43	0.0172	918	3.672e-05	0.0369498
Hexanucleotide	ACATAG	45	0.018	1021	4.084e-05	0.0386684
Hexanucleotide	ACATAT	975	0.39	24091	0.00096364	0.837816
Hexanucleotide	ACATCC	52	0.0208	1084	4.336e-05	0.0446835
Hexanucleotide	ACATCT	15	0.006	419	1.676e-05	0.0128895
Hexanucleotide	ACATGC	145	0.058	3338	0.00013352	0.124598
Hexanucleotide	ACATGG	23	0.0092	479	1.916e-05	0.0197639
Hexanucleotide	ACATGT	33	0.0132	809	3.236e-05	0.0283568
Hexanucleotide	ACCACC	1	0.0004	40	1.6e-06	0.000859298
Hexanucleotide	ACCACG	1	0.0004	21	8.4e-07	0.000859298
Hexanucleotide	ACCACT	21	0.0084	456	1.824e-05	0.0180453
Hexanucleotide	ACCAGC	69	0.0276	1525	6.1e-05	0.0592916
Hexanucleotide	ACCAGG	44	0.0176	951	3.804e-05	0.0378091
Hexanucleotide	ACCAGT	10	0.004	198	7.92e-06	0.00859298
Hexanucleotide	ACCATC	141	0.0564	3716	0.00014864	0.121161
Hexanucleotide	ACCATG	22	0.0088	464	1.856e-05	0.0189046
Hexanucleotide	ACCCAG	67	0.0268	1469	5.876e-05	0.057573
Hexanucleotide	ACCCAT	10	0.004	231	9.24e-06	0.00859298
Hexanucleotide	ACCCCC	2886	1.1544	58105	0.0023242	2.47994
Hexanucleotide	ACCCCG	50	0.02	1034	4.136e-05	0.0429649
Hexanucleotide	ACCCCT	105	0.042	2167	8.668e-05	0.0902263
Hexanucleotide	ACCCGC	29	0.0116	667	2.668e-05	0.0249197
Hexanucleotide	ACCCGG	10	0.004	220	8.8e-06	0.00859298
Hexanucleotide	ACCCTC	137	0.0548	2962	0.00011848	0.117724
Hexanucleotide	ACCCTG	119	0.0476	2841	0.00011364	0.102257
Hexanucleotide	ACCGAG	2	0.0008	60	2.4e-06	0.0017186
Hexanucleotide	ACCGCC	79	0.0316	1759	7.036e-05	0.0678846
Hexanucleotide	ACCGCG	1	0.0004	23	9.2e-07	0.000859298
Hexanucleotide	ACCGCT	2	0.0008	36	1.44e-06	0.0017186
Hexanucleotide	ACCGGC	7	0.0028	173	6.92e-06	0.00601509
Hexanucleotide	ACCGGG	13	0.0052	282	1.128e-05	0.0111709
Hexanucleotide	ACCGTC	14	0.0056	327	1.308e-05	0.0120302
Hexanucleotide	ACCGTG	18	0.0072	389	1.556e-05	0.0154674
Hexanucleotide	ACCTAG	12	0.0048	318	1.272e-05	0.0103116
Hexanucleotide	ACCTAT	25	0.01	614	2.456e-05	0.0214825
Hexanucleotide	ACCTCC	180	0.072	3953	0.00015812	0.154674
Hexanucleotide	ACCTCG	5	0.002	117	4.68e-06	0.00429649
Hexanucleotide	ACCTCT	21	0.0084	492	1.968e-05	0.0180453
Hexanucleotide	ACCTGC	117	0.0468	2630	0.0001052	0.100538
Hexanucleotide	ACCTGG	37	0.0148	807	3.228e-05	0.031794
Hexanucleotide	ACGAGC	2	0.0008	46	1.84e-06	0.0017186
Hexanucleotide	ACGAGG	23	0.0092	594	2.376e-05	0.0197639
Hexanucleotide	ACGATC	1	0.0004	24	9.6e-07	0.000859298
Hexanucleotide	ACGATG	15	0.006	375	1.5e-05	0.0128895
Hexanucleotide	ACGCAG	13	0.0052	293	1.172e-05	0.0111709
Hexanucleotide	ACGCAT	2	0.0008	49	1.96e-06	0.0017186
Hexanucleotide	ACGCCC	34	0.0136	718	2.872e-05	0.0292161
Hexanucleotide	ACGCCG	3	0.0012	58	2.32e-06	0.0025779
Hexanucleotide	ACGCCT	3	0.0012	63	2.52e-06	0.0025779
Hexanucleotide	ACGCGC	34	0.0136	755	3.02e-05	0.0292161
Hexanucleotide	ACGCGG	8	0.0032	177	7.08e-06	0.00687439
Hexanucleotide	ACGCTC	7	0.0028	162	6.48e-06	0.00601509
Hexanucleotide	ACGCTG	6	0.0024	123	4.92e-06	0.00515579
Hexanucleotide	ACGGAG	17	0.0068	385	1.54e-05	0.0146081
Hexanucleotide	ACGGCC	147	0.0588	3301	0.00013204	0.126317
Hexanucleotide	ACGGCG	1	0.0004	25	1e-06	0.000859298
Hexanucleotide	ACGGCT	1	0.0004	23	9.2e-07	0.000859298
Hexanucleotide	ACGGGC	15	0.006	338	1.352e-05	0.0128895
Hexanucleotide	ACGGGG	67	0.0268	1404	5.616e-05	0.057573
Hexanucleotide	ACGTAT	9	0.0036	209	8.36e-06	0.00773369
Hexanucleotide	ACGTCC	12	0.0048	256	1.024e-05	0.0103116
Hexanucleotide	ACGTGC	9	0.0036	201	8.04e-06	0.00773369
Hexanucleotide	ACTAGC	8	0.0032	177	7.08e-06	0.00687439
Hexanucleotide	ACTAGG	11	0.0044	232	9.28e-06	0.00945228
Hexanucleotide	ACTAGT	9	0.0036	213	8.52e-06	0.00773369
Hexanucleotide	ACTATC	16	0.0064	366	1.464e-05	0.0137488
Hexanucleotide	ACTATG	18	0.0072	359	1.436e-05	0.0154674
Hexanucleotide	ACTCAG	22	0.0088	478	1.912e-05	0.0189046
Hexanucleotide	ACTCAT	18	0.0072	375	1.5e-05	0.0154674
Hexanucleotide	ACTCCC	886	0.3544	19859	0.00079436	0.761338
Hexanucleotide	ACTCCG	6	0.0024	139	5.56e-06	0.00515579
Hexanucleotide	ACTCCT	18	0.0072	449	1.796e-05	0.0154674
Hexanucleotide	ACTCGC	2	0.0008	41	1.64e-06	0.0017186
Hexanucleotide	ACTCGG	2	0.0008	51	2.04e-06	0.0017186
Hexanucleotide	ACTCTC	40	0.016	842	3.368e-05	0.0343719
Hexanucleotide	ACTCTG	29	0.0116	590	2.36e-05	0.0249197
Hexanucleotide	ACTGAG	22	0.0088	440	1.76e-05	0.0189046
Hexanucleotide	ACTGAT	12	0.0048	284	1.136e-05	0.0103116
Hexanucleotide	ACTGCC	201	0.0804	4242	0.00016968	0.172719
Hexanucleotide	ACTGCG	3	0.0012	59	2.36e-06	0.0025779
Hexanucleotide	ACTGCT	17	0.0068	420	1.68e-05	0.0146081
Hexanucleotide	ACTGGC	37	0.0148	772	3.088e-05	0.031794
Hexanucleotide	ACTGGG	123	0.0492	2607	0.00010428	0.105694
Hexanucleotide	AGAGAG	32	0.0128	1561	6.244e-05	0.0274976
Hexanucleotide	AGAGAT	97	0.0388	2530	0.0001012	0.083352
Hexanucleotide	AGAGCC	269	0.1076	6417	0.00025668	0.231151
Hexanucleotide	AGAGCG	19	0.0076	491	1.964e-05	0.0163267
Hexanucleotide	AGAGCT	16	0.0064	342	1.368e-05	0.0137488
Hexanucleotide	AGAGGC	210	0.084	4579	0.00018316	0.180453
Hexanucleotide	AGAGGG	1327	0.5308	29479	0.00117916	1.14029
Hexanucleotide	AGATAT	542	0.2168	14898	0.00059592	0.46574
Hexanucleotide	AGATCC	19	0.0076	393	1.572e-05	0.0163267
Hexanucleotide	AGATCG	1	0.0004	34	1.36e-06	0.000859298
Hexanucleotide	AGATCT	14	0.0056	348	1.392e-05	0.0120302
Hexanucleotide	AGATGC	41	0.0164	926	3.704e-05	0.0352312
Hexanucleotide	AGATGG	100	0.04	2408	9.632e-05	0.0859298
Hexanucleotide	AGCAGG	120	0.048	2665	0.0001066	0.103116
Hexanucleotide	AGCATC	63	0.0252	1690	6.76e-05	0.0541358
Hexanucleotide	AGCATG	12	0.0048	253	1.012e-05	0.0103116
Hexanucleotide	AGCCAT	217	0.0868	4984	0.00019936	0.186468
Hexanucleotide	AGCCCC	744	0.2976	16163	0.00064652	0.639318
Hexanucleotide	AGCCCG	28	0.0112	729	2.916e-05	0.0240604
Hexanucleotide	AGCCCT	17	0.0068	411	1.644e-05	0.0146081
Hexanucleotide	AGCCGC	72	0.0288	1652	6.608e-05	0.0618695
Hexanucleotide	AGCCGG	52	0.0208	1262	5.048e-05	0.0446835
Hexanucleotide	AGCCTC	103	0.0412	2261	9.044e-05	0.0885077
Hexanucleotide	AGCCTG	57	0.0228	1250	5e-05	0.04898
Hexanucleotide	AGCGCC	14	0.0056	327	1.308e-05	0.0120302
Hexanucleotide	AGCGCG	9	0.0036	207	8.28e-06	0.00773369
Hexanucleotide	AGCGGC	62	0.0248	1337	5.348e-05	0.0532765
Hexanucleotide	AGCGGG	66	0.0264	1573	6.292e-05	0.0567137
Hexanucleotide	AGCTAT	11	0.0044	225	9e-06	0.00945228
Hexanucleotide	AGCTCC	194	0.0776	4011	0.00016044	0.166704
Hexanucleotide	AGCTGC	617	0.2468	13608	0.00054432	0.530187
Hexanucleotide	AGGAGG	9	0.0036	419	1.676e-05	0.00773369
Hexanucleotide	AGGATC	23	0.0092	501	2.004e-05	0.0197639
Hexanucleotide	AGGATG	75	0.03	1621	6.484e-05	0.0644474
Hexanucleotide	AGGCAT	12	0.0048	296	1.184e-05	0.0103116
Hexanucleotide	AGGCCC	228	0.0912	4993	0.00019972	0.19592
Hexanucleotide	AGGCCG	56	0.0224	1214	4.856e-05	0.0481207
Hexanucleotide	AGGCCT	3	0.0012	67	2.68e-06	0.0025779
Hexanucleotide	AGGCGC	43	0.0172	1002	4.008e-05	0.0369498
Hexanucleotide	AGGCGG	61	0.0244	1388	5.552e-05	0.0524172
Hexanucleotide	AGGGAT	23	0.0092	504	2.016e-05	0.0197639
Hexanucleotide	AGGGCC	197	0.0788	4311	0.00017244	0.169282
Hexanucleotide	AGGGCG	64	0.0256	1423	5.692e-05	0.0549951
Hexanucleotide	AGGGGC	566	0.2264	12195	0.0004878	0.486363
Hexanucleotide	AGGGGG	1570	0.628	33475	0.001339	1.3491
Hexanucleotide	ATATAT	9	0.0036	339	1.356e-05	0.00773369
Hexanucleotide	ATATCC	36	0.0144	818	3.272e-05	0.0309347
Hexanucleotide	ATATCG	2	0.0008	67	2.68e-06	0.0017186
Hexanucleotide	ATATGC	53	0.0212	1173	4.692e-05	0.0455428
Hexanucleotide	ATCATC	4	0.0016	199	7.96e-06	0.00343719
Hexanucleotide	ATCATG	7	0.0028	142	5.68e-06	0.00601509
Hexanucleotide	ATCCCC	283	0.1132	5995	0.0002398	0.243181
Hexanucleotide	ATCCCG	2	0.0008	48	1.92e-06	0.0017186
Hexanucleotide	ATCCGC	5	0.002	99	3.96e-06	0.00429649
Hexanucleotide	ATCCGG	1	0.0004	18	7.2e-07	0.000859298
Hexanucleotide	ATCGCC	3	0.0012	63	2.52e-06	0.0025779
Hexanucleotide	ATCGGC	1	0.0004	42	1.68e-06	0.000859298
Hexanucleotide	ATGCCC	27	0.0108	568	2.272e-05	0.0232011
Hexanucleotide	ATGCGC	7	0.0028	136	5.44e-06	0.00601509
Hexanucleotide	ATGGCC	50	0.02	1041	4.164e-05	0.0429649
Hexanucleotide	CCCGCG	44	0.0176	979	3.916e-05	0.0378091
Hexanucleotide	CCCGGG	14	0.0056	293	1.172e-05	0.0120302
Hexanucleotide	CCGCGG	11	0.0044	210	8.4e-06	0.00945228
Hexanucleotide	CCGGCG	10	0.004	211	8.44e-06	0.00859298
Hexanucleotide	CCGGGG	238	0.0952	5269	0.00021076	0.204513
Hexanucleotide	CGGGGG	784	0.3136	15747	0.00062988	0.67369
Total		878967		17207828	0.6883
