# Supplementary material for: A worldwide map of swine short tandem repeats and their associations with evolutionary and environmental adaptations
Source: Genet Sel Evol. 2021 Apr 23;53:39. doi: 10.1186/s12711-021-00631-4 (PMC8063339; doi:10.1186/s12711-021-00631-4)
Supplement: Supplementary file 9 — Additional file 9: Table S4. Summary of polymorphic short tandem repeats (pSTRs) hotspots on different chromosomes. [file 12711_2021_631_MOESM9_ESM.xlsx]

## Sheet: Sheet1
Table S4. Summary of polymorphic short tandem repeats (pSTRs) hotspots on different chromosomes.
Chr	Start	End	Type	Length (bp)
chr1	259000000	260000000	Di-	2512
chr2	31000000	32000000	Di-	2424
chr3	35000000	36000000	Di-	3135
chr3	81000000	82000000	Di-	2397
chr5	30000000	31000000	Di-	2582
chr6	33000000	34000000	Di-	2392
chr6	35000000	36000000	Di-	2453
chr6	113000000	114000000	Di-	2362
chr6	123000000	124000000	Di-	2411
chr7	50000000	51000000	Di-	2475
chr7	83000000	84000000	Di-	2422
chr8	22000000	23000000	Di-	2406
chr8	54000000	55000000	Di-	2535
chr9	118000000	119000000	Di-	2368
chr10	21000000	22000000	Di-	2511
chr10	47000000	48000000	Di-	2446
chr12	9000000	10000000	Di-	2866
chr12	57000000	58000000	Di-	2408
chr13	15000000	16000000	Di-	2475
chr13	198000000	199000000	Di-	2507
chr14	5000000	6000000	Di-	2413
chr14	69000000	70000000	Di-	2588
chr16	38000000	39000000	Di-	2665
chr17	18000000	19000000	Di-	2388
chr17	23000000	24000000	Di-	2571
chr17	54000000	55000000	Di-	2873
chr18	7000000	8000000	Di-	2461
chr18	12000000	13000000	Di-	2507
chr18	27000000	28000000	Di-	2634
chr1	131000000	132000000	Tri-	1248
chr1	157000000	158000000	Tri-	1110
chr1	272000000	273000000	Tri-	1155
chr2	48000000	49000000	Tri-	1166
chr2	69000000	70000000	Tri-	1122
chr2	140000000	141000000	Tri-	1134
chr3	8000000	9000000	Tri-	1253
chr3	17000000	18000000	Tri-	1176
chr3	18000000	19000000	Tri-	1149
chr3	19000000	20000000	Tri-	1128
chr3	22000000	23000000	Tri-	1150
chr3	32000000	33000000	Tri-	1151
chr3	33000000	34000000	Tri-	1108
chr4	93000000	94000000	Tri-	1145
chr5	14000000	15000000	Tri-	1187
chr5	15000000	16000000	Tri-	1219
chr5	18000000	19000000	Tri-	1138
chr5	19000000	20000000	Tri-	1196
chr5	21000000	22000000	Tri-	1114
chr6	30000000	31000000	Tri-	1117
chr6	45000000	46000000	Tri-	1118
chr6	52000000	53000000	Tri-	1317
chr6	53000000	54000000	Tri-	1420
chr6	54000000	55000000	Tri-	1208
chr6	56000000	57000000	Tri-	1138
chr6	59000000	60000000	Tri-	1209
chr6	68000000	69000000	Tri-	1203
chr7	23000000	24000000	Tri-	1244
chr7	39000000	40000000	Tri-	1409
chr7	41000000	42000000	Tri-	1112
chr7	94000000	95000000	Tri-	1142
chr8	11000000	12000000	Tri-	1112
chr10	32000000	33000000	Tri-	1119
chr10	39000000	40000000	Tri-	1134
chr11	15000000	16000000	Tri-	1221
chr11	24000000	25000000	Tri-	1131
chr12	16000000	17000000	Tri-	1232
chr12	22000000	23000000	Tri-	1364
chr12	24000000	25000000	Tri-	1380
chr12	26000000	27000000	Tri-	1136
chr12	45000000	46000000	Tri-	1138
chr13	45000000	46000000	Tri-	1176
chr13	122000000	123000000	Tri-	1117
chr14	10000000	11000000	Tri-	1117
chr14	30000000	31000000	Tri-	1217
chr14	40000000	41000000	Tri-	1167
chr14	114000000	115000000	Tri-	1218
chr15	83000000	84000000	Tri-	1122
chr16	50000000	51000000	Tri-	1154
chr17	53000000	54000000	Tri-	1164
chr18	6000000	7000000	Tri-	1180
chr18	8000000	9000000	Tri-	1178
chrX	43000000	44000000	Tri-	1146
chrX	46000000	47000000	Tri-	1139
chrX	88000000	89000000	Tri-	1168
chr2	60000000	61000000	Tet-	3206
chr2	72000000	73000000	Tet-	3038
chr3	22000000	23000000	Tet-	3143
chr3	23000000	24000000	Tet-	3092
chr3	26000000	27000000	Tet-	3203
chr3	57000000	58000000	Tet-	3413
chr3	68000000	69000000	Tet-	3062
chr4	34000000	35000000	Tet-	2997
chr4	56000000	57000000	Tet-	3362
chr4	62000000	63000000	Tet-	3605
chr4	117000000	118000000	Tet-	3016
chr5	42000000	43000000	Tet-	3477
chr6	165000000	166000000	Tet-	3010
chr7	41000000	42000000	Tet-	3244
chr8	7000000	8000000	Tet-	3120
chr8	75000000	76000000	Tet-	3065
chr9	66000000	67000000	Tet-	3106
chr10	28000000	29000000	Tet-	3525
chr10	39000000	40000000	Tet-	3016
chr11	25000000	26000000	Tet-	3023
chr11	26000000	27000000	Tet-	3129
chr12	18000000	19000000	Tet-	3176
chr13	47000000	48000000	Tet-	3024
chr13	195000000	196000000	Tet-	3205
chr14	25000000	26000000	Tet-	3401
chr14	26000000	27000000	Tet-	2997
chr14	27000000	28000000	Tet-	3064
chr15	30000000	31000000	Tet-	3036
chr17	9000000	10000000	Tet-	3077
chr17	11000000	12000000	Tet-	3237
chr17	14000000	15000000	Tet-	3314
chr17	16000000	17000000	Tet-	3024
chr17	21000000	22000000	Tet-	3412
chr17	42000000	43000000	Tet-	3096
chr1	14000000	15000000	Pen-	1843
chr2	5000000	6000000	Pen-	1907
chr3	18000000	19000000	Pen-	1802
chr3	26000000	27000000	Pen-	2069
chr3	61000000	62000000	Pen-	1959
chr3	93000000	94000000	Pen-	1795
chr4	56000000	57000000	Pen-	2022
chr5	15000000	16000000	Pen-	1968
chr6	55000000	56000000	Pen-	1826
chr6	84000000	85000000	Pen-	2095
chr6	85000000	86000000	Pen-	2034
chr6	87000000	88000000	Pen-	1814
chr7	41000000	42000000	Pen-	1959
chr7	42000000	43000000	Pen-	1849
chr7	55000000	56000000	Pen-	1800
chr7	99000000	100000000	Pen-	1810
chr8	12000000	13000000	Pen-	1789
chr8	38000000	39000000	Pen-	1881
chr8	41000000	42000000	Pen-	1824
chr8	125000000	126000000	Pen-	1822
chr9	46000000	47000000	Pen-	1788
chr10	22000000	23000000	Pen-	2068
chr10	30000000	31000000	Pen-	1955
chr10	32000000	33000000	Pen-	1830
chr10	39000000	40000000	Pen-	1834
chr10	40000000	41000000	Pen-	1933
chr11	45000000	46000000	Pen-	1929
chr12	16000000	17000000	Pen-	2038
chr12	25000000	26000000	Pen-	1960
chr12	37000000	38000000	Pen-	1822
chr12	52000000	53000000	Pen-	2019
chr13	90000000	91000000	Pen-	1821
chr13	195000000	196000000	Pen-	1858
chr13	197000000	198000000	Pen-	1974
chr13	203000000	204000000	Pen-	1976
chr14	4000000	5000000	Pen-	2118
chr14	25000000	26000000	Pen-	1936
chr14	26000000	27000000	Pen-	1939
chr14	27000000	28000000	Pen-	1851
chr14	28000000	29000000	Pen-	2042
chr17	18000000	19000000	Pen-	1900
chr17	21000000	22000000	Pen-	1809
chr1	57000000	58000000	Hex-	1803
chr1	96000000	97000000	Hex-	1860
chr1	268000000	269000000	Hex-	1762
chr2	6000000	7000000	Hex-	1965
chr2	7000000	8000000	Hex-	1834
chr3	4000000	5000000	Hex-	1930
chr3	17000000	18000000	Hex-	2262
chr3	18000000	19000000	Hex-	2074
chr3	20000000	21000000	Hex-	1883
chr3	22000000	23000000	Hex-	1755
chr3	23000000	24000000	Hex-	1897
chr3	26000000	27000000	Hex-	2426
chr3	31000000	32000000	Hex-	2055
chr3	57000000	58000000	Hex-	1771
chr3	68000000	69000000	Hex-	2030
chr3	125000000	126000000	Hex-	1947
chr4	36000000	37000000	Hex-	1805
chr4	42000000	43000000	Hex-	1755
chr6	43000000	44000000	Hex-	1837
chr6	47000000	48000000	Hex-	2030
chr6	51000000	52000000	Hex-	1813
chr6	54000000	55000000	Hex-	1990
chr6	75000000	76000000	Hex-	2192
chr6	88000000	89000000	Hex-	1854
chr6	165000000	166000000	Hex-	1913
chr7	4000000	5000000	Hex-	2243
chr7	41000000	42000000	Hex-	1820
chr7	47000000	48000000	Hex-	1835
chr7	55000000	56000000	Hex-	3254
chr8	39000000	40000000	Hex-	1870
chr8	53000000	54000000	Hex-	2255
chr8	75000000	76000000	Hex-	1855
chr10	9000000	10000000	Hex-	1797
chr10	17000000	18000000	Hex-	2318
chr10	18000000	19000000	Hex-	1827
chr10	23000000	24000000	Hex-	1948
chr10	27000000	28000000	Hex-	1925
chr10	32000000	33000000	Hex-	1941
chr10	39000000	40000000	Hex-	1803
chr10	40000000	41000000	Hex-	2156
chr10	57000000	58000000	Hex-	1863
chr11	4000000	5000000	Hex-	1836
chr11	25000000	26000000	Hex-	2100
chr12	14000000	15000000	Hex-	1803
chr12	20000000	21000000	Hex-	1782
chr12	21000000	22000000	Hex-	1756
chr12	22000000	23000000	Hex-	1966
chr12	23000000	24000000	Hex-	1768
chr12	25000000	26000000	Hex-	2199
chr12	26000000	27000000	Hex-	1877
chr12	43000000	44000000	Hex-	2117
chr12	60000000	61000000	Hex-	1906
chr13	18000000	19000000	Hex-	1809
chr13	195000000	196000000	Hex-	1945
chr13	196000000	197000000	Hex-	1795
chr13	200000000	201000000	Hex-	1774
chr13	204000000	205000000	Hex-	1787
chr14	24000000	25000000	Hex-	1889
chr14	25000000	26000000	Hex-	1936
chr15	131000000	132000000	Hex-	1831
chr17	9000000	10000000	Hex-	1759
chr17	10000000	11000000	Hex-	1891
chr17	11000000	12000000	Hex-	1903
chr18	0	1000000	Hex-	1922
chr18	9000000	10000000	Hex-	2171
chr18	10000000	11000000	Hex-	1921
chrX	38000000	39000000	Hex-	1889
chrX	39000000	40000000	Hex-	1871
chrX	41000000	42000000	Hex-	1840
chrX	42000000	43000000	Hex-	1956
chr1	268000000	269000000	H3K4me3	38025
chr1	269000000	270000000	H3K4me3	29653
chr1	273000000	274000000	H3K4me3	33729
chr2	0	1000000	H3K4me3	42313
chr2	4000000	5000000	H3K4me3	29798
chr2	5000000	6000000	H3K4me3	43811
chr2	6000000	7000000	H3K4me3	54912
chr2	7000000	8000000	H3K4me3	52083
chr2	8000000	9000000	H3K4me3	30423
chr2	9000000	10000000	H3K4me3	35286
chr2	15000000	16000000	H3K4me3	23969
chr2	59000000	60000000	H3K4me3	36966
chr2	60000000	61000000	H3K4me3	30718
chr2	65000000	66000000	H3K4me3	25962
chr2	66000000	67000000	H3K4me3	35465
chr2	69000000	70000000	H3K4me3	35172
chr2	74000000	75000000	H3K4me3	34398
chr2	75000000	76000000	H3K4me3	25877
chr2	76000000	77000000	H3K4me3	39483
chr2	77000000	78000000	H3K4me3	57094
chr2	80000000	81000000	H3K4me3	24241
chr3	0	1000000	H3K4me3	23743
chr3	4000000	5000000	H3K4me3	25568
chr3	6000000	7000000	H3K4me3	24223
chr3	8000000	9000000	H3K4me3	49345
chr3	17000000	18000000	H3K4me3	54787
chr3	18000000	19000000	H3K4me3	31675
chr3	37000000	38000000	H3K4me3	25587
chr3	38000000	39000000	H3K4me3	24134
chr3	39000000	40000000	H3K4me3	43359
chr3	40000000	41000000	H3K4me3	39473
chr3	41000000	42000000	H3K4me3	36449
chr4	0	1000000	H3K4me3	68085
chr4	93000000	94000000	H3K4me3	24966
chr4	94000000	95000000	H3K4me3	41937
chr4	95000000	96000000	H3K4me3	29724
chr4	98000000	99000000	H3K4me3	42101
chr4	99000000	100000000	H3K4me3	35929
chr5	0	1000000	H3K4me3	36415
chr5	7000000	8000000	H3K4me3	31087
chr5	9000000	10000000	H3K4me3	25945
chr5	10000000	11000000	H3K4me3	27361
chr5	15000000	16000000	H3K4me3	24620
chr5	18000000	19000000	H3K4me3	33661
chr5	21000000	22000000	H3K4me3	53681
chr5	22000000	23000000	H3K4me3	38202
chr5	63000000	64000000	H3K4me3	31185
chr6	0	1000000	H3K4me3	29881
chr6	1000000	2000000	H3K4me3	23842
chr6	28000000	29000000	H3K4me3	28515
chr6	45000000	46000000	H3K4me3	37232
chr6	47000000	48000000	H3K4me3	24523
chr6	48000000	49000000	H3K4me3	43303
chr6	49000000	50000000	H3K4me3	35581
chr6	51000000	52000000	H3K4me3	45470
chr6	52000000	53000000	H3K4me3	48404
chr6	53000000	54000000	H3K4me3	35053
chr6	54000000	55000000	H3K4me3	58761
chr6	59000000	60000000	H3K4me3	39092
chr6	62000000	63000000	H3K4me3	32725
chr6	63000000	64000000	H3K4me3	60005
chr6	81000000	82000000	H3K4me3	28857
chr6	84000000	85000000	H3K4me3	28212
chr7	20000000	21000000	H3K4me3	33367
chr7	23000000	24000000	H3K4me3	63030
chr7	29000000	30000000	H3K4me3	26811
chr7	38000000	39000000	H3K4me3	34476
chr7	53000000	54000000	H3K4me3	26999
chr7	58000000	59000000	H3K4me3	31726
chr7	75000000	76000000	H3K4me3	29120
chr7	115000000	116000000	H3K4me3	33050
chr8	0	1000000	H3K4me3	35988
chr8	66000000	67000000	H3K4me3	28956
chr9	46000000	47000000	H3K4me3	34747
chr12	0	1000000	H3K4me3	32767
chr12	1000000	2000000	H3K4me3	58372
chr12	3000000	4000000	H3K4me3	26099
chr12	5000000	6000000	H3K4me3	33989
chr12	6000000	7000000	H3K4me3	29817
chr12	18000000	19000000	H3K4me3	27958
chr12	19000000	20000000	H3K4me3	26713
chr12	20000000	21000000	H3K4me3	40363
chr12	22000000	23000000	H3K4me3	35245
chr12	23000000	24000000	H3K4me3	33683
chr12	44000000	45000000	H3K4me3	25144
chr12	45000000	46000000	H3K4me3	23996
chr12	47000000	48000000	H3K4me3	31427
chr12	52000000	53000000	H3K4me3	63562
chr12	53000000	54000000	H3K4me3	40337
chr12	60000000	61000000	H3K4me3	42071
chr13	31000000	32000000	H3K4me3	32107
chr13	32000000	33000000	H3K4me3	35823
chr13	34000000	35000000	H3K4me3	40135
chr13	124000000	125000000	H3K4me3	27015
chr14	29000000	30000000	H3K4me3	24006
chr14	30000000	31000000	H3K4me3	27259
chr14	40000000	41000000	H3K4me3	30843
chr14	47000000	48000000	H3K4me3	25454
chr14	50000000	51000000	H3K4me3	29200
chr14	113000000	114000000	H3K4me3	27754
chr15	120000000	121000000	H3K4me3	24641
chr17	62000000	63000000	H3K4me3	36125
chr18	6000000	7000000	H3K4me3	23804
chr18	50000000	51000000	H3K4me3	26948
chrX	124000000	125000000	H3K4me3	25458
chr1	145000000	146000000	H3K27ac	153509
chr1	162000000	163000000	H3K27ac	152044
chr1	268000000	269000000	H3K27ac	235758
chr1	269000000	270000000	H3K27ac	169997
chr1	270000000	271000000	H3K27ac	146143
chr1	273000000	274000000	H3K27ac	271040
chr2	0	1000000	H3K27ac	153662
chr2	4000000	5000000	H3K27ac	202924
chr2	5000000	6000000	H3K27ac	211125
chr2	6000000	7000000	H3K27ac	195190
chr2	7000000	8000000	H3K27ac	173593
chr2	9000000	10000000	H3K27ac	146709
chr2	15000000	16000000	H3K27ac	154537
chr2	26000000	27000000	H3K27ac	151615
chr2	59000000	60000000	H3K27ac	174281
chr2	69000000	70000000	H3K27ac	241020
chr2	71000000	72000000	H3K27ac	149757
chr2	74000000	75000000	H3K27ac	195015
chr2	75000000	76000000	H3K27ac	162761
chr2	76000000	77000000	H3K27ac	178882
chr2	77000000	78000000	H3K27ac	248978
chr2	85000000	86000000	H3K27ac	155511
chr2	87000000	88000000	H3K27ac	145152
chr2	143000000	144000000	H3K27ac	151241
chr2	150000000	151000000	H3K27ac	160809
chr3	8000000	9000000	H3K27ac	183281
chr3	16000000	17000000	H3K27ac	188306
chr3	17000000	18000000	H3K27ac	172202
chr3	31000000	32000000	H3K27ac	164158
chr3	37000000	38000000	H3K27ac	171694
chr3	39000000	40000000	H3K27ac	174623
chr3	58000000	59000000	H3K27ac	163868
chr3	86000000	87000000	H3K27ac	168357
chr3	97000000	98000000	H3K27ac	189620
chr3	117000000	118000000	H3K27ac	159425
chr3	127000000	128000000	H3K27ac	154383
chr4	14000000	15000000	H3K27ac	196901
chr4	94000000	95000000	H3K27ac	171941
chr4	95000000	96000000	H3K27ac	155084
chr4	98000000	99000000	H3K27ac	213586
chr4	130000000	130910915	H3K27ac	156264
chr5	3000000	4000000	H3K27ac	177546
chr5	6000000	7000000	H3K27ac	142224
chr5	7000000	8000000	H3K27ac	166171
chr5	10000000	11000000	H3K27ac	189332
chr5	11000000	12000000	H3K27ac	190469
chr5	14000000	15000000	H3K27ac	160348
chr5	21000000	22000000	H3K27ac	226747
chr5	22000000	23000000	H3K27ac	236474
chr5	63000000	64000000	H3K27ac	165381
chr5	77000000	78000000	H3K27ac	159246
chr6	1000000	2000000	H3K27ac	157035
chr6	19000000	20000000	H3K27ac	164745
chr6	47000000	48000000	H3K27ac	166947
chr6	48000000	49000000	H3K27ac	165758
chr6	49000000	50000000	H3K27ac	149268
chr6	51000000	52000000	H3K27ac	166605
chr6	52000000	53000000	H3K27ac	263032
chr6	53000000	54000000	H3K27ac	173276
chr6	54000000	55000000	H3K27ac	246126
chr6	63000000	64000000	H3K27ac	199993
chr6	72000000	73000000	H3K27ac	184585
chr6	81000000	82000000	H3K27ac	181945
chr6	83000000	84000000	H3K27ac	147900
chr6	84000000	85000000	H3K27ac	167379
chr6	108000000	109000000	H3K27ac	180400
chr6	155000000	156000000	H3K27ac	149017
chr7	4000000	5000000	H3K27ac	230302
chr7	23000000	24000000	H3K27ac	182458
chr7	31000000	32000000	H3K27ac	169798
chr7	32000000	33000000	H3K27ac	180406
chr7	38000000	39000000	H3K27ac	147564
chr7	46000000	47000000	H3K27ac	186634
chr7	53000000	54000000	H3K27ac	159686
chr7	88000000	89000000	H3K27ac	151157
chr7	91000000	92000000	H3K27ac	183453
chr7	92000000	93000000	H3K27ac	276312
chr7	98000000	99000000	H3K27ac	156373
chr7	114000000	115000000	H3K27ac	168301
chr8	131000000	132000000	H3K27ac	150384
chr9	6000000	7000000	H3K27ac	191728
chr9	7000000	8000000	H3K27ac	161337
chr9	55000000	56000000	H3K27ac	166858
chr9	129000000	130000000	H3K27ac	190193
chr10	27000000	28000000	H3K27ac	167946
chr10	57000000	58000000	H3K27ac	175979
chr10	59000000	60000000	H3K27ac	142573
chr12	0	1000000	H3K27ac	195685
chr12	1000000	2000000	H3K27ac	161893
chr12	3000000	4000000	H3K27ac	158123
chr12	4000000	5000000	H3K27ac	208235
chr12	5000000	6000000	H3K27ac	245579
chr12	11000000	12000000	H3K27ac	201173
chr12	14000000	15000000	H3K27ac	177697
chr12	18000000	19000000	H3K27ac	146632
chr12	19000000	20000000	H3K27ac	146843
chr12	20000000	21000000	H3K27ac	218805
chr12	22000000	23000000	H3K27ac	170092
chr12	45000000	46000000	H3K27ac	157544
chr12	47000000	48000000	H3K27ac	191346
chr12	52000000	53000000	H3K27ac	244574
chr12	60000000	61000000	H3K27ac	246170
chr13	22000000	23000000	H3K27ac	228123
chr13	32000000	33000000	H3K27ac	168714
chr13	34000000	35000000	H3K27ac	186155
chr13	124000000	125000000	H3K27ac	172181
chr13	135000000	136000000	H3K27ac	147126
chr13	145000000	146000000	H3K27ac	143052
chr13	206000000	207000000	H3K27ac	148041
chr14	6000000	7000000	H3K27ac	148797
chr14	28000000	29000000	H3K27ac	163474
chr14	46000000	47000000	H3K27ac	172280
chr14	47000000	48000000	H3K27ac	177818
chr14	49000000	50000000	H3K27ac	155693
chr14	50000000	51000000	H3K27ac	147523
chr14	56000000	57000000	H3K27ac	229326
chr14	75000000	76000000	H3K27ac	147485
chr14	81000000	82000000	H3K27ac	214304
chr14	101000000	102000000	H3K27ac	198977
chr14	106000000	107000000	H3K27ac	157173
chr14	113000000	114000000	H3K27ac	148679
chr15	45000000	46000000	H3K27ac	174094
chr15	54000000	55000000	H3K27ac	196583
chr15	120000000	121000000	H3K27ac	232768
chr16	20000000	21000000	H3K27ac	155460
chr16	27000000	28000000	H3K27ac	168049
chr16	51000000	52000000	H3K27ac	176575
chr17	51000000	52000000	H3K27ac	152951
chr18	14000000	15000000	H3K27ac	148584
chr18	50000000	51000000	H3K27ac	151955
chr1	1000000	2000000	GC	558520
chr1	273000000	274000000	GC	607092
chr2	147000000	148000000	GC	551527
chr2	148000000	149000000	GC	575915
chr2	150000000	151000000	GC	583075
chr2	151000000	151935994	GC	610707
chr3	1000000	2000000	GC	563752
chr3	2000000	3000000	GC	550904
chr3	3000000	4000000	GC	548595
chr3	58000000	59000000	GC	607151
chr5	2000000	3000000	GC	568792
chr5	3000000	4000000	GC	598676
chr6	40000000	41000000	GC	584618
chr7	9000000	10000000	GC	554146
chr7	10000000	11000000	GC	581670
chr7	91000000	92000000	GC	558167
chr8	31000000	32000000	GC	602232
chr8	32000000	33000000	GC	627323
chr8	90000000	91000000	GC	618383
chr8	91000000	92000000	GC	612721
chr8	92000000	93000000	GC	580930
chr8	93000000	94000000	GC	559044
chr8	94000000	95000000	GC	545114
chr8	97000000	98000000	GC	548298
chr9	28000000	29000000	GC	554314
chr9	103000000	104000000	GC	597760
chr9	104000000	105000000	GC	588734
chr9	106000000	107000000	GC	552681
chr10	2000000	3000000	GC	573448
chr10	3000000	4000000	GC	588940
chr11	26000000	27000000	GC	597148
chr11	27000000	28000000	GC	611654
chr11	28000000	29000000	GC	560608
chr13	15000000	16000000	GC	577542
chr13	16000000	17000000	GC	559829
chr13	17000000	18000000	GC	548924
chr13	19000000	20000000	GC	548287
chr13	25000000	26000000	GC	545694
chr13	120000000	121000000	GC	601531
chr13	121000000	122000000	GC	591197
chr13	122000000	123000000	GC	546108
chr13	123000000	124000000	GC	580003
chr13	183000000	184000000	GC	554878
chr13	184000000	185000000	GC	614188
chr13	185000000	186000000	GC	549349
chr15	62000000	63000000	GC	601042
chr15	63000000	64000000	GC	552292
chr15	64000000	65000000	GC	594208
chr15	65000000	66000000	GC	561968
chrX	124000000	125000000	GC	574770
chr4	112000000	113000000	Hetezygous	0.418717
chr15	134000000	135000000	Hetezygous	0.422304
chrX	58000000	59000000	Hetezygous	0.425916
chrX	59000000	60000000	Hetezygous	0.419018
chrX	66000000	67000000	Hetezygous	0.423999
chrX	67000000	68000000	Hetezygous	0.430282
chrX	69000000	70000000	Hetezygous	0.439179
chrX	79000000	80000000	Hetezygous	0.419203
chrX	80000000	81000000	Hetezygous	0.420498
chrX	82000000	83000000	Hetezygous	0.420506
