# Supplementary material for: A worldwide map of swine short tandem repeats and their associations with evolutionary and environmental adaptations
Source: Genet Sel Evol. 2021 Apr 23;53:39. doi: 10.1186/s12711-021-00631-4 (PMC8063339; doi:10.1186/s12711-021-00631-4)
Supplement: Supplementary file 13 — Additional file 13: Table S5. Summary of loss-of-function alleles in terms of their genomic positions, associated genes, types, allele sequences, allele frequencies and locations in gene bodies. [file 12711_2021_631_MOESM13_ESM.xlsx]

## Sheet: Sheet1
Table S5. Summary of loss of function alleles in terms of their genomic positions, associated genes, types, allele sequences, allele frequencies and locations in gene bodies. (GB is the length difference between alternative allele and reference allele)
Position	GB	Gene_ensembl	Symbol gene	Feature	Reference allele	Alter allele	Alter frequency	Location
chr1:546484-546495	-4	ENSSSCG00000004009	TCTE3	splice_region_variant,intron_variant	CTCTCTCTCTCT	CTCTCTCT	0.011166	INTRON=1/3
chr1:546484-546495	-2	ENSSSCG00000004009	TCTE3	splice_region_variant,intron_variant	CTCTCTCTCTCT	CTCTCTCTCT	0.001241	INTRON=1/3
chr1:869303-869314	-3	ENSSSCG00000004012	THBS2	splice_region_variant,intron_variant	TCCTCCTCCTCC	TCCTCCTCC	0.00142	INTRON=10/20,INTRON=10/21,INTRON=9/20
chr1:871843-871863	-3	ENSSSCG00000004012	THBS2	inframe_deletion	ACGACGACGACGACAACGACG	ACGACGACGACGACAACG	0.001381	EXON=13/21,EXON=14/21,EXON=14/22
chr1:871843-871863	-2	ENSSSCG00000004012	THBS2	frameshift_variant	ACGACGACGACGACAACGACG	ACGACGACGACGACAACGA	0.001381	EXON=13/21,EXON=14/21,EXON=14/22
chr1:1422142-1422162	-1	ENSSSCG00000031703		frameshift_variant	GGGGAGGGCAGAGGGGAGGGG	GGGGAGGGCAGAGGGGAGGG	0.001425	EXON=5/5
chr1:1422142-1422162	1	ENSSSCG00000031703		frameshift_variant	GGGGAGGGCAGAGGGGAGGGG	GGGGAGGGCAGAGGGGAGGGGG	0.001425	EXON=5/5
chr1:1514993-1515012	-5	ENSSSCG00000004017	FRMD1	splice_region_variant,intron_variant	CTCCCCTCCCCTCCCCTCCC	CTCCCCTCCCCTCCC	0.006969	INTRON=10/17,INTRON=6/11
chr1:1514993-1515012	-1	ENSSSCG00000004017	FRMD1	splice_region_variant,intron_variant	CTCCCCTCCCCTCCCCTCCC	CTCCCCTCCCCTCCCCTCC	0.003484	INTRON=10/17,INTRON=6/11
chr1:1514993-1515012	4	ENSSSCG00000004017	FRMD1	splice_acceptor_variant	CTCCCCTCCCCTCCCCTCCC	CTCCCCTCCCCTCCCCTCCCCTCC	0.001742	INTRON=10/17,INTRON=6/11
chr1:1514993-1515012	5	ENSSSCG00000004017	FRMD1	splice_acceptor_variant	CTCCCCTCCCCTCCCCTCCC	CTCCCCTCCCCTCCCCTCCCCTCCC	0.137631	INTRON=10/17,INTRON=6/11
chr1:1584158-1584171	5	ENSSSCG00000004018	AFDN	frameshift_variant	GCCCGCCGCGCCGC	GCCCGCCGCGCCGCCGCCG	0.001543	EXON=29/29
chr1:1633255-1633277	-1	ENSSSCG00000004018	AFDN	frameshift_variant	AGCGCAGAGCCATAGCCAGAGCC	AGCGCAGAGCCATAGCCAGAGC	0.003827	EXON=8/29,EXON=8/31
chr1:1633255-1633277	1	ENSSSCG00000004018	AFDN	frameshift_variant	AGCGCAGAGCCATAGCCAGAGCC	AGCGCAGAGCCATAGCCAGAGCCG	0.001276	EXON=8/29,EXON=8/31
chr1:1657958-1657994	2	ENSSSCG00000004018	AFDN	frameshift_variant	CTTTCTCTCTCTTCTTTTTTTCCTTCTTTTCTTTCTT	CTTTCTCTCTCTTCTTTTTTTCCTTCTTTTCTTTCTTTT	0.001241	EXON=4/29,EXON=4/31
chr1:2120739-2120757	-2	ENSSSCG00000004023	FGFR1OP	frameshift_variant,start_lost	CGCGGCCGCCGTCGCCGCC	CGCGGCCGCCGTCGCCG	0.001866	EXON=1/10,EXON=1/11,EXON=1/12,EXON=1/13
chr1:2120739-2120757	-1	ENSSSCG00000004023	FGFR1OP	frameshift_variant,start_lost	CGCGGCCGCCGTCGCCGCC	CGCGGCCGCCGTCGCCGC	0.001866	EXON=1/10,EXON=1/11,EXON=1/12,EXON=1/13
chr1:6921112-6921125	-1	ENSSSCG00000032396		splice_acceptor_variant	ATAATAATCAATAA	ATAATAATCAATA	0.002506	INTRON=2/4
chr1:6921112-6921125	10	ENSSSCG00000032396		splice_acceptor_variant	ATAATAATCAATAA	ATAATAATCAATAAAATAATAATA	0.001253	INTRON=2/4
chr1:8045774-8045787	-3	ENSSSCG00000004052	FNDC1	inframe_deletion	GAGGAGGAGGAGGA	GAGGAGGAGGA	0.155125	EXON=16/29,EXON=18/31
chr1:8045774-8045787	3	ENSSSCG00000004052	FNDC1	inframe_insertion	GAGGAGGAGGAGGA	GAGGAGGAGGAGGAGGA	0.004155	EXON=16/29,EXON=18/31
chr1:8209185-8209201	1	ENSSSCG00000004053	TAGAP	frameshift_variant	CGGGTCCGGGTCTGGGT	CGGGTCCGGGTCTGGGTC	0.001256	EXON=1/10
chr1:8575652-8575670	-2	ENSSSCG00000024876	TMEM181	frameshift_variant	GCAGCAGCAGAGGCAGCAG	GCAGCAGCAGAGGCAGC	0.001269	EXON=10/19
chr1:9000069-9000085	-6	ENSSSCG00000012314	SERAC1	splice_region_variant,intron_variant	TTTGTTTTGTTTTTTTT	TTTGTTTTGTT	0.002532	INTRON=14/14,INTRON=15/15,INTRON=16/16
chr1:9000069-9000085	-1	ENSSSCG00000012314	SERAC1	splice_region_variant,intron_variant	TTTGTTTTGTTTTTTTT	TTTGTTTTGTTTTTTT	0.681013	INTRON=14/14,INTRON=15/15,INTRON=16/16
chr1:9000069-9000085	1	ENSSSCG00000012314	SERAC1	splice_region_variant,intron_variant	TTTGTTTTGTTTTTTTT	TTTGTTTTGTTTTTTTTT	0.012658	INTRON=14/14,INTRON=15/15,INTRON=16/16
chr1:9619621-9619631	-3	ENSSSCG00000035027	ZDHHC14	inframe_deletion	CGCCGCCGCCG	CGCCGCCG	0.003021	EXON=1/10
chr1:9621195-9621208	-1	ENSSSCG00000038527		frameshift_variant	CCTGCCTCCCTCCC	CCTGCCTCCCTCC	0.011204	EXON=1/1
chr1:9794546-9794578	-12	ENSSSCG00000004064	ARID1B	inframe_deletion	CTCCTCCTCGTCCTCCTCCTCGTCCTCCTCCTC	CTCCTCCTCGTCCTCCTCCTC	0.00646	EXON=16/16,EXON=17/17,EXON=20/20,EXON=21/21
chr1:9794546-9794578	-1	ENSSSCG00000004064	ARID1B	frameshift_variant	CTCCTCCTCGTCCTCCTCCTCGTCCTCCTCCTC	CTCCTCCTCGTCCTCCTCCTCGTCCTCCTCCT	0.001292	EXON=16/16,EXON=17/17,EXON=20/20,EXON=21/21
chr1:11765060-11765087	-6	ENSSSCG00000004065	TIAM2	inframe_deletion	CTCGGGCTCGGGCTCGGGCTCCGGCTCG	CTCGGGCTCGGGCTCGGGCTCC	0.054924	EXON=3/26,EXON=3/27
chr1:11765060-11765087	6	ENSSSCG00000004065	TIAM2	inframe_insertion	CTCGGGCTCGGGCTCGGGCTCCGGCTCG	CTCGGGCTCGGGCTCGGGCTCCGGCTCGGGCTCG	0.621212	EXON=3/26,EXON=3/27
chr1:11765060-11765087	12	ENSSSCG00000004065	TIAM2	inframe_insertion	CTCGGGCTCGGGCTCGGGCTCCGGCTCG	CTCGGGCTCGGGCTCGGGCTCCGGCTCGGGCTCGGGCTCG	0.075758	EXON=3/26,EXON=3/27
chr1:11765060-11765087	18	ENSSSCG00000004065	TIAM2	inframe_insertion	CTCGGGCTCGGGCTCGGGCTCCGGCTCG	CTCGGGCTCGGGCTCGGGCTCCGGCTCGGGCTCGGGCTCGGGCTCG	0.022727	EXON=3/26,EXON=3/27
chr1:12043649-12043663	-5	ENSSSCG00000004070	SCAF8	splice_region_variant,intron_variant	GTTTTGTTTTGTTTT	GTTTTGTTTT	0.001235	INTRON=19/19,INTRON=19/20,INTRON=20/20,INTRON=20/21
chr1:13653753-13653764	-4	ENSSSCG00000031536	MYCT1	frameshift_variant	CAAACAAACAAA	CAAACAAA	0.002481	EXON=2/2
chr1:13834636-13834647	-2	ENSSSCG00000004081		splice_donor_variant,coding_sequence_variant	AAGGAAGGAAGG	AAGGAAGGAA	0.001235	EXON=4/34;INTRON=4/33
chr1:14912750-14912767	-3	ENSSSCG00000031733	AKAP12	inframe_deletion	CTTCTCCTTCATCCTTCT	CTTCTCCTTCATCCT	0.001253	EXON=2/5,EXON=3/8,EXON=3/9
chr1:15016732-15016745	1	ENSSSCG00000031733	AKAP12	frameshift_variant	GCCGCCTCCGCCGC	GCCGCCTCCGCCGCC	0.001845	EXON=1/8,EXON=1/9
chr1:15325036-15325049	-8	ENSSSCG00000004092	MTHFD1L	frameshift_variant,start_lost	AGAGAGAGAGAGAG	AGAGAG	0.010204	EXON=1/27
chr1:15325036-15325049	-7	ENSSSCG00000004092	MTHFD1L	frameshift_variant,start_lost	AGAGAGAGAGAGAG	AGAGAGA	0.056122	EXON=1/27
chr1:15325036-15325049	-6	ENSSSCG00000004092	MTHFD1L	start_lost,inframe_deletion	AGAGAGAGAGAGAG	AGAGAGAG	0.108418	EXON=1/27
chr1:15325036-15325049	-5	ENSSSCG00000004092	MTHFD1L	frameshift_variant,start_lost	AGAGAGAGAGAGAG	AGAGAGAGA	0.003827	EXON=1/27
chr1:15325036-15325049	-4	ENSSSCG00000004092	MTHFD1L	frameshift_variant,start_lost	AGAGAGAGAGAGAG	AGAGAGAGAG	0.053571	EXON=1/27
chr1:15325036-15325049	-2	ENSSSCG00000004092	MTHFD1L	frameshift_variant,start_lost	AGAGAGAGAGAGAG	AGAGAGAGAGAG	0.535714	EXON=1/27
chr1:15325036-15325049	-1	ENSSSCG00000004092	MTHFD1L	frameshift_variant,start_lost	AGAGAGAGAGAGAG	AGAGAGAGAGAGA	0.001276	EXON=1/27
chr1:15949628-15949642	-3	ENSSSCG00000004094	PPP1R14C	inframe_deletion	CTGCTGCTGCTGCTG	CTGCTGCTGCTG	0.004386	EXON=1/4
chr1:15949628-15949642	3	ENSSSCG00000004094	PPP1R14C	inframe_insertion	CTGCTGCTGCTGCTG	CTGCTGCTGCTGCTGCTG	0.02193	EXON=1/4
chr1:16024123-16024135	-3	ENSSSCG00000032525		inframe_deletion	TGCTGCTGCTGCT	TGCTGCTGCT	0.001253	EXON=1/2
chr1:16139850-16139860	-3	ENSSSCG00000004101	LRP11	inframe_deletion	GCGGCGGCGGC	GCGGCGGC	0.006803	EXON=1/6,EXON=1/7,EXON=1/8
chr1:16275314-16275334	-4	ENSSSCG00000031644		frameshift_variant	GGGCGGGCCGGGCCGGCCCGG	GGGCGGGCCGGGCCGGC	0.001572	EXON=1/2
chr1:16275314-16275334	-1	ENSSSCG00000031644		frameshift_variant	GGGCGGGCCGGGCCGGCCCGG	GGGCGGGCCGGGCCGGCCCG	0.001572	EXON=1/2
chr1:16275314-16275334	1	ENSSSCG00000031644		frameshift_variant	GGGCGGGCCGGGCCGGCCCGG	GGGCGGGCCGGGCCGGCCCGGG	0.001572	EXON=1/2
chr1:16410634-16410647	-1	ENSSSCG00000028867	PPIL4	frameshift_variant	AAGAAGTAGAAGAA	AAGAAGTAGAAGA	0.001241	EXON=7/13
chr1:17137816-17137828	-3	ENSSSCG00000028974	UST	inframe_deletion	GCCGCCGCCGCCG	GCCGCCGCCG	0.003922	EXON=2/10
chr1:17137816-17137828	3	ENSSSCG00000028974	UST	inframe_insertion	GCCGCCGCCGCCG	GCCGCCGCCGCCGCCG	0.005882	EXON=2/10
chr1:17137833-17137847	3	ENSSSCG00000028974	UST	protein_altering_variant	GCTGCTGCTGCTGCT	GCTGCTGCTGCTGCTGCT	0.006024	EXON=2/10
chr1:17327397-17327408	-3	ENSSSCG00000033175	SASH1	inframe_deletion	CCTCCTCCTCCT	CCTCCTCCT	0.001253	EXON=12/17,EXON=14/19,EXON=15/20
chr1:18376487-18376497	-1	ENSSSCG00000004113	STXBP5	splice_region_variant,intron_variant	TTTATTTATTT	TTTATTTATT	0.001241	INTRON=19/24,INTRON=20/25,INTRON=20/26,INTRON=21/26,INTRON=23/28
chr1:18512339-18512358	-9	ENSSSCG00000004113	STXBP5	inframe_deletion	GCTGCTGCTGCTGCTGCTGC	GCTGCTGCTGC	0.031332	EXON=1/25,EXON=1/26,EXON=1/27,EXON=2/29
chr1:18512339-18512358	-3	ENSSSCG00000004113	STXBP5	inframe_deletion	GCTGCTGCTGCTGCTGCTGC	GCTGCTGCTGCTGCTGC	0.019582	EXON=1/25,EXON=1/26,EXON=1/27,EXON=2/29
chr1:18889380-18889397	-1	ENSSSCG00000004114	RAB32	frameshift_variant	TTTTCTTTGCCTTTCCTT	TTTTCTTTGCCTTTCCT	0.001247	EXON=30/35,EXON=31/36
chr1:19186134-19186146	-1	ENSSSCG00000004119	GRM1	frameshift_variant	CCTCCTCCTCCTC	CCTCCTCCTCCT	0.001244	EXON=9/9
chr1:19186644-19186654	-1	ENSSSCG00000004119	GRM1	frameshift_variant	CCTCCTCCTCC	CCTCCTCCTC	0.001256	EXON=9/9
chr1:19634888-19634902	-3	ENSSSCG00000004120	SHPRH	inframe_deletion	GATGATGATGATGAT	GATGATGATGAT	0.001241	EXON=10/31,EXON=9/29,EXON=9/30
chr1:19669657-19669672	-3	ENSSSCG00000004120	SHPRH	splice_region_variant,intron_variant	TGTTTTGTTTTGTTTT	TGTTTTGTTTTGT	0.045679	INTRON=22/28,INTRON=22/29,INTRON=23/30
chr1:19669657-19669672	-1	ENSSSCG00000004120	SHPRH	splice_region_variant,intron_variant	TGTTTTGTTTTGTTTT	TGTTTTGTTTTGTTT	0.001235	INTRON=22/28,INTRON=22/29,INTRON=23/30
chr1:21369881-21369895	-4	ENSSSCG00000004127	PLAGL1	frameshift_variant	CCTCCCTCCCATCCC	CCTCCCTCCCA	0.00125	EXON=3/3,EXON=6/6
chr1:21369881-21369895	-1	ENSSSCG00000004127	PLAGL1	frameshift_variant	CCTCCCTCCCATCCC	CCTCCCTCCCATCC	0.00125	EXON=3/3,EXON=6/6
chr1:21417531-21417542	-3	ENSSSCG00000004130		inframe_deletion	CATCATCATCAT	CATCATCAT	0.001235	EXON=7/11
chr1:21498212-21498231	-1	ENSSSCG00000004132	PHACTR2	frameshift_variant	TTGGGTTTAGGTTTGGGTTT	TTGGGTTTAGGTTTGGGTT	0.002488	EXON=5/13
chr1:21742597-21742618	-3	ENSSSCG00000004133	FUCA2	inframe_deletion	CTGCTGCTGCTTCTGCTGCTGC	CTGCTGCTGCTTCTGCTGC	0.012857	EXON=1/7
chr1:21742597-21742618	3	ENSSSCG00000004133	FUCA2	inframe_insertion	CTGCTGCTGCTTCTGCTGCTGC	CTGCTGCTGCTTCTGCTGCTGCTGC	0.208571	EXON=1/7
chr1:22416243-22416253	-1	ENSSSCG00000004138	HIVEP2	frameshift_variant	CACCACCACCA	CACCACCACC	0.001259	EXON=1/6,EXON=3/8,EXON=6/11
chr1:25156497-25156508	-3	ENSSSCG00000004142	CITED2	inframe_deletion	AGCAGCAGCAGC	AGCAGCAGC	0.003836	EXON=2/2,EXON=3/3
chr1:25330757-25330767	-2	ENSSSCG00000004144	HECA	frameshift_variant	GAGAGAGAGAG	GAGAGAGAG	0.001241	EXON=1/3
chr1:25330757-25330767	2	ENSSSCG00000004144	HECA	frameshift_variant	GAGAGAGAGAG	GAGAGAGAGAGAG	0.013648	EXON=1/3
chr1:25978673-25978689	-5	ENSSSCG00000004149	NHSL1	frameshift_variant	GCGGGAGCGGGGCGGGG	GCGGGAGCGGGG	0.001337	EXON=4/6,EXON=5/7,EXON=6/8
chr1:25978984-25978995	-3	ENSSSCG00000004149	NHSL1	inframe_deletion	TCCTCCTCCTCC	TCCTCCTCC	0.001266	EXON=4/6,EXON=5/7,EXON=6/8
chr1:25979118-25979136	-1	ENSSSCG00000004149	NHSL1	frameshift_variant	CCTCCCTCCCCCTCCTCCT	CCTCCCTCCCCCTCCTCC	0.001359	EXON=4/6,EXON=5/7,EXON=6/8
chr1:26011159-26011177	-2	ENSSSCG00000004150		frameshift_variant	GACCGCGATCCCGACCCCG	GACCGCGATCCCGACCC	0.00133	EXON=1/4
chr1:26011159-26011177	-1	ENSSSCG00000004150		frameshift_variant	GACCGCGATCCCGACCCCG	GACCGCGATCCCGACCCC	0.00133	EXON=1/4
chr1:26011159-26011177	1	ENSSSCG00000004150		frameshift_variant	GACCGCGATCCCGACCCCG	GACCGCGATCCCGACCCCGA	0.00133	EXON=1/4
chr1:26079549-26079559	-1	ENSSSCG00000022968	ARFGEF3	frameshift_variant	CAGCAGCAGCA	CAGCAGCAGC	0.001302	EXON=32/33,EXON=33/34
chr1:27168795-27168809	-1	ENSSSCG00000004157	IL20RA	splice_region_variant,intron_variant	TTTTTTTTTCTTTTC	TTTTTTTTTCTTTT	0.022973	INTRON=5/6
chr1:27168795-27168809	1	ENSSSCG00000004157	IL20RA	splice_region_variant,intron_variant	TTTTTTTTTCTTTTC	TTTTTTTTTCTTTTCT	0.009459	INTRON=5/6
chr1:27568094-27568105	-3	ENSSSCG00000026041	MAP3K5	inframe_deletion	AGCAGCAGCAGC	AGCAGCAGC	0.001238	EXON=22/30,EXON=23/31
chr1:27764988-27765005	-2	ENSSSCG00000039049	MAP7	frameshift_variant	GAGAGAGGGAGAGAGAGA	GAGAGAGGGAGAGAGA	0.001266	EXON=8/17,EXON=9/18
chr1:27764988-27765005	-1	ENSSSCG00000039049	MAP7	frameshift_variant	GAGAGAGGGAGAGAGAGA	GAGAGAGGGAGAGAGAG	0.001266	EXON=8/17,EXON=9/18
chr1:27767922-27767972	-1	ENSSSCG00000039049		frameshift_variant	CCAGGCCCAGGCCCGGCCCCGGGTCCAGCCCCAGGTCCAGCCCCAGCCCCA	CCAGGCCCAGGCCCGGCCCCGGGTCCAGCCCCAGGTCCAGCCCCAGCCCC	0.001401	EXON=11/18
chr1:27769753-27769763	-2	ENSSSCG00000039049	MAP7	frameshift_variant	AGAAGAAGAAG	AGAAGAAGA	0.001272	EXON=12/17,EXON=13/18
chr1:28262086-28262104	-1	ENSSSCG00000035425		frameshift_variant	AAAACAAAAACAAAAACAA	AAAACAAAAACAAAAACA	0.001238	EXON=1/1
chr1:28586764-28586777	-3	ENSSSCG00000004166	AHI1	inframe_deletion	GAGAAGGAGGAGGA	GAGAAGGAGGA	0.460494	EXON=1/21,EXON=1/23,EXON=1/24,EXON=2/23,EXON=2/24,EXON=3/25,EXON=3/26,EXON=5/27
chr1:28589860-28589876	-1	ENSSSCG00000004166	AHI1	frameshift_variant	AAAAAAAAGAAAAAGAA	AAAAAAAAGAAAAAGA	0.014888	EXON=2/21,EXON=2/23,EXON=2/24,EXON=3/23,EXON=3/24,EXON=4/25,EXON=4/26,EXON=6/27
chr1:28589860-28589876	1	ENSSSCG00000004166	AHI1	frameshift_variant	AAAAAAAAGAAAAAGAA	AAAAAAAAGAAAAAGAAA	0.019851	EXON=2/21,EXON=2/23,EXON=2/24,EXON=3/23,EXON=3/24,EXON=4/25,EXON=4/26,EXON=6/27
chr1:28754345-28754360	1	ENSSSCG00000004166	AHI1	splice_region_variant,intron_variant	CTCCTCTCTTCTCCTC	CTCCTCTCTTCTCCTCT	0.008663	INTRON=19/20,INTRON=21/22,INTRON=22/22,INTRON=22/23,INTRON=23/23,INTRON=23/24,INTRON=24/25,INTRON=25/26
chr1:31161693-31161702	-2	ENSSSCG00000004189	TAAR9	frameshift_variant	CTCTCTCTCT	CTCTCTCT	0.052764	EXON=1/1
chr1:31282547-31282559	-3	ENSSSCG00000004191	MOXD1	inframe_deletion	GGCGCGGCGGCGG	GGCGCGGCGG	0.001969	EXON=1/13
chr1:31282547-31282559	-1	ENSSSCG00000004191	MOXD1	frameshift_variant	GGCGCGGCGGCGG	GGCGCGGCGGCG	0.005906	EXON=1/13
chr1:31282547-31282559	1	ENSSSCG00000004191	MOXD1	frameshift_variant	GGCGCGGCGGCGG	GGCGCGGCGGCGGG	0.001969	EXON=1/13
chr1:31960249-31960262	-1	ENSSSCG00000004196	MED23	splice_region_variant,coding_sequence_variant,intron_variant	GTGGTGGTGAGTGG	GTGGTGGTGAGTG	0.001276	EXON=1/29;INTRON=1/28,EXON=1/30;INTRON=1/29
chr1:32600801-32600834	-5	ENSSSCG00000004199	EPB41L2	frameshift_variant	GAGGAGCAGGAGGAGGAAGAAGAGGTGGAGGAGG	GAGGAGCAGGAGGAGGAAGAAGAGGTGGA	0.001279	EXON=14/19,EXON=15/19,EXON=15/20,EXON=16/20,EXON=17/22
chr1:33195060-33195073	-4	ENSSSCG00000004202	SAMD3	splice_region_variant,intron_variant	TTGTTTGTTTGTTT	TTGTTTGTTT	0.349502	INTRON=10/10,INTRON=11/11
chr1:33195060-33195073	-3	ENSSSCG00000004202	SAMD3	splice_region_variant,intron_variant	TTGTTTGTTTGTTT	TTGTTTGTTTG	0.098259	INTRON=10/10,INTRON=11/11
chr1:33195060-33195073	-1	ENSSSCG00000004202	SAMD3	splice_region_variant,intron_variant	TTGTTTGTTTGTTT	TTGTTTGTTTGTT	0.002488	INTRON=10/10,INTRON=11/11
chr1:33195060-33195073	1	ENSSSCG00000004202	SAMD3	splice_region_variant,intron_variant	TTGTTTGTTTGTTT	TTGTTTGTTTGTTTG	0.022388	INTRON=10/10,INTRON=11/11
chr1:34025369-34025381	-3	ENSSSCG00000033894		inframe_deletion	CTTCTTCTTCTTC	CTTCTTCTTC	0.026185	EXON=13/39
chr1:34693635-34693645	-3	ENSSSCG00000004209	PTPRK	inframe_deletion	CGGCGGCGGCG	CGGCGGCG	0.001449	EXON=1/19,EXON=1/29,EXON=1/31,EXON=1/32,EXON=1/33,EXON=1/34
chr1:35421623-35421644	-4	ENSSSCG00000024392	THEMIS	splice_acceptor_variant,intron_variant	TTATTTATTTATTTATTTTTTA	TTATTTATTTATTTATTT	0.002488	INTRON=3/4,INTRON=3/6
chr1:35696710-35696735	-3	ENSSSCG00000038602		inframe_deletion	AGCAGCAGCTGCAGCAGCAGCAGCAG	AGCAGCAGCTGCAGCAGCAGCAG	0.012431	EXON=1/11
chr1:35696983-35697018	-3	ENSSSCG00000038602		inframe_deletion	GAGAAGGAGGAGGAGGGGGTGGGGAAGGAGGAGGAG	GAGAAGGAGGAGGAGGGGGTGGGGAAGGAGGAG	0.042056	EXON=1/11
chr1:35697055-35697073	-3	ENSSSCG00000038602		inframe_deletion	CGCAGCCGCCGCCGCCGCC	CGCAGCCGCCGCCGCC	0.003195	EXON=1/11
chr1:35697342-35697353	-3	ENSSSCG00000038602		inframe_deletion	GGCGGCGGCGGC	GGCGGCGGC	0.003021	EXON=1/11
chr1:35697342-35697353	3	ENSSSCG00000038602		inframe_insertion	GGCGGCGGCGGC	GGCGGCGGCGGCGGC	0.003021	EXON=1/11
chr1:37668042-37668056	-3	ENSSSCG00000004225	TPD52L1	inframe_deletion	TCCTCCTCCTCCTCC	TCCTCCTCCTCC	0.030792	EXON=7/7,EXON=8/8
chr1:37668042-37668056	-1	ENSSSCG00000004225	TPD52L1	frameshift_variant	TCCTCCTCCTCCTCC	TCCTCCTCCTCCTC	0.001466	EXON=7/7,EXON=8/8
chr1:37911688-37911699	-1	ENSSSCG00000021149	RNF217	frameshift_variant	CCTCCTCCTCCT	CCTCCTCCTCC	0.001475	EXON=1/6
chr1:40853653-40853672	1	ENSSSCG00000028308		frameshift_variant	GTTTTTGATTTTGTTTTTGT	GTTTTTGATTTTGTTTTTGTT	0.001244	EXON=2/2
chr1:41088259-41088281	1	ENSSSCG00000037972		stop_gained,frameshift_variant	CAAATTCAAATGCAAAGTGCAAA	CAAATTCAAATGCAAAGTGCAAAG	0.001238	EXON=2/2
chr1:41112975-41112989	-1	ENSSSCG00000004242	TBC1D32	splice_acceptor_variant	ATTATTATTTTATTA	ATTATTATTTTATT	0.001244	INTRON=11/31,INTRON=11/33,INTRON=7/29
chr1:43070581-43070593	-2	ENSSSCG00000004245	FAM184A	frameshift_variant	AGAAGAAGAGAAG	AGAAGAAGAGA	0.001241	EXON=7/17,EXON=8/17,EXON=8/18,EXON=8/19
chr1:44552198-44552210	-3	ENSSSCG00000004255	VGLL2	inframe_deletion	GGCGGCGGCGGCG	GGCGGCGGCG	0.003195	EXON=3/3,EXON=3/4
chr1:44552198-44552210	3	ENSSSCG00000004255	VGLL2	inframe_insertion	GGCGGCGGCGGCG	GGCGGCGGCGGCGGCG	0.003195	EXON=3/3,EXON=3/4
chr1:44552198-44552210	6	ENSSSCG00000004255	VGLL2	inframe_insertion	GGCGGCGGCGGCG	GGCGGCGGCGGCGGCGGCG	0.033546	EXON=3/3,EXON=3/4
chr1:44899475-44899497	-1	ENSSSCG00000004261		frameshift_variant	AGAAAGTAGAAGCAAAGAAAGAA	AGAAAGTAGAAGCAAAGAAAGA	0.001247	EXON=1/1
chr1:44970025-44970067	-3	ENSSSCG00000023834	RSPH4A	inframe_deletion	CTTCTCCTTTTTCTTCCTTTTCTTCTTCATCTTCTTCTTCTTC	CTTCTCCTTTTTCTTCCTTTTCTTCTTCATCTTCTTCTTC	0.01375	EXON=4/6,EXON=5/7
chr1:44970025-44970067	1	ENSSSCG00000023834	RSPH4A	stop_gained,frameshift_variant	CTTCTCCTTTTTCTTCCTTTTCTTCTTCATCTTCTTCTTCTTC	CTTCTCCTTTTTCTTCCTTTTCTTCTTCATCTTCTTCTTCTTCT	0.00125	EXON=4/6,EXON=5/7
chr1:44971880-44971902	-3	ENSSSCG00000023834	RSPH4A	inframe_deletion	TCTTCCTCCTCTTCTTCTTCTTC	TCTTCCTCCTCTTCTTCTTC	0.004975	EXON=3/6,EXON=4/7
chr1:50695972-50695982	-1	ENSSSCG00000004275	FAM135A	frameshift_variant	GAGGAGGAGGA	GAGGAGGAGG	0.001241	EXON=12/18,EXON=13/19,EXON=15/21,EXON=16/22,EXON=17/23,EXON=18/24
chr1:51313336-51313348	-11	ENSSSCG00000004279	OGFRL1	frameshift_variant	CCGGCGGCCGGCC	CC	0.002049	EXON=1/7
chr1:51313336-51313348	-1	ENSSSCG00000004279	OGFRL1	frameshift_variant	CCGGCGGCCGGCC	CCGGCGGCCGGC	0.002049	EXON=1/7
chr1:51785651-51785663	-3	ENSSSCG00000004280	RIMS1	inframe_deletion	GGAGGAGGAGGAG	GGAGGAGGAG	0.004451	EXON=1/30,EXON=1/31,EXON=1/32
chr1:53409348-53409362	-1	ENSSSCG00000004289	CEP162	frameshift_variant	CATTTCATTATCATT	CATTTCATTATCAT	0.001259	EXON=9/27,EXON=9/28
chr1:55985087-55985100	-4	ENSSSCG00000004306	ORC3	splice_region_variant,intron_variant	TTTTTTCTTTCTTT	TTTTTTCTTT	0.001241	INTRON=1/17,INTRON=1/19,INTRON=3/21
chr1:56378427-56378447	-11	ENSSSCG00000004308	SPACA1	frameshift_variant	AGGGCGAGAACGAGGGCGAGG	AGGGCGAGAA	0.001253	EXON=1/7
chr1:56689522-56689537	-9	ENSSSCG00000029003		inframe_deletion	CTGCTGCTGCTGCTGC	CTGCTGC	0.001305	EXON=1/1
chr1:56689522-56689537	-3	ENSSSCG00000029003		inframe_deletion	CTGCTGCTGCTGCTGC	CTGCTGCTGCTGC	0.001305	EXON=1/1
chr1:57037211-57037237	-6	ENSSSCG00000004311	RNGTT	inframe_deletion	ATCTTCTTCCTCATCTTCATCTTCATC	ATCTTCTTCCTCATCTTCATC	0.001241	EXON=6/15,EXON=6/16,EXON=6/17
chr1:57292630-57292641	-3	ENSSSCG00000024249	GABRR2	inframe_deletion	AGAAGAAGAAGA	AGAAGAAGA	0.001235	EXON=7/9
chr1:57385524-57385542	-4	ENSSSCG00000004318	RRAGD	splice_region_variant,intron_variant	ACACACACACACACACACA	ACACACACACACACA	0.054321	INTRON=6/6,INTRON=7/7
chr1:57385524-57385542	-2	ENSSSCG00000004318	RRAGD	splice_region_variant,intron_variant	ACACACACACACACACACA	ACACACACACACACACA	0.019753	INTRON=6/6,INTRON=7/7
chr1:57385524-57385542	1	ENSSSCG00000004318	RRAGD	splice_region_variant,intron_variant	ACACACACACACACACACA	ACACACACACACACACACAC	0.001235	INTRON=6/6,INTRON=7/7
chr1:57385524-57385542	2	ENSSSCG00000004318	RRAGD	splice_region_variant,intron_variant	ACACACACACACACACACA	ACACACACACACACACACACA	0.464198	INTRON=6/6,INTRON=7/7
chr1:57385524-57385542	4	ENSSSCG00000004318	RRAGD	splice_region_variant,intron_variant	ACACACACACACACACACA	ACACACACACACACACACACACA	0.002469	INTRON=6/6,INTRON=7/7
chr1:57622461-57622477	-4	ENSSSCG00000004322	ANKRD6	splice_region_variant,intron_variant	CTCCCTCCCTCCCTCCC	CTCCCTCCCTCCC	0.001282	INTRON=3/13,INTRON=4/13,INTRON=5/14,INTRON=5/15
chr1:57670885-57670897	-3	ENSSSCG00000004328	MDN1	inframe_deletion	TGCTGCTGCTGCT	TGCTGCTGCT	0.003817	EXON=93/102
chr1:57672132-57672153	-6	ENSSSCG00000004328	MDN1	inframe_deletion	GGGCTGGGGCTGGGGCTGGGGC	GGGCTGGGGCTGGGGC	0.001302	EXON=92/102
chr1:57672132-57672153	-2	ENSSSCG00000004328	MDN1	frameshift_variant	GGGCTGGGGCTGGGGCTGGGGC	GGGCTGGGGCTGGGGCTGGG	0.001302	EXON=92/102
chr1:57672132-57672153	6	ENSSSCG00000004328	MDN1	inframe_insertion	GGGCTGGGGCTGGGGCTGGGGC	GGGCTGGGGCTGGGGCTGGGGCTGGGGC	0.002604	EXON=92/102
chr1:57675536-57675560	2	ENSSSCG00000004328	MDN1	frameshift_variant	TCTTCCTCTCCCTCTCCCTCCCCCT	TCTTCCTCTCCCTCTCCCTCCCCCTCT	0.001269	EXON=89/102
chr1:57708461-57708473	-3	ENSSSCG00000004328	MDN1	inframe_deletion	CCTCCTCCTCCTC	CCTCCTCCTC	0.003713	EXON=64/102
chr1:57822601-57822613	-3	ENSSSCG00000035516		inframe_deletion	CATCATCATCATC	CATCATCATC	0.001266	EXON=2/2
chr1:57922463-57922496	-6	ENSSSCG00000004332	BACH2	inframe_deletion	CGGGGGCGGGGGCGGGCGCGGGAGCAGGGGCGGG	CGGGGGCGGGGGCGGGCGCGGGAGCAGG	0.10472	EXON=3/5,EXON=5/7
chr1:57922936-57922958	-3	ENSSSCG00000004332	BACH2	inframe_deletion	TCCTCCTCTTCCTCCTCCTCCTC	TCCTCCTCTTCCTCCTCCTC	0.0025	EXON=3/5,EXON=5/7
chr1:66351939-66351957	-1	ENSSSCG00000037594	PNISR	frameshift_variant	CTTTCTTTTTTCTATCTTT	CTTTCTTTTTTCTATCTT	0.001241	EXON=10/10,EXON=12/13,EXON=12/19
chr1:66545311-66545324	-1	ENSSSCG00000004354	PRDM13	frameshift_variant	GGCGGCGGCAGGCG	GGCGGCGGCAGGC	0.001695	EXON=4/4
chr1:66545330-66545369	-3	ENSSSCG00000004354	PRDM13	inframe_deletion	CACCACCATCACCACCACGCGCACCACCACCACCACCACC	CACCACCATCACCACCACGCGCACCACCACCACCACC	0.019164	EXON=4/4
chr1:66545330-66545369	-1	ENSSSCG00000004354	PRDM13	frameshift_variant	CACCACCATCACCACCACGCGCACCACCACCACCACCACC	CACCACCATCACCACCACGCGCACCACCACCACCACCAC	0.003484	EXON=4/4
chr1:66545399-66545412	-2	ENSSSCG00000004354	PRDM13	frameshift_variant	CCGCCGCCGCCGCC	CCGCCGCCGCCG	0.001577	EXON=4/4
chr1:72699744-72699752	-2	ENSSSCG00000004371	CRYBG1	frameshift_variant	AGAGAGAGA	AGAGAGA	0.001235	EXON=2/21,EXON=3/21,EXON=3/22
chr1:73700999-73701023	-1	ENSSSCG00000004379	SOBP	frameshift_variant	CCATCCCCATCCCTATTCCCATCCC	CCATCCCCATCCCTATTCCCATCC	0.001412	EXON=6/6
chr1:73720987-73721019	-6	ENSSSCG00000040159		inframe_deletion	ACAACAACAACAACAACAAAACAAAACACCAAC	ACAACAACAACAACAACAAAACAAAAC	0.06015	EXON=2/2
chr1:73720987-73721019	-3	ENSSSCG00000040159		inframe_deletion	ACAACAACAACAACAACAAAACAAAACACCAAC	ACAACAACAACAACAACAAAACAAAACACC	0.007519	EXON=2/2
chr1:73720987-73721019	3	ENSSSCG00000040159		protein_altering_variant	ACAACAACAACAACAACAAAACAAAACACCAAC	ACAACAACAACAACAACAAAACAAAACACCAACACA	0.036341	EXON=2/2
chr1:74629932-74629949	-3	ENSSSCG00000004387	FOXO3	inframe_deletion	GGCGGCGGCGGGGGCGGC	GGCGGCGGCGGGGGC	0.001695	EXON=2/4
chr1:74629932-74629949	-1	ENSSSCG00000004387	FOXO3	frameshift_variant	GGCGGCGGCGGGGGCGGC	GGCGGCGGCGGGGGCGG	0.001695	EXON=2/4
chr1:74737023-74737032	2	ENSSSCG00000004387	FOXO3	splice_region_variant,intron_variant	CTCTCTCTCT	CTCTCTCTCTCT	0.045	INTRON=2/3
chr1:75386206-75386228	2	ENSSSCG00000004415		splice_region_variant,intron_variant	TTTTGTTTTGTTCTTTTTTGTTT	TTTTGTTTTGTTCTTTTTTGTTTTG	0.044665	INTRON=30/44
chr1:75572815-75572830	-1	ENSSSCG00000004410		splice_region_variant,intron_variant	CCCACCCCACGCCCAC	CCCACCCCACGCCCA	0.001241	INTRON=1/8
chr1:75599632-75599644	-3	ENSSSCG00000033739		inframe_deletion	TTCTTCTTCTTCT	TTCTTCTTCT	0.002481	EXON=22/23
chr1:75599632-75599644	3	ENSSSCG00000033739		inframe_insertion	TTCTTCTTCTTCT	TTCTTCTTCTTCTTCT	0.002481	EXON=22/23
chr1:76217309-76217323	-3	ENSSSCG00000004402	METTL24	coding_sequence_variant,3_prime_UTR_variant	TATTATTATTATTAT	TATTATTATTAT	0.008685	EXON=6/6
chr1:76217309-76217323	3	ENSSSCG00000004402	METTL24	coding_sequence_variant,3_prime_UTR_variant	TATTATTATTATTAT	TATTATTATTATTATTAT	0.03598	EXON=6/6
chr1:76597307-76597327	-1	ENSSSCG00000037424	CDK19	frameshift_variant	CCCGGCCCCGGCCCCAGCCCC	CCCGGCCCCGGCCCCAGCCC	0.001437	EXON=11/12,EXON=12/13,EXON=13/14,EXON=14/15
chr1:76597307-76597327	1	ENSSSCG00000037424	CDK19	frameshift_variant	CCCGGCCCCGGCCCCAGCCCC	CCCGGCCCCGGCCCCAGCCCCG	0.001437	EXON=11/12,EXON=12/13,EXON=13/14,EXON=14/15
chr1:77399923-77399955	-20	ENSSSCG00000025703	REV3L	splice_region_variant,intron_variant	CGCCCGCCGCTCACGCCCGCGCCCCGCGCCCGC	CGCCCGCCGCTCA	0.002008	INTRON=1/31,INTRON=1/32
chr1:78170453-78170470	1	ENSSSCG00000004425	LAMA4	frameshift_variant	GGGCAGGGGACAGGGGCA	GGGCAGGGGACAGGGGCAG	0.001263	EXON=3/40
chr1:82373676-82373694	2	ENSSSCG00000004450	LGSN	frameshift_variant	AGAAAGACAAGAAAGAAAG	AGAAAGACAAGAAAGAAAGAA	0.001263	EXON=1/3,EXON=2/5
chr1:83993141-83993157	-1	ENSSSCG00000004460	IBTK	splice_region_variant,intron_variant	TTCTTTTCTTTTTTTTC	TTCTTTTCTTTTTTTT	0.003778	INTRON=3/27,INTRON=4/28
chr1:83993141-83993157	1	ENSSSCG00000004460	IBTK	splice_region_variant,intron_variant	TTCTTTTCTTTTTTTTC	TTCTTTTCTTTTTTTTCC	0.003778	INTRON=3/27,INTRON=4/28
chr1:84031569-84031586	-1	ENSSSCG00000004460	IBTK	frameshift_variant	CAAAAACAAAAGCAAAAA	CAAAAACAAAAGCAAAA	0.001241	EXON=20/28,EXON=21/29
chr1:86017555-86017576	6	ENSSSCG00000004465	BCKDHB	inframe_insertion	CCGCTGCCGCTGCCACTGCCGC	CCGCTGCCGCTGCCACTGCCGCTGCCGC	0.012535	EXON=1/11
chr1:86116853-86116865	-4	ENSSSCG00000004466	TTK	frameshift_variant	TGTTTGTTTGTTT	TGTTTGTTT	0.001269	EXON=8/23
chr1:86682993-86683007	-4	ENSSSCG00000004469	LCA5	frameshift_variant	TGATGATGATGATGA	TGATGATGATG	0.001238	EXON=8/8
chr1:86682993-86683007	-3	ENSSSCG00000004469	LCA5	inframe_deletion	TGATGATGATGATGA	TGATGATGATGA	0.001238	EXON=8/8
chr1:87201439-87201452	-2	ENSSSCG00000004473	PHIP	frameshift_variant	AAAGAAAATAAAAT	AAAGAAAATAAA	0.001238	EXON=20/40
chr1:87212866-87212876	-3	ENSSSCG00000004473	PHIP	inframe_deletion	AAGAAGAAGAA	AAGAAGAA	0.001235	EXON=23/40
chr1:87237917-87237934	-6	ENSSSCG00000004473	PHIP	splice_region_variant,intron_variant	GTGTGTGTGTGTGTGTGT	GTGTGTGTGTGT	0.001244	INTRON=38/39
chr1:87237917-87237934	-2	ENSSSCG00000004473	PHIP	splice_region_variant,intron_variant	GTGTGTGTGTGTGTGTGT	GTGTGTGTGTGTGTGT	0.006219	INTRON=38/39
chr1:87237917-87237934	2	ENSSSCG00000004473	PHIP	splice_region_variant,intron_variant	GTGTGTGTGTGTGTGTGT	GTGTGTGTGTGTGTGTGTGT	0.129353	INTRON=38/39
chr1:87237917-87237934	4	ENSSSCG00000004473	PHIP	splice_acceptor_variant,intron_variant	GTGTGTGTGTGTGTGTGT	GTGTGTGTGTGTGTGTGTGTGT	0.309701	INTRON=38/39
chr1:88189956-88189974	-1	ENSSSCG00000034152	MEI4	frameshift_variant	TAAATAAAAAGTAAATAAA	TAAATAAAAAGTAAATAA	0.001244	EXON=5/5,EXON=6/6
chr1:90014669-90014685	-3	ENSSSCG00000004478	MYO6	inframe_deletion	TCTCTCTTCTTCTTCTT	TCTCTCTTCTTCTT	0.001241	EXON=26/31
chr1:90203738-90203754	-3	ENSSSCG00000020702	SENP6	inframe_deletion	CATCATCATCATCATCA	CATCATCATCATCA	0.00495	EXON=10/23,EXON=10/24,EXON=9/23
chr1:90831895-90831906	-4	ENSSSCG00000004484	COL12A1	splice_region_variant,intron_variant	CTTTCTTTCTTT	CTTTCTTT	0.001244	INTRON=40/65
chr1:90837800-90837813	-1	ENSSSCG00000004484	COL12A1	frameshift_variant	GTGCTGGTGGTGGT	GTGCTGGTGGTGG	0.001238	EXON=46/66
chr1:92314284-92314300	-1	ENSSSCG00000004486	SLC17A5	splice_region_variant,intron_variant	GTTTTTGTTTTGTTTTT	GTTTTTGTTTTGTTTT	0.001235	INTRON=5/9,INTRON=6/10
chr1:92341438-92341456	-4	ENSSSCG00000004486	SLC17A5	splice_region_variant,intron_variant	TTCTTCTTTCTTTCTTTCT	TTCTTCTTTCTTTCT	0.013682	INTRON=10/10,INTRON=9/9
chr1:94735481-94735517	-6	ENSSSCG00000040289		coding_sequence_variant,intron_variant	TTCTTTTTTCTTTTTTTTCTTTTTCTTTTTCTTTTTC	TTCTTTTTTCTTTTTTTTCTTTTTCTTTTTC	0.006266	EXON=4/6;INTRON=3/5
chr1:94735481-94735517	-5	ENSSSCG00000040289		coding_sequence_variant,intron_variant	TTCTTTTTTCTTTTTTTTCTTTTTCTTTTTCTTTTTC	TTCTTTTTTCTTTTTTTTCTTTTTCTTTTTCT	0.006266	EXON=4/6;INTRON=3/5
chr1:94735481-94735517	-1	ENSSSCG00000040289		coding_sequence_variant,intron_variant	TTCTTTTTTCTTTTTTTTCTTTTTCTTTTTCTTTTTC	TTCTTTTTTCTTTTTTTTCTTTTTCTTTTTCTTTTT	0.001253	EXON=4/6;INTRON=3/5
chr1:94735481-94735517	1	ENSSSCG00000040289		coding_sequence_variant,intron_variant	TTCTTTTTTCTTTTTTTTCTTTTTCTTTTTCTTTTTC	TTCTTTTTTCTTTTTTTTCTTTTTCTTTTTCTTTTTCT	0.221805	EXON=4/6;INTRON=3/5
chr1:94735481-94735517	2	ENSSSCG00000040289		coding_sequence_variant,intron_variant	TTCTTTTTTCTTTTTTTTCTTTTTCTTTTTCTTTTTC	TTCTTTTTTCTTTTTTTTCTTTTTCTTTTTCTTTTTCTC	0.005013	EXON=4/6;INTRON=3/5
chr1:95379501-95379515	-4	ENSSSCG00000004492	SLC14A1	splice_region_variant,intron_variant	TTCTTTCTTTCTTTC	TTCTTTCTTTC	0.001256	INTRON=10/10,INTRON=11/11,INTRON=9/9
chr1:95379501-95379515	-1	ENSSSCG00000004492	SLC14A1	splice_region_variant,intron_variant	TTCTTTCTTTCTTTC	TTCTTTCTTTCTTT	0.001256	INTRON=10/10,INTRON=11/11,INTRON=9/9
chr1:95881073-95881083	-4	ENSSSCG00000004500	C18orf25	splice_region_variant,intron_variant	CTCTCTCTCTC	CTCTCTC	0.131188	INTRON=2/3,INTRON=3/4,INTRON=3/5
chr1:95881073-95881083	-2	ENSSSCG00000004500	C18orf25	splice_region_variant,intron_variant	CTCTCTCTCTC	CTCTCTCTC	0.024752	INTRON=2/3,INTRON=3/4,INTRON=3/5
chr1:97484130-97484147	-1	ENSSSCG00000004505	SMAD2	frameshift_variant	TCCTCCACCTGCTCCTCC	TCCTCCACCTGCTCCTC	0.002469	EXON=2/10,EXON=2/11,EXON=2/12,EXON=3/13
chr1:97626330-97626340	1	ENSSSCG00000028076	ZBTB7C	frameshift_variant	GCTGGCTGGCT	GCTGGCTGGCTG	0.00125	EXON=4/5
chr1:98542238-98542252	-1	ENSSSCG00000004507	SMAD7	frameshift_variant	CTCCTCCTCGTCCTC	CTCCTCCTCGTCCT	0.003378	EXON=1/3,EXON=1/4
chr1:99526559-99526571	3	ENSSSCG00000004511		splice_region_variant,intron_variant	CAGCAGCAGCAGC	CAGCAGCAGCAGCAGC	0.554591	INTRON=12/37
chr1:99526559-99526571	6	ENSSSCG00000004511		splice_donor_variant,intron_variant	CAGCAGCAGCAGC	CAGCAGCAGCAGCAGCAGC	0.141439	INTRON=12/37
chr1:99938092-99938123	-6	ENSSSCG00000004517	CXXC1	inframe_deletion	TGCTGTTGTTGCTGCTGCTGCTGCTGCTGCTG	TGCTGTTGTTGCTGCTGCTGCTGCTG	0.001404	EXON=4/13,EXON=4/14,EXON=5/15
chr1:99938092-99938123	-3	ENSSSCG00000004517	CXXC1	inframe_deletion	TGCTGTTGTTGCTGCTGCTGCTGCTGCTGCTG	TGCTGTTGTTGCTGCTGCTGCTGCTGCTG	0.014045	EXON=4/13,EXON=4/14,EXON=5/15
chr1:99938092-99938123	6	ENSSSCG00000004517	CXXC1	inframe_insertion	TGCTGTTGTTGCTGCTGCTGCTGCTGCTGCTG	TGCTGTTGTTGCTGCTGCTGCTGCTGCTGCTGCTGCTG	0.005618	EXON=4/13,EXON=4/14,EXON=5/15
chr1:100698808-100698842	-1	ENSSSCG00000034427	MEX3C	frameshift_variant	CCTCCTCTTCTGCCTCCTCCAGCTCTTCCTCCTCC	CCTCCTCTTCTGCCTCCTCCAGCTCTTCCTCCTC	0.005102	EXON=1/2
chr1:106148388-106148401	-1	ENSSSCG00000004538	WDR7	frameshift_variant	AGGAGGATGAGGAG	AGGAGGATGAGGA	0.001241	EXON=14/25,EXON=15/27,EXON=15/28
chr1:106891546-106891558	-3	ENSSSCG00000004541	FECH	inframe_deletion	CGGCGGCGGCGGC	CGGCGGCGGC	0.002597	EXON=2/12
chr1:106891546-106891558	3	ENSSSCG00000004541	FECH	inframe_insertion	CGGCGGCGGCGGC	CGGCGGCGGCGGCGGC	0.001299	EXON=2/12
chr1:107345986-107346008	-1	ENSSSCG00000004551	ZNF609	frameshift_variant	GTGGTGGTGGTGGTGGTGTGTGG	GTGGTGGTGGTGGTGGTGTGTG	0.002513	EXON=8/10,EXON=8/9
chr1:108319724-108319734	-1	ENSSSCG00000004561	HERC1	frameshift_variant	AAGAAGAAGAA	AAGAAGAAGA	0.003759	EXON=29/77,EXON=30/78,EXON=31/79
chr1:108355178-108355189	-3	ENSSSCG00000004561	HERC1	inframe_deletion	TCCTCCTCCTCC	TCCTCCTCC	0.001244	EXON=40/77,EXON=41/78,EXON=42/79
chr1:108403480-108403491	-4	ENSSSCG00000004561	HERC1	splice_region_variant,intron_variant	CTCTCTCTCTCT	CTCTCTCT	0.006203	INTRON=76/76,INTRON=77/77,INTRON=78/78
chr1:108403480-108403491	-2	ENSSSCG00000004561	HERC1	splice_region_variant,intron_variant	CTCTCTCTCTCT	CTCTCTCTCT	0.003722	INTRON=76/76,INTRON=77/77,INTRON=78/78
chr1:109014821-109014842	-6	ENSSSCG00000004570	TPM1	inframe_deletion	AGAGAGAGAGAGAGAGACAGAG	AGAGAGAGAGAGAGAG	0.002058	EXON=2/9
chr1:109014821-109014842	-4	ENSSSCG00000004570	TPM1	frameshift_variant	AGAGAGAGAGAGAGAGACAGAG	AGAGAGAGAGAGAGAGAC	0.032922	EXON=2/9
chr1:109014821-109014842	-2	ENSSSCG00000004570	TPM1	frameshift_variant	AGAGAGAGAGAGAGAGACAGAG	AGAGAGAGAGAGAGAGACAG	0.691358	EXON=2/9
chr1:109922127-109922140	-1	ENSSSCG00000004573		stop_gained,frameshift_variant	CGCCCCCGCCGCCG	CGCCCCCGCCGCC	0.001475	EXON=1/3
chr1:110006805-110006824	-3	ENSSSCG00000036431	VPS13C	splice_region_variant,intron_variant	TTTTTTTTTTCTTTTTCTTT	TTTTTTTTTTCTTTTTC	0.021628	INTRON=26/82,INTRON=27/80,INTRON=28/81
chr1:110006805-110006824	-2	ENSSSCG00000036431	VPS13C	splice_region_variant,intron_variant	TTTTTTTTTTCTTTTTCTTT	TTTTTTTTTTCTTTTTCT	0.153944	INTRON=26/82,INTRON=27/80,INTRON=28/81
chr1:110006805-110006824	-1	ENSSSCG00000036431	VPS13C	splice_region_variant,intron_variant	TTTTTTTTTTCTTTTTCTTT	TTTTTTTTTTCTTTTTCTT	0.543257	INTRON=26/82,INTRON=27/80,INTRON=28/81
chr1:110006805-110006824	1	ENSSSCG00000036431	VPS13C	splice_region_variant,intron_variant	TTTTTTTTTTCTTTTTCTTT	TTTTTTTTTTCTTTTTCTTTT	0.019084	INTRON=26/82,INTRON=27/80,INTRON=28/81
chr1:112981738-112981755	-1	ENSSSCG00000004589	RNF111	frameshift_variant	GGGCTGGGGCTGGGGCTG	GGGCTGGGGCTGGGGCT	0.001244	EXON=6/13,EXON=7/13,EXON=7/14
chr1:112981806-112981818	-3	ENSSSCG00000004589	RNF111	inframe_deletion	CAGCAGCAGCAGC	CAGCAGCAGC	0.004988	EXON=6/13,EXON=7/13,EXON=7/14
chr1:113124531-113124543	-4	ENSSSCG00000004592	SLTM	frameshift_variant	GAGAGAGAGAGAG	GAGAGAGAG	0.001238	EXON=13/19,EXON=15/21,EXON=16/22
chr1:113124531-113124543	-2	ENSSSCG00000004592	SLTM	frameshift_variant	GAGAGAGAGAGAG	GAGAGAGAGAG	0.009901	EXON=13/19,EXON=15/21,EXON=16/22
chr1:113124531-113124543	2	ENSSSCG00000004592	SLTM	frameshift_variant	GAGAGAGAGAGAG	GAGAGAGAGAGAGAG	0.001238	EXON=13/19,EXON=15/21,EXON=16/22
chr1:113177649-113177678	-6	ENSSSCG00000024131	MINDY2	inframe_deletion	TTTTCCTTTTCTTTTTCTTTATCTTTTTCT	TTTTCCTTTTCTTTTTCTTTATCT	0.005115	EXON=7/7,EXON=9/9
chr1:113177649-113177678	-1	ENSSSCG00000024131	MINDY2	frameshift_variant	TTTTCCTTTTCTTTTTCTTTATCTTTTTCT	TTTTCCTTTTCTTTTTCTTTATCTTTTTC	0.001279	EXON=7/7,EXON=9/9
chr1:113179316-113179384	-12	ENSSSCG00000024131	MINDY2	inframe_deletion	CAGAAGCAGAAGTAGAAGCAGGAGCAGAAGCAGAAACAGAAGCAGAAACAGAAGCAGAAACAGAAGCAG	CAGAAGCAGAAGTAGAAGCAGGAGCAGAAGCAGAAACAGAAGCAGAAACAGAAGCAG	0.783934	EXON=6/7,EXON=8/9
chr1:114524986-114525002	-2	ENSSSCG00000035038	CGNL1	frameshift_variant	CTCTCTCTCTCTTCTCT	CTCTCTCTCTCTTCT	0.001238	EXON=6/18,EXON=6/19
chr1:114524986-114525002	2	ENSSSCG00000035038	CGNL1	frameshift_variant	CTCTCTCTCTCTTCTCT	CTCTCTCTCTCTTCTCTTC	0.001238	EXON=6/18,EXON=6/19
chr1:115274440-115274448	-2	ENSSSCG00000026960		frameshift_variant	CACACACAC	CACACAC	0.001247	EXON=10/21
chr1:115274440-115274448	-1	ENSSSCG00000026960		frameshift_variant	CACACACAC	CACACACA	0.001247	EXON=10/21
chr1:115495992-115496014	-1	ENSSSCG00000004601	MNS1	splice_acceptor_variant	TATTTATTTATTTTTTTTATTTA	TATTTATTTATTTTTTTTATTT	0.01671	INTRON=2/10
chr1:115495992-115496014	1	ENSSSCG00000004601	MNS1	splice_acceptor_variant	TATTTATTTATTTTTTTTATTTA	TATTTATTTATTTTTTTTATTTAT	0.002571	INTRON=2/10
chr1:116489598-116489607	-2	ENSSSCG00000004610	CCPG1	stop_gained,frameshift_variant	TATATATATA	TATATATA	0.002475	EXON=10/11,EXON=7/7,EXON=7/9,EXON=8/8,EXON=9/11
chr1:117214646-117214665	-18	ENSSSCG00000004614	UNC13C	splice_region_variant,intron_variant	AAAAGGAAAAGAAAAAAAAA	AA	0.001401	INTRON=26/29,INTRON=28/31,INTRON=29/32
chr1:117214646-117214665	-16	ENSSSCG00000004614	UNC13C	splice_region_variant,intron_variant	AAAAGGAAAAGAAAAAAAAA	AAAA	0.011204	INTRON=26/29,INTRON=28/31,INTRON=29/32
chr1:119520162-119520187	-3	ENSSSCG00000004621	MYO5C	splice_region_variant,intron_variant	TTTCTTTTTCTTTTTCTTTTTTTTTT	TTTCTTTTTCTTTTTCTTTTTTT	0.001256	INTRON=34/39,INTRON=35/40
chr1:119520162-119520187	-2	ENSSSCG00000004621	MYO5C	splice_region_variant,intron_variant	TTTCTTTTTCTTTTTCTTTTTTTTTT	TTTCTTTTTCTTTTTCTTTTTTTT	0.006281	INTRON=34/39,INTRON=35/40
chr1:119520162-119520187	-1	ENSSSCG00000004621	MYO5C	splice_region_variant,intron_variant	TTTCTTTTTCTTTTTCTTTTTTTTTT	TTTCTTTTTCTTTTTCTTTTTTTTT	0.060302	INTRON=34/39,INTRON=35/40
chr1:119520162-119520187	1	ENSSSCG00000004621	MYO5C	splice_region_variant,intron_variant	TTTCTTTTTCTTTTTCTTTTTTTTTT	TTTCTTTTTCTTTTTCTTTTTTTTTTT	0.075377	INTRON=34/39,INTRON=35/40
chr1:119520162-119520187	2	ENSSSCG00000004621	MYO5C	splice_region_variant,intron_variant	TTTCTTTTTCTTTTTCTTTTTTTTTT	TTTCTTTTTCTTTTTCTTTTTTTTTTTC	0.001256	INTRON=34/39,INTRON=35/40
chr1:119842194-119842206	-6	ENSSSCG00000004625	LEO1	splice_region_variant,coding_sequence_variant,intron_variant	AAGAAGAAGAAGA	AAGAAGA	0.001244	EXON=12/12,EXON=12/13;INTRON=12/12
chr1:120547207-120547218	-4	ENSSSCG00000030168	CYP19A1	splice_region_variant,intron_variant	GTTTGTTTGTTT	GTTTGTTT	0.002558	INTRON=4/7,INTRON=4/8,INTRON=5/9
chr1:121317322-121317337	-2	ENSSSCG00000004639	USP8	frameshift_variant	CTGTACTGTCCTGTCC	CTGTACTGTCCTGT	0.001235	EXON=15/19,EXON=16/20,EXON=16/21
chr1:121320502-121320518	-1	ENSSSCG00000004639	USP8	frameshift_variant	CCTCTTCTCTTCCTCTT	CCTCTTCTCTTCCTCT	0.001235	EXON=13/19,EXON=14/20,EXON=14/21
chr1:121330646-121330656	3	ENSSSCG00000004639	USP8	inframe_insertion	TCTTCTTCTTC	TCTTCTTCTTCTTC	0.03607	EXON=11/19,EXON=11/20,EXON=11/21
chr1:121524236-121524249	-1	ENSSSCG00000004644	HDC	frameshift_variant	CAGCCCAGGCCAGG	CAGCCCAGGCCAG	0.001272	EXON=12/12
chr1:122572522-122572534	-4	ENSSSCG00000004652	COPS2	splice_region_variant,intron_variant	TATTTATTTATTT	TATTTATTT	0.001269	INTRON=12/12,INTRON=13/13
chr1:122811828-122811844	-6	ENSSSCG00000004656	EID1	inframe_deletion	CCTCGCCCTCGTCCTCG	CCTCGCCCTCG	0.002558	EXON=1/1
chr1:126259394-126259408	1	ENSSSCG00000004668	SLC30A4	splice_region_variant,intron_variant	CTTTTCTTTTATTTT	CTTTTCTTTTATTTTC	0.001238	INTRON=3/5,INTRON=3/6,INTRON=4/7
chr1:126318919-126318933	-1	ENSSSCG00000004671	SPATA5L1	stop_gained,frameshift_variant	AATCTTATCTAATCT	AATCTTATCTAATC	0.001238	EXON=6/8
chr1:127019101-127019128	-3	ENSSSCG00000004691	EIF3J	inframe_deletion	CGCCGCTGCTGCCGCCGCCGCCGCCGCC	CGCCGCTGCTGCCGCCGCCGCCGCC	0.032759	EXON=1/7
chr1:127019101-127019128	-1	ENSSSCG00000004691	EIF3J	frameshift_variant	CGCCGCTGCTGCCGCCGCCGCCGCCGCC	CGCCGCTGCTGCCGCCGCCGCCGCCGC	0.001724	EXON=1/7
chr1:127019101-127019128	3	ENSSSCG00000004691	EIF3J	inframe_insertion	CGCCGCTGCTGCCGCCGCCGCCGCCGCC	CGCCGCTGCTGCCGCCGCCGCCGCCGCCGCC	0.006897	EXON=1/7
chr1:127747998-127748013	-3	ENSSSCG00000040383	MFAP1	inframe_deletion	AAGAAGAAGAAGAAGA	AAGAAGAAGAAGA	0.007407	EXON=3/9
chr1:127763081-127763094	-1	ENSSSCG00000004698	SERINC4	frameshift_variant	GCCTGCCTGGCCTG	GCCTGCCTGGCCT	0.001235	EXON=8/12
chr1:127786196-127786209	-3	ENSSSCG00000004700	PDIA3	inframe_deletion	TTCTTCTTCTTCTT	TTCTTCTTCTT	0.002481	EXON=14/14
chr1:127835843-127835858	3	ENSSSCG00000004702	STRC	inframe_insertion	TGCTGCTGCTGCTGCT	TGCTGCTGCTGCTGCTGCT	0.42804	EXON=1/27,EXON=1/28
chr1:127835843-127835858	6	ENSSSCG00000004702	STRC	inframe_insertion	TGCTGCTGCTGCTGCT	TGCTGCTGCTGCTGCTGCTGCT	0.001241	EXON=1/27,EXON=1/28
chr1:127836882-127836893	-4	ENSSSCG00000004702	STRC	frameshift_variant	CACTCACTCACT	CACTCACT	0.001241	EXON=2/27,EXON=2/28
chr1:127913805-127913819	1	ENSSSCG00000004704	PPIP5K1	frameshift_variant	AGCCAGCCATGCCAG	AGCCAGCCATGCCAGC	0.001247	EXON=31/31,EXON=32/32,EXON=33/33
chr1:127925472-127925484	-4	ENSSSCG00000004705		frameshift_variant	CCTTCCTTCCTTC	CCTTCCTTC	0.001309	EXON=5/8
chr1:128249318-128249331	-1	ENSSSCG00000004714	EPB42	frameshift_variant	CCTTCCTGTCCTTC	CCTTCCTGTCCTT	0.001235	EXON=10/12,EXON=11/13
chr1:128394151-128394159	-2	ENSSSCG00000004717	UBR1	frameshift_variant	CTCTCTCTC	CTCTCTC	0.001235	EXON=17/45,EXON=17/46,EXON=18/48
chr1:128552480-128552503	-4	ENSSSCG00000004718	TTBK2	splice_region_variant,intron_variant	TTCTTCTTTTTTCTTTCTTTCTTT	TTCTTCTTTTTTCTTTCTTT	0.044554	INTRON=3/14
chr1:128552480-128552503	-1	ENSSSCG00000004718	TTBK2	splice_region_variant,intron_variant	TTCTTCTTTTTTCTTTCTTTCTTT	TTCTTCTTTTTTCTTTCTTTCTT	0.001238	INTRON=3/14
chr1:128643172-128643193	4	ENSSSCG00000004719	CDAN1	splice_region_variant,intron_variant	TTGTTTGTTTGTTTGTTTGTTT	TTGTTTGTTTGTTTGTTTGTTTGTTT	0.055831	INTRON=5/28
chr1:128682043-128682062	-3	ENSSSCG00000022039		splice_acceptor_variant,coding_sequence_variant	CTGCTGTTGCTGCTGCTGCT	CTGCTGTTGCTGCTGCT	0.003836	EXON=31/40;INTRON=30/39
chr1:128684379-128684389	-1	ENSSSCG00000022039		frameshift_variant	CCTCCTCCTCC	CCTCCTCCTC	0.001241	EXON=27/40
chr1:128684839-128684850	-1	ENSSSCG00000022039		frameshift_variant	AGCAGCAGCAGC	AGCAGCAGCAG	0.001295	EXON=16/16
chr1:129098526-129098540	-3	ENSSSCG00000004730	TMEM87A	inframe_deletion	TCTTCTTCTTCTTCT	TCTTCTTCTTCT	0.016129	EXON=1/20
chr1:129138128-129138143	-3	ENSSSCG00000004730	TMEM87A	inframe_deletion	AGGAAGAGGAGGAGGA	AGGAAGAGGAGGA	0.001238	EXON=16/20
chr1:129203376-129203397	-1	ENSSSCG00000004732	PLA2G4F	coding_sequence_variant,intron_variant	TGAAGGTGAGGGTGGGTGAGGG	TGAAGGTGAGGGTGGGTGAGG	0.001302	EXON=3/20;INTRON=3/19
chr1:129482985-129482999	-3	ENSSSCG00000004736	SPTBN5	inframe_deletion	CAGCAGCAGCTGCAG	CAGCAGCAGCTG	0.001263	EXON=18/66
chr1:129508401-129508415	-1	ENSSSCG00000004736	SPTBN5	splice_region_variant,intron_variant	CCTCCCTCCTCTCCC	CCTCCCTCCTCTCC	0.001279	INTRON=57/65
chr1:129539119-129539139	-1	ENSSSCG00000004738	MAPKBP1	frameshift_variant	CTCCTCTTCCTCCTCTTCCTC	CTCCTCTTCCTCCTCTTCCT	0.002488	EXON=25/30,EXON=26/31
chr1:129541901-129541911	-1	ENSSSCG00000004738	MAPKBP1	frameshift_variant	TCTTCTTCTTC	TCTTCTTCTT	0.002469	EXON=20/30,EXON=21/31
chr1:129653650-129653665	-3	ENSSSCG00000004739	MGA	inframe_deletion	GCTGCTGCTGCTGCTG	GCTGCTGCTGCTG	0.002558	EXON=8/23,EXON=8/24,EXON=9/24,EXON=9/25
chr1:129840001-129840014	1	ENSSSCG00000004745	RPAP1	frameshift_variant	GCCAAGCCTAGCCT	GCCAAGCCTAGCCTA	0.001238	EXON=3/23,EXON=3/24,EXON=3/25
chr1:129909955-129909963	2	ENSSSCG00000004747	RTF1	frameshift_variant	TCTCTCTCT	TCTCTCTCTCT	0.001235	EXON=4/18
chr1:130236402-130236438	-3	ENSSSCG00000004753	INO80	inframe_deletion	AAGAAGAAGAAGAAGACGATGAAGAAGAAGAAGAAGA	AAGAAGAAGAAGAAGACGATGAAGAAGAAGAAGA	0.013648	EXON=4/33,EXON=5/36
chr1:130379237-130379254	-1	ENSSSCG00000004755	DLL4	frameshift_variant	CCACCAGCACCACCACCA	CCACCAGCACCACCACC	0.001285	EXON=7/9,EXON=9/11
chr1:130383659-130383678	-1	ENSSSCG00000004755	DLL4	frameshift_variant,splice_region_variant	ACAGCCAGAAAGACAGACAG	ACAGCCAGAAAGACAGACA	0.001253	EXON=3/9,EXON=5/11,EXON=5/12
chr1:130385206-130385219	-2	ENSSSCG00000004755	DLL4	frameshift_variant	AGACAGAAAGAAAG	AGACAGAAAGAA	0.001263	EXON=1/9
chr1:130551259-130551272	-3	ENSSSCG00000004762	DNAJC17	inframe_deletion	AGGAGGAGGAGGAG	AGGAGGAGGAG	0.025063	EXON=5/10,EXON=5/11
chr1:130846867-130846886	-1	ENSSSCG00000004771	CHST14	frameshift_variant	CCCGGCCCGGGCCCTGCCCG	CCCGGCCCGGGCCCTGCCC	0.001618	EXON=1/1
chr1:130938786-130938803	-1	ENSSSCG00000004776	DISP2	frameshift_variant	TGGGGCTGGGGCTTGGGG	TGGGGCTGGGGCTTGGG	0.001266	EXON=5/5,EXON=6/6,EXON=8/8
chr1:131020183-131020215	-1	ENSSSCG00000004779	PLCB2	frameshift_variant	GAGGAGGAGGTGGACGAGGAAGAGGAGGAGGAG	GAGGAGGAGGTGGACGAGGAAGAGGAGGAGGA	0.002564	EXON=15/32
chr1:131486007-131486017	4	ENSSSCG00000004787	GPR176	frameshift_variant	TTCTTTCTTTC	TTCTTTCTTTCTTTC	0.001247	EXON=1/3
chr1:132941327-132941363	-10	ENSSSCG00000039393	SPRED1	splice_region_variant,intron_variant	AAACAAAACAAAACAAAAAAACAACAACAAAAAAAAC	AAACAAAACAAAACAAAAAAACAACAA	0.00125	INTRON=3/6
chr1:132941327-132941363	-5	ENSSSCG00000039393	SPRED1	splice_region_variant,intron_variant	AAACAAAACAAAACAAAAAAACAACAACAAAAAAAAC	AAACAAAACAAAACAAAAAAACAACAACAAAA	0.00125	INTRON=3/6
chr1:132941327-132941363	-1	ENSSSCG00000039393	SPRED1	splice_region_variant,intron_variant	AAACAAAACAAAACAAAAAAACAACAACAAAAAAAAC	AAACAAAACAAAACAAAAAAACAACAACAAAAAAAA	0.00375	INTRON=3/6
chr1:132941327-132941363	1	ENSSSCG00000039393	SPRED1	splice_region_variant,intron_variant	AAACAAAACAAAACAAAAAAACAACAACAAAAAAAAC	AAACAAAACAAAACAAAAAAACAACAACAAAAAAAACA	0.04125	INTRON=3/6
chr1:136921774-136921791	-3	ENSSSCG00000040466	FMN1	inframe_deletion	GAGGGGAGGAGGAGGAGG	GAGGGGAGGAGGAGG	0.005556	EXON=3/4,EXON=4/18,EXON=6/6,EXON=7/7
chr1:138486202-138486213	-3	ENSSSCG00000028771	MEF2A	splice_region_variant,intron_variant	TCCTCCTCCTCC	TCCTCCTCC	0.002469	EXON=5/9,EXON=9/12,EXON=9/13,INTRON=4/8,INTRON=7/10,INTRON=7/11
chr1:138486202-138486213	-1	ENSSSCG00000028771	MEF2A	splice_region_variant,intron_variant	TCCTCCTCCTCC	TCCTCCTCCTC	0.001235	EXON=5/9,EXON=9/12,EXON=9/13,INTRON=4/8,INTRON=7/10,INTRON=7/11
chr1:138507394-138507419	-4	ENSSSCG00000028771	MEF2A	frameshift_variant	AGCCCCAGCCTCAGCCTCAGCCCCAG	AGCCCCAGCCTCAGCCTCAGCC	0.001319	EXON=11/11,EXON=12/12,EXON=13/13,EXON=9/9
chr1:138507394-138507419	-1	ENSSSCG00000028771	MEF2A	frameshift_variant	AGCCCCAGCCTCAGCCTCAGCCCCAG	AGCCCCAGCCTCAGCCTCAGCCCCA	0.001319	EXON=11/11,EXON=12/12,EXON=13/13,EXON=9/9
chr1:138507394-138507419	1	ENSSSCG00000028771	MEF2A	frameshift_variant	AGCCCCAGCCTCAGCCTCAGCCCCAG	AGCCCCAGCCTCAGCCTCAGCCCCAGC	0.001319	EXON=11/11,EXON=12/12,EXON=13/13,EXON=9/9
chr1:138507394-138507419	6	ENSSSCG00000028771	MEF2A	inframe_insertion	AGCCCCAGCCTCAGCCTCAGCCCCAG	AGCCCCAGCCTCAGCCTCAGCCCCAGCCCCAG	0.002639	EXON=11/11,EXON=12/12,EXON=13/13,EXON=9/9
chr1:139433094-139433109	1	ENSSSCG00000038358		frameshift_variant	TTTCTTTTCTTTTCTT	TTTCTTTTCTTTTCTTT	0.00125	EXON=1/1
chr1:139506945-139506955	-3	ENSSSCG00000004823	LRRK1	inframe_deletion	AGAAGAAGAAG	AGAAGAAG	0.001244	EXON=1/33
chr1:139585801-139585814	-2	ENSSSCG00000004823	LRRK1	splice_region_variant,intron_variant	GTGGTGTGTGTGTG	GTGGTGTGTGTG	0.003704	INTRON=12/32,INTRON=13/33,INTRON=8/28
chr1:139617265-139617288	-1	ENSSSCG00000004823	LRRK1	coding_sequence_variant,intron_variant	GGTGAGGTCACGGGGAGGTGAGGT	GGTGAGGTCACGGGGAGGTGAGG	0.003722	EXON=26/29;INTRON=26/28,EXON=30/33;INTRON=30/32,EXON=31/34;INTRON=31/33
chr1:141494738-141494759	-3	ENSSSCG00000004830	ATP10A	inframe_deletion	GGCGGCGGCGGCGGCGGAGGCG	GGCGGCGGCGGCGGCGGAG	0.005929	EXON=1/21,EXON=1/23
chr1:141631405-141631416	-3	ENSSSCG00000004830	ATP10A	inframe_deletion	AGGAGGAGGAGG	AGGAGGAGG	0.001263	EXON=8/21,EXON=8/23
chr1:141650226-141650244	-1	ENSSSCG00000004830	ATP10A	frameshift_variant	CCCAGCCCCAGCCCCAGCC	CCCAGCCCCAGCCCCAGC	0.001263	EXON=14/21,EXON=14/23
chr1:141959625-141959635	-2	ENSSSCG00000004832	UBE3A	frameshift_variant	GAGAGAGAGAG	GAGAGAGAG	0.002481	EXON=4/10,EXON=4/11,EXON=5/12,EXON=6/13,EXON=7/14
chr1:142412954-142412971	-5	ENSSSCG00000004834	NDN	frameshift_variant	AGCCCAGCCCAGCCCAGC	AGCCCAGCCCAGC	0.004021	EXON=1/1
chr1:142412954-142412971	-1	ENSSSCG00000004834	NDN	frameshift_variant	AGCCCAGCCCAGCCCAGC	AGCCCAGCCCAGCCCAG	0.00134	EXON=1/1
chr1:143417463-143417485	-14	ENSSSCG00000004840	OTUD7A	frameshift_variant	GCCGCCGCCGCAGCCGCCTCCGC	GCCGCCGCC	0.001859	EXON=11/11
chr1:143417463-143417485	-3	ENSSSCG00000004840	OTUD7A	inframe_deletion	GCCGCCGCCGCAGCCGCCTCCGC	GCCGCCGCCGCAGCCGCCTC	0.001859	EXON=11/11
chr1:143697540-143697552	-4	ENSSSCG00000039035		frameshift_variant	CAGACAGACAGAC	CAGACAGAC	0.007634	EXON=1/1
chr1:143698057-143698067	-1	ENSSSCG00000039035		frameshift_variant	AATCAATCAAT	AATCAATCAA	0.001299	EXON=1/1
chr1:143698057-143698067	1	ENSSSCG00000039035		frameshift_variant	AATCAATCAAT	AATCAATCAATC	0.042857	EXON=1/1
chr1:143698057-143698067	9	ENSSSCG00000039035		protein_altering_variant	AATCAATCAAT	AATCAATCAATCAATCAATC	0.001299	EXON=1/1
chr1:143801064-143801078	-3	ENSSSCG00000004843	TRPM1	inframe_deletion	GGAGGAGGCGGAGGA	GGAGGAGGCGGA	0.001276	EXON=11/31,EXON=9/26
chr1:143811038-143811057	-1	ENSSSCG00000004843	TRPM1	frameshift_variant	AAGAAAAAAAAGAAGAAGAA	AAGAAAAAAAAGAAGAAGA	0.001235	EXON=14/26,EXON=16/31
chr1:143811038-143811057	1	ENSSSCG00000004843	TRPM1	frameshift_variant	AAGAAAAAAAAGAAGAAGAA	AAGAAAAAAAAGAAGAAGAAG	0.001235	EXON=14/26,EXON=16/31
chr1:143990228-143990243	-3	ENSSSCG00000004847	MPHOSPH10	inframe_deletion	CCTCCTCCTCCACCTC	CCTCCTCCTCCAC	0.001235	EXON=2/10,EXON=2/11,EXON=3/12
chr1:144242831-144242842	-3	ENSSSCG00000004849	APBA2	inframe_deletion	AGGAGGAGGAGG	AGGAGGAGG	0.001299	EXON=3/13,EXON=3/14
chr1:144242831-144242842	-1	ENSSSCG00000004849	APBA2	frameshift_variant	AGGAGGAGGAGG	AGGAGGAGGAG	0.001299	EXON=3/13,EXON=3/14
chr1:145792796-145792821	-3	ENSSSCG00000005787	CTDP1	inframe_deletion	CCTCCTCCCCCTCCTCCTCCTCCTCC	CCTCCTCCCCCTCCTCCTCCTCC	0.010336	EXON=8/12,EXON=8/13
chr1:145792796-145792821	-2	ENSSSCG00000005787	CTDP1	frameshift_variant	CCTCCTCCCCCTCCTCCTCCTCCTCC	CCTCCTCCCCCTCCTCCTCCTCCT	0.001292	EXON=8/12,EXON=8/13
chr1:145792796-145792821	-1	ENSSSCG00000005787	CTDP1	frameshift_variant	CCTCCTCCCCCTCCTCCTCCTCCTCC	CCTCCTCCCCCTCCTCCTCCTCCTC	0.001292	EXON=8/12,EXON=8/13
chr1:145792796-145792821	3	ENSSSCG00000005787	CTDP1	protein_altering_variant	CCTCCTCCCCCTCCTCCTCCTCCTCC	CCTCCTCCCCCTCCTCCTCCTCCTCCTCC	0.033592	EXON=8/12,EXON=8/13
chr1:145793107-145793117	-1	ENSSSCG00000005787	CTDP1	frameshift_variant	CTGCTGCTGCT	CTGCTGCTGC	0.001289	EXON=8/12,EXON=8/13
chr1:146174084-146174104	2	ENSSSCG00000004857	ATP9B	splice_donor_variant	ATATAAATAAAAATAAAAATA	ATATAAATAAAAATAAAAATAAA	0.001266	INTRON=7/29,INTRON=7/30
chr1:146174084-146174104	6	ENSSSCG00000004857	ATP9B	splice_donor_variant	ATATAAATAAAAATAAAAATA	ATATAAATAAAAATAAAAATAAAAATA	0.013924	INTRON=7/29,INTRON=7/30
chr1:146221567-146221579	-3	ENSSSCG00000004857	ATP9B	inframe_deletion	CCGCCGCCGCCGC	CCGCCGCCGC	0.001572	EXON=1/30,EXON=1/31
chr1:146221567-146221579	-1	ENSSSCG00000004857	ATP9B	frameshift_variant	CCGCCGCCGCCGC	CCGCCGCCGCCG	0.001572	EXON=1/30,EXON=1/31
chr1:146514350-146514362	-4	ENSSSCG00000036442		frameshift_variant	CAGACAGACAGAC	CAGACAGAC	0.075908	EXON=1/1
chr1:149484046-149484059	-2	ENSSSCG00000033971	ZNF407	frameshift_variant	CTCCTCTCTCTCTC	CTCCTCTCTCTC	0.002545	EXON=2/9,EXON=3/10
chr1:150713807-150713821	1	ENSSSCG00000027654	NETO1	splice_acceptor_variant	TTCTTTCTTTGTTTC	TTCTTTCTTTGTTTCT	0.007407	INTRON=1/10
chr1:150809996-150810017	-1	ENSSSCG00000027654	NETO1	splice_region_variant,intron_variant	TCTTCATCTTCCTCTTCTTCTT	TCTTCATCTTCCTCTTCTTCT	0.064516	INTRON=7/10
chr1:150975694-150975708	-3	ENSSSCG00000020859	CBLN2	inframe_deletion	TGCTGCTGCTGCTGC	TGCTGCTGCTGC	0.004777	EXON=2/3,EXON=3/5
chr1:154008809-154008822	-4	ENSSSCG00000004884	TMX3	splice_region_variant,intron_variant	TTTGTTTTCTTTTC	TTTGTTTTCT	0.002488	INTRON=6/15
chr1:154008809-154008822	-1	ENSSSCG00000004884	TMX3	splice_region_variant,intron_variant	TTTGTTTTCTTTTC	TTTGTTTTCTTTT	0.014925	INTRON=6/15
chr1:158643905-158643916	-3	ENSSSCG00000004896	PHLPP1	inframe_deletion	CTGCTGCTGCTG	CTGCTGCTG	0.001292	EXON=16/16,EXON=17/17
chr1:161682905-161682918	-3	ENSSSCG00000004910	RAX	inframe_deletion	CCGCCGCCGCCGCC	CCGCCGCCGCC	0.004644	EXON=4/4
chr1:162519749-162519770	-1	ENSSSCG00000004919	NEDD4L	splice_region_variant,intron_variant	AAAAAAAAAAGAAAAAGAAAAA	AAAAAAAAAAGAAAAAGAAAA	0.029337	INTRON=2/24,INTRON=2/25,INTRON=3/28,INTRON=4/29,INTRON=4/30
chr1:162519749-162519770	1	ENSSSCG00000004919	NEDD4L	splice_region_variant,intron_variant	AAAAAAAAAAGAAAAAGAAAAA	AAAAAAAAAAGAAAAAGAAAAAG	0.397959	INTRON=2/24,INTRON=2/25,INTRON=3/28,INTRON=4/29,INTRON=4/30
chr1:162519749-162519770	2	ENSSSCG00000004919	NEDD4L	splice_region_variant,intron_variant	AAAAAAAAAAGAAAAAGAAAAA	AAAAAAAAAAGAAAAAGAAAAAGA	0.044643	INTRON=2/24,INTRON=2/25,INTRON=3/28,INTRON=4/29,INTRON=4/30
chr1:162736653-162736677	-1	ENSSSCG00000004919	NEDD4L	frameshift_variant	GGGCTGGGGGGCGGGCTGCGGGCGG	GGGCTGGGGGGCGGGCTGCGGGCG	0.001887	EXON=1/31
chr1:162736653-162736677	1	ENSSSCG00000004919	NEDD4L	frameshift_variant	GGGCTGGGGGGCGGGCTGCGGGCGG	GGGCTGGGGGGCGGGCTGCGGGCGGG	0.001887	EXON=1/31
chr1:163049275-163049287	-3	ENSSSCG00000004921	ATP8B1	inframe_deletion	GCAGCAGCAGCAG	GCAGCAGCAG	0.00375	EXON=21/27,EXON=22/27,EXON=22/28
chr1:163143147-163143169	-6	ENSSSCG00000035506	UBAP1L	inframe_deletion	TCCTCTTCCTCCTCCTCCTCCTC	TCCTCTTCCTCCTCCTC	0.074359	EXON=2/7
chr1:163143147-163143169	3	ENSSSCG00000035506	UBAP1L	inframe_insertion	TCCTCTTCCTCCTCCTCCTCCTC	TCCTCTTCCTCCTCCTCCTCCTCCTC	0.133333	EXON=2/7
chr1:163160663-163160687	1	ENSSSCG00000004926	PDCD7	splice_donor_variant,coding_sequence_variant	CTTTTCTTTCCTCTGTTTCTTTTCT	CTTTTCTTTCCTCTGTTTCTTTTCTC	0.99875	EXON=4/6;INTRON=3/5
chr1:163160663-163160687	2	ENSSSCG00000004926	PDCD7	splice_donor_variant,coding_sequence_variant	CTTTTCTTTCCTCTGTTTCTTTTCT	CTTTTCTTTCCTCTGTTTCTTTTCTCT	0.00125	EXON=4/6;INTRON=3/5
chr1:163169505-163169522	-2	ENSSSCG00000004926	PDCD7	frameshift_variant	CCTGCGCCGCGCCTCGCC	CCTGCGCCGCGCCTCG	0.001724	EXON=1/6
chr1:163170155-163170176	-6	ENSSSCG00000004926	PDCD7	inframe_deletion	GCGGCGGCTGCGGGGGCGGCGG	GCGGCGGCTGCGGGGG	0.003802	EXON=1/6
chr1:163411784-163411794	-3	ENSSSCG00000004931	IGDCC4	inframe_deletion	GGCGGCGGCGG	GGCGGCGG	0.001305	EXON=5/18,EXON=6/19,EXON=6/21,EXON=7/21
chr1:163458314-163458336	-1	ENSSSCG00000004934	DPP8	splice_region_variant,intron_variant	AAAAACAAAAATAAAAACAAAAA	AAAAACAAAAATAAAAACAAAA	0.001244	INTRON=17/20,INTRON=18/21,INTRON=18/22
chr1:163632260-163632273	-3	ENSSSCG00000004937	SLC24A1	inframe_deletion	TGCTGCTGCTGCTG	TGCTGCTGCTG	0.009926	EXON=1/8,EXON=1/9
chr1:163652853-163652916	-4	ENSSSCG00000004937		frameshift_variant	AGGAAGAGGAAGAAGAGGAGGAGGAGGAAGAGGAGGAGGAAGGGGAGGAGGAGGAAGAGGAGGA	AGGAAGAGGAAGAAGAGGAGGAGGAGGAAGAGGAGGAGGAAGGGGAGGAGGAGGAAGAGG	0.00137	EXON=6/9
chr1:163686536-163686554	-3	ENSSSCG00000004938	DENND4A	inframe_deletion	CCTCCTCCTCCCCCTCCTC	CCTCCTCCTCCCCCTC	0.003731	EXON=22/32,EXON=23/33,EXON=23/34
chr1:163964087-163964100	-10	ENSSSCG00000004939	MEGF11	frameshift_variant	GGGCAGGGCTGGGC	GGGC	0.001238	EXON=7/24,EXON=7/25,EXON=8/22,EXON=8/23,EXON=8/25
chr1:163964087-163964100	-1	ENSSSCG00000004939	MEGF11	frameshift_variant	GGGCAGGGCTGGGC	GGGCAGGGCTGGG	0.001238	EXON=7/24,EXON=7/25,EXON=8/22,EXON=8/23,EXON=8/25
chr1:163972885-163972905	-1	ENSSSCG00000004939	MEGF11	frameshift_variant	GCACTGGCACTGCAGCTGGCA	GCACTGGCACTGCAGCTGGC	0.001355	EXON=5/24,EXON=5/25,EXON=6/22,EXON=6/23,EXON=6/25
chr1:164472056-164472074	-3	ENSSSCG00000038941	SNAPC5	inframe_deletion	CCTCCTCCTCCTCCTCCTC	CCTCCTCCTCCTCCTC	0.019802	EXON=3/4
chr1:164472056-164472074	3	ENSSSCG00000038941	SNAPC5	inframe_insertion	CCTCCTCCTCCTCCTCCTC	CCTCCTCCTCCTCCTCCTCCTC	0.001238	EXON=3/4
chr1:164657159-164657182	-12	ENSSSCG00000004948	SMAD6	inframe_deletion	GCGGCGGCAGCGGCGGCGGCGGCG	GCGGCGGCAGCG	0.001792	EXON=1/4
chr1:164657159-164657182	-3	ENSSSCG00000004948	SMAD6	inframe_deletion	GCGGCGGCAGCGGCGGCGGCGGCG	GCGGCGGCAGCGGCGGCGGCG	0.001792	EXON=1/4
chr1:165522374-165522386	-4	ENSSSCG00000004955	MAP2K5	splice_region_variant,intron_variant	TTCTTTCTTTCTT	TTCTTTCTT	0.001241	INTRON=7/19,INTRON=7/20,INTRON=7/21,INTRON=7/22
chr1:166195352-166195363	-3	ENSSSCG00000004961	ITGA11	inframe_deletion	AGCAGCAGCAGC	AGCAGCAGC	0.00134	EXON=25/30
chr1:166195352-166195363	3	ENSSSCG00000004961	ITGA11	inframe_insertion	AGCAGCAGCAGC	AGCAGCAGCAGCAGC	0.00134	EXON=25/30
chr1:166667989-166668013	-3	ENSSSCG00000004963		inframe_deletion	CCTCCTCCTCCTCCTCATCCTCCTC	CCTCCTCCTCCTCCTCATCCTC	0.008706	EXON=5/7
chr1:166838905-166838928	-6	ENSSSCG00000032244	SPESP1	inframe_deletion	GAGCTAGAGCCAGAGCCAGAGCCA	GAGCTAGAGCCAGAGCCA	0.054707	EXON=2/2
chr1:166839236-166839247	-3	ENSSSCG00000032244	SPESP1	inframe_deletion	CAGCAGCAGCAG	CAGCAGCAG	0.002558	EXON=2/2
chr1:167814925-167814939	-1	ENSSSCG00000004971	TLE3	frameshift_variant	CTGCCTGGCTGGCTG	CTGCCTGGCTGGCT	0.001292	EXON=15/20,EXON=16/21
chr1:168427571-168427585	-4	ENSSSCG00000033617		frameshift_variant	GACAGACAGACAGAC	GACAGACAGAC	0.006494	EXON=1/2
chr1:168530085-168530100	1	ENSSSCG00000004974		frameshift_variant	CTCCTCCTCGTCCTCC	CTCCTCCTCGTCCTCCT	0.001754	EXON=1/3
chr1:169915133-169915145	-3	ENSSSCG00000004989	FBXO33	inframe_deletion	CCGCCGCCGCCGC	CCGCCGCCGC	0.001437	EXON=1/4
chr1:169915133-169915145	-2	ENSSSCG00000004989	FBXO33	frameshift_variant	CCGCCGCCGCCGC	CCGCCGCCGCC	0.001437	EXON=1/4
chr1:169915133-169915145	3	ENSSSCG00000004989	FBXO33	inframe_insertion	CCGCCGCCGCCGC	CCGCCGCCGCCGCCGC	0.010057	EXON=1/4
chr1:175170578-175170591	-2	ENSSSCG00000004996	KLHL28	splice_donor_variant,intron_variant	TTATTATATTATTA	TTATTATATTAT	0.001235	INTRON=3/4,INTRON=4/4
chr1:175351858-175351875	-4	ENSSSCG00000005000	FANCM	splice_region_variant,intron_variant	TTATTTATTTATTTATTT	TTATTTATTTATTT	0.017857	INTRON=6/22,INTRON=7/21,INTRON=7/23
chr1:179652897-179652915	1	ENSSSCG00000005011	NEMF	frameshift_variant	TCTTTTGCTTTTTCTTTTT	TCTTTTGCTTTTTCTTTTTC	0.001244	EXON=13/32,EXON=14/33
chr1:179910738-179910756	-10	ENSSSCG00000005015	SOS2	frameshift_variant	AGGAGGAAGCGGAGGAGGA	AGGAGGAAG	0.001266	EXON=23/24,EXON=31/32
chr1:179910738-179910756	-1	ENSSSCG00000005015	SOS2	frameshift_variant	AGGAGGAAGCGGAGGAGGA	AGGAGGAAGCGGAGGAGG	0.003797	EXON=23/24,EXON=31/32
chr1:180069287-180069299	-4	ENSSSCG00000031354	DMAC2L	frameshift_variant	TCCCTCCCTCCCT	TCCCTCCCT	0.001309	EXON=1/5
chr1:180069287-180069299	4	ENSSSCG00000031354	DMAC2L	frameshift_variant	TCCCTCCCTCCCT	TCCCTCCCTCCCTCCCT	0.005236	EXON=1/5
chr1:180516721-180516729	-1	ENSSSCG00000005022	NIN	frameshift_variant	CTCTCTCTC	CTCTCTCT	0.001235	EXON=12/22,EXON=12/23,EXON=12/24,EXON=12/25,EXON=14/25,EXON=14/26,EXON=15/28,EXON=16/29
chr1:180552044-180552057	-1	ENSSSCG00000005022	NIN	coding_sequence_variant,5_prime_UTR_variant	ACATCACATTACAT	ACATCACATTACA	0.007407	EXON=1/25,EXON=1/26
chr1:181956176-181956186	-3	ENSSSCG00000021862	PTGER2	inframe_deletion	AGGAGGAGGAG	AGGAGGAG	0.001259	EXON=1/2
chr1:184083952-184083970	-1	ENSSSCG00000023408	SAMD4A	splice_region_variant,intron_variant	ATTTCATTTTATTTTTTTT	ATTTCATTTTATTTTTTT	0.034739	INTRON=3/12
chr1:184083952-184083970	1	ENSSSCG00000023408	SAMD4A	splice_region_variant,intron_variant	ATTTCATTTTATTTTTTTT	ATTTCATTTTATTTTTTTTT	0.058313	INTRON=3/12
chr1:184083952-184083970	2	ENSSSCG00000023408	SAMD4A	splice_region_variant,intron_variant	ATTTCATTTTATTTTTTTT	ATTTCATTTTATTTTTTTTTA	0.001241	INTRON=3/12
chr1:184256816-184256826	1	ENSSSCG00000035715	GCH1	splice_region_variant,intron_variant	GCGGGCGGGCG	GCGGGCGGGCGG	0.001408	INTRON=1/5
chr1:184339096-184339107	-3	ENSSSCG00000005052	WDHD1	inframe_deletion	CCTCCTCCTCCT	CCTCCTCCT	0.008642	EXON=10/24,EXON=12/26
chr1:184410909-184410925	-3	ENSSSCG00000005054	MAPK1IP1L	inframe_deletion	CCTGCTCCTCCTCCTCC	CCTGCTCCTCCTCC	0.011111	EXON=3/3,EXON=3/4
chr1:186448106-186448116	-3	ENSSSCG00000005065	AP5M1	splice_region_variant,intron_variant	TCTTCTTCTTC	TCTTCTTC	0.001238	INTRON=6/7,INTRON=6/8
chr1:186530984-186530994	-3	ENSSSCG00000031332	NAA30	inframe_deletion	CGGCGGCGGCG	CGGCGGCG	0.005814	EXON=2/5
chr1:187246764-187246781	-1	ENSSSCG00000005071	ARMH4	splice_region_variant,intron_variant	TTCTTTTTTTCTTTCTTT	TTCTTTTTTTCTTTCTT	0.001253	INTRON=2/7
chr1:187246764-187246781	1	ENSSSCG00000005071	ARMH4	splice_region_variant,intron_variant	TTCTTTTTTTCTTTCTTT	TTCTTTTTTTCTTTCTTTC	0.001253	INTRON=2/7
chr1:188467560-188467574	-1	ENSSSCG00000005078	DAAM1	splice_region_variant,intron_variant	TCTTTTCTTTTTTTT	TCTTTTCTTTTTTT	0.01737	INTRON=10/24,INTRON=10/25
chr1:188467560-188467574	1	ENSSSCG00000005078	DAAM1	splice_region_variant,intron_variant	TCTTTTCTTTTTTTT	TCTTTTCTTTTTTTTT	0.01737	INTRON=10/24,INTRON=10/25
chr1:188581993-188582009	-1	ENSSSCG00000032928	GPR135	frameshift_variant	ACAGGGACAGGGACAGG	ACAGGGACAGGGACAG	0.001515	EXON=1/1
chr1:188618263-188618276	-1	ENSSSCG00000034798	JKAMP	splice_donor_variant,3_prime_UTR_variant	TCTTCTTCTTTTCT	TCTTCTTCTTTTC	0.001241	EXON=6/7;INTRON=6/6
chr1:188654486-188654523	6	ENSSSCG00000027678		splice_donor_variant	TTTTTTTTGTTTTTGTTTTTGTTTTTTGTTTTTGTTTT	TTTTTTTTGTTTTTGTTTTTGTTTTTTGTTTTTGTTTTTGTTTT	0.005222	INTRON=11/13
chr1:189244735-189244766	2	ENSSSCG00000005084		frameshift_variant	GAAGAATAATAAGAAGGAGAAAAGAGAGAAGA	GAAGAATAATAAGAAGGAGAAAAGAGAGAAGAAG	0.001272	EXON=1/6
chr1:189470567-189470579	1	ENSSSCG00000005085	C14orf39	frameshift_variant	ATAATAATAATAA	ATAATAATAATAAT	0.002538	EXON=1/14,EXON=1/17
chr1:189682191-189682208	1	ENSSSCG00000005089	SIX4	frameshift_variant	GCGGCGGCGGCCGCGGCG	GCGGCGGCGGCCGCGGCGG	0.003448	EXON=1/3,EXON=2/4
chr1:189968536-189968555	-11	ENSSSCG00000005092		splice_region_variant,intron_variant	TTTATTTTACTGTTATTTTA	TTTATTTTA	0.002488	INTRON=5/13
chr1:189968536-189968555	-1	ENSSSCG00000005092		splice_region_variant,intron_variant	TTTATTTTACTGTTATTTTA	TTTATTTTACTGTTATTTT	0.001244	INTRON=5/13
chr1:190663345-190663359	2	ENSSSCG00000005096	HIF1A	frameshift_variant	CAGGACAGTACAGGA	CAGGACAGTACAGGACA	0.001244	EXON=8/15,EXON=9/16
chr1:191115251-191115276	-10	ENSSSCG00000034661		splice_region_variant,intron_variant	GAATTGAATTGAATTGAATTGAATTG	GAATTGAATTGAATTG	0.06407	INTRON=4/5
chr1:191115251-191115276	-5	ENSSSCG00000034661		splice_region_variant,intron_variant	GAATTGAATTGAATTGAATTGAATTG	GAATTGAATTGAATTGAATTG	0.003769	INTRON=4/5
chr1:193912858-193912875	-3	ENSSSCG00000005110	SYNE2	inframe_deletion	GGCGGGCAGCAGGCAGGC	GGCGGGCAGCAGGCA	0.005141	EXON=113/113,EXON=114/114,EXON=115/115
chr1:193912881-193912903	-3	ENSSSCG00000005110	SYNE2	inframe_deletion	GCAGCAGCAGCAGAAGCAGCAGC	GCAGCAGCAGCAGAAGCAGC	0.005277	EXON=113/113,EXON=114/114,EXON=115/115
chr1:194352282-194352300	-3	ENSSSCG00000028558	SGPP1	inframe_deletion	GCCGGCCGCCGCCGCCGCC	GCCGGCCGCCGCCGCC	0.003717	EXON=1/2,EXON=1/3
chr1:196092054-196092068	-2	ENSSSCG00000005124	IFT74	splice_region_variant,intron_variant	CTTTTTTTTTCTTTT	CTTTTTTTTTCTT	0.002519	INTRON=15/16,INTRON=18/19
chr1:196092054-196092068	-1	ENSSSCG00000005124	IFT74	splice_region_variant,intron_variant	CTTTTTTTTTCTTTT	CTTTTTTTTTCTTT	0.323678	INTRON=15/16,INTRON=18/19
chr1:196092054-196092068	1	ENSSSCG00000005124	IFT74	splice_region_variant,intron_variant	CTTTTTTTTTCTTTT	CTTTTTTTTTCTTTTC	0.028967	INTRON=15/16,INTRON=18/19
chr1:200796018-200796032	-2	ENSSSCG00000005134	P14ARF	splice_region_variant,intron_variant	TCTGCTCTCTCTCTC	TCTGCTCTCTCTC	0.003731	INTRON=1/3
chr1:201317289-201317299	7	ENSSSCG00000040054	IFN-OMEGA-7	frameshift_variant	GAGGAGGAGGA	GAGGAGGAGGAGGAGGAG	0.049367	EXON=1/1
chr1:201440072-201440082	-1	ENSSSCG00000037708		frameshift_variant	GAGGAGGAGGA	GAGGAGGAGG	0.001309	EXON=1/4
chr1:201496852-201496885	-3	ENSSSCG00000031075		coding_sequence_variant,intron_variant	GCGGCGGCGGCTGAGGCAGCTGCCGCGGCGGCGG	GCGGCGGCGGCTGAGGCAGCTGCCGCGGCGG	0.024272	EXON=3/3;INTRON=2/2
chr1:201496852-201496885	3	ENSSSCG00000031075		coding_sequence_variant,intron_variant	GCGGCGGCGGCTGAGGCAGCTGCCGCGGCGGCGG	GCGGCGGCGGCTGAGGCAGCTGCCGCGGCGGCGGCGG	0.001618	EXON=3/3;INTRON=2/2
chr1:201496852-201496885	6	ENSSSCG00000031075		coding_sequence_variant,intron_variant	GCGGCGGCGGCTGAGGCAGCTGCCGCGGCGGCGG	GCGGCGGCGGCTGAGGCAGCTGCCGCGGCGGCGGCGGCGG	0.050162	EXON=3/3;INTRON=2/2
chr1:204098965-204098979	-5	ENSSSCG00000040366	ADAMTSL1	frameshift_variant	GGGCAGGGGAGGGCA	GGGCAGGGGA	0.001235	EXON=17/28,EXON=18/29
chr1:206068200-206068229	-10	ENSSSCG00000005180		frameshift_variant	AGAGAAAGAGAGACACAGAGAGACAGAGAG	AGAGAAAGAGAGACACAGAG	0.007732	EXON=2/6
chr1:207641045-207641069	-6	ENSSSCG00000039025	FREM1	inframe_deletion	TGCTGCTGCTGCTGCTGCTGCTGCT	TGCTGCTGCTGCTGCTGCT	0.007813	EXON=3/38
chr1:207641045-207641069	-3	ENSSSCG00000039025	FREM1	inframe_deletion	TGCTGCTGCTGCTGCTGCTGCTGCT	TGCTGCTGCTGCTGCTGCTGCT	0.678385	EXON=3/38
chr1:209317796-209317809	-2	ENSSSCG00000005191	MPDZ	splice_region_variant,intron_variant	TTTTTTTTTCTTTT	TTTTTTTTTCTT	0.001241	INTRON=10/26,INTRON=28/44,INTRON=29/45,INTRON=30/46,INTRON=31/47
chr1:209317796-209317809	-1	ENSSSCG00000005191	MPDZ	splice_region_variant,intron_variant	TTTTTTTTTCTTTT	TTTTTTTTTCTTT	0.466501	INTRON=10/26,INTRON=28/44,INTRON=29/45,INTRON=30/46,INTRON=31/47
chr1:209317796-209317809	1	ENSSSCG00000005191	MPDZ	splice_acceptor_variant	TTTTTTTTTCTTTT	TTTTTTTTTCTTTTC	0.004963	INTRON=10/26,INTRON=28/44,INTRON=29/45,INTRON=30/46,INTRON=31/47
chr1:209668055-209668071	-1	ENSSSCG00000036360	LURAP1L	frameshift_variant	CTGCTGCTGTTGCTGCT	CTGCTGCTGTTGCTGC	0.001295	EXON=1/2,EXON=2/3
chr1:216116153-216116163	-1	ENSSSCG00000005205	KIAA2026	frameshift_variant	AGGAGGAGGAG	AGGAGGAGGA	0.001433	EXON=1/7,EXON=1/8
chr1:217280622-217280638	1	ENSSSCG00000005219	CDC37L1	frameshift_variant	TCTGTTTCTTTTCTTTT	TCTGTTTCTTTTCTTTTT	0.001247	EXON=3/7
chr1:218013856-218013872	-4	ENSSSCG00000005224	GLIS3	splice_region_variant,intron_variant	TTCTTTCTTTCTTTCTT	TTCTTTCTTTCTT	0.001241	INTRON=5/10
chr1:218013856-218013872	4	ENSSSCG00000005224	GLIS3	splice_region_variant,intron_variant	TTCTTTCTTTCTTTCTT	TTCTTTCTTTCTTTCTTTCTT	0.034739	INTRON=5/10
chr1:219757101-219757123	-4	ENSSSCG00000005232	SMARCA2	splice_donor_variant,intron_variant	TACATACATACATACATACATAC	TACATACATACATACATAC	0.019753	INTRON=12/32,INTRON=12/33
chr1:220948506-220948518	-3	ENSSSCG00000005236	DMRT1	inframe_deletion	GTGGTGGTGGTGG	GTGGTGGTGG	0.001309	EXON=2/5
chr1:221022493-221022511	-2	ENSSSCG00000005235	KANK1	frameshift_variant	TGCCATTGCCATCTGCCAT	TGCCATTGCCATCTGCC	0.001244	EXON=10/14,EXON=6/10,EXON=7/10,EXON=7/11,EXON=8/12,EXON=9/13
chr1:221045251-221045260	-2	ENSSSCG00000005235	KANK1	splice_region_variant,5_prime_UTR_variant,intron_variant	GAGAGAGAGA	GAGAGAGA	0.001272	EXON=2/11;INTRON=1/10
chr1:221521512-221521524	-1	ENSSSCG00000005241		frameshift_variant	AGGAGGAGGAGGA	AGGAGGAGGAGG	0.002481	EXON=1/10
chr1:222606307-222606324	-1	ENSSSCG00000005247		frameshift_variant	AGGTGAGGCGAGGCAGGC	AGGTGAGGCGAGGCAGG	0.001266	EXON=19/23;INTRON=19/22
chr1:222606307-222606324	1	ENSSSCG00000005247		frameshift_variant	AGGTGAGGCGAGGCAGGC	AGGTGAGGCGAGGCAGGCC	0.001266	EXON=19/23;INTRON=19/22
chr1:222837857-222837874	-6	ENSSSCG00000005250	APBA1	inframe_deletion	GCTGCTGCTGCTGCTGCT	GCTGCTGCTGCT	0.00134	EXON=2/12,EXON=2/13
chr1:222837857-222837874	-3	ENSSSCG00000005250	APBA1	inframe_deletion	GCTGCTGCTGCTGCTGCT	GCTGCTGCTGCTGCT	0.057641	EXON=2/12,EXON=2/13
chr1:225985133-225985146	-3	ENSSSCG00000005266	TMC1	inframe_deletion	GAAGAAAAAGAAGA	GAAGAAAAAGA	0.011139	EXON=2/19,EXON=2/20
chr1:225994572-225994585	-3	ENSSSCG00000005266	TMC1	inframe_deletion	AAGAAGAAGAAGAA	AAGAAGAAGAA	0.002488	EXON=4/19,EXON=4/20
chr1:226014549-226014564	-8	ENSSSCG00000005266	TMC1	splice_region_variant,intron_variant	TATTTTGTTTTATTTT	TATTTTGT	0.001241	INTRON=4/18,INTRON=4/19
chr1:228044891-228044915	-3	ENSSSCG00000031382	C9orf40	coding_sequence_variant	CGGCGGCGGTGGAGGCGGCGGCGGC	CGGCGGCGGTGGAGGCGGCGGC	0.001767	EXON=1/4;INTRON=1/3
chr1:228091881-228091894	3	ENSSSCG00000005271	CARNMT1	inframe_insertion	CGCCGCCGCCGCCG	CGCCGCCGCCGCCGCCG	0.055732	EXON=1/8
chr1:228091881-228091894	6	ENSSSCG00000005271	CARNMT1	inframe_insertion	CGCCGCCGCCGCCG	CGCCGCCGCCGCCGCCGCCG	0.006369	EXON=1/8
chr1:229597092-229597109	-1	ENSSSCG00000039009		frameshift_variant	AAAAAAAAGAAAAGAAAA	AAAAAAAAGAAAAGAAA	0.007463	EXON=8/9
chr1:229597092-229597109	1	ENSSSCG00000039009		frameshift_variant	AAAAAAAAGAAAAGAAAA	AAAAAAAAGAAAAGAAAAG	0.047264	EXON=8/9
chr1:229957201-229957219	-3	ENSSSCG00000005279	FOXB2	inframe_deletion	CCGCCGCCGCCGCTGCCGC	CCGCCGCCGCCGCTGC	0.005155	EXON=2/2
chr1:230069706-230069719	-1	ENSSSCG00000038483		coding_sequence_variant,intron_variant	CCTGGCCTTGCCTT	CCTGGCCTTGCCT	0.001305	EXON=1/4;INTRON=1/3
chr1:234303445-234303457	-3	ENSSSCG00000005291	TLE1	inframe_deletion	CGGCGGCGGCGGC	CGGCGGCGGC	0.001558	EXON=11/18,EXON=13/19,EXON=13/20
chr1:235646051-235646059	-2	ENSSSCG00000022044		frameshift_variant	GAGAGAGAG	GAGAGAG	0.002475	EXON=2/2
chr1:235798568-235798582	-1	ENSSSCG00000005297	DNAJB5	splice_region_variant,intron_variant	CTTGCCCTTCCCTTC	CTTGCCCTTCCCTT	0.001238	INTRON=5/5
chr1:235845634-235845652	1	ENSSSCG00000005298		frameshift_variant	AGGAGGATGAAGAGGAGGA	AGGAGGATGAAGAGGAGGAG	0.001272	EXON=2/3
chr1:236156366-236156383	1	ENSSSCG00000005305	UNC13B	frameshift_variant	GGGATGGGATGAGATGGG	GGGATGGGATGAGATGGGA	0.546482	EXON=31/31,EXON=32/32,EXON=39/39
chr1:236321245-236321258	-3	ENSSSCG00000005308	RUSC2	inframe_deletion	CTGCTGCTGCTGCT	CTGCTGCTGCT	0.002538	EXON=10/12,EXON=11/13
chr1:236321326-236321342	-1	ENSSSCG00000005308	RUSC2	frameshift_variant	CAGCAGCAGCGGCAGCA	CAGCAGCAGCGGCAGC	0.001276	EXON=10/12,EXON=11/13
chr1:236433231-236433244	-1	ENSSSCG00000005317	TLN1	frameshift_variant	GGCTGGGCTTGGCT	GGCTGGGCTTGGC	0.001253	EXON=16/50,EXON=22/56,EXON=23/56,EXON=23/57,EXON=23/58,EXON=24/58
chr1:236455496-236455508	-1	ENSSSCG00000005318	CREB3	frameshift_variant	AGCAGCAGCAGCA	AGCAGCAGCAGC	0.001259	EXON=8/10,EXON=9/11
chr1:236456632-236456645	-3	ENSSSCG00000005319	GBA2	inframe_deletion	GCTGCTGCTGCTGC	GCTGCTGCTGC	0.001244	EXON=17/17
chr1:236456632-236456645	-1	ENSSSCG00000005319	GBA2	frameshift_variant	GCTGCTGCTGCTGC	GCTGCTGCTGCTG	0.001244	EXON=17/17
chr1:236456632-236456645	6	ENSSSCG00000005319	GBA2	protein_altering_variant	GCTGCTGCTGCTGC	GCTGCTGCTGCTGCTGCTGC	0.004975	EXON=17/17
chr1:236547392-236547407	1	ENSSSCG00000005324	FAM221B	frameshift_variant	TCTTCCTCTTCTTCTT	TCTTCCTCTTCTTCTTC	0.001241	EXON=2/7
chr1:236670666-236670687	-6	ENSSSCG00000035720	HRCT1	inframe_deletion	GCTGCTGCTGCTGCTGCTGCTG	GCTGCTGCTGCTGCTG	0.002688	EXON=1/1
chr1:236670666-236670687	-3	ENSSSCG00000035720	HRCT1	inframe_deletion	GCTGCTGCTGCTGCTGCTGCTG	GCTGCTGCTGCTGCTGCTG	0.215054	EXON=1/1
chr1:238209549-238209585	-2	ENSSSCG00000005347	POLR1E	splice_region_variant,intron_variant	TTGTTTTTGTTTTCTTTCTGTTTTTATTTTGTGTTTT	TTGTTTTTGTTTTCTTTCTGTTTTTATTTTGTGTT	0.001276	INTRON=4/11
chr1:238238899-238238932	-9	ENSSSCG00000005350		splice_donor_variant,intron_variant	ACACACATCACATACATCACACATACACACACAC	ACACACATCACATACATCACACATA	0.631234	INTRON=9/10
chr1:238540826-238540840	-3	ENSSSCG00000005355	EXOSC3	inframe_deletion	CCGCCGCCGCCGCCG	CCGCCGCCGCCG	0.007205	EXON=1/4
chr1:238540826-238540840	3	ENSSSCG00000005355	EXOSC3	inframe_insertion	CCGCCGCCGCCGCCG	CCGCCGCCGCCGCCGCCG	0.070605	EXON=1/4
chr1:238540826-238540840	6	ENSSSCG00000005355	EXOSC3	inframe_insertion	CCGCCGCCGCCGCCG	CCGCCGCCGCCGCCGCCGCCG	0.030259	EXON=1/4
chr1:238540826-238540840	12	ENSSSCG00000005355	EXOSC3	inframe_insertion	CCGCCGCCGCCGCCG	CCGCCGCCGCCGCCGCCGCCGCCGCCG	0.07781	EXON=1/4
chr1:238567795-238567808	-1	ENSSSCG00000005356	DCAF10	frameshift_variant	TCCCTTCCCCTCCC	TCCCTTCCCCTCC	0.005535	EXON=1/6,EXON=1/7
chr1:238825338-238825355	-6	ENSSSCG00000005358		inframe_deletion	AGGACGAGGACGAGGACG	AGGACGAGGACG	0.001639	EXON=1/6
chr1:239177031-239177041	-2	ENSSSCG00000039451		frameshift_variant	ATATATATATA	ATATATATA	0.002488	EXON=6/6
chr1:239177031-239177041	2	ENSSSCG00000039451		frameshift_variant	ATATATATATA	ATATATATATATA	0.439055	EXON=6/6
chr1:239185387-239185396	2	ENSSSCG00000040711		coding_sequence_variant	GAGAGAGAGA	GAGAGAGAGAGA	0.001235	EXON=9/18;INTRON=8/17
chr1:239232638-239232651	-9	ENSSSCG00000025655		splice_region_variant,intron_variant	CCTCCCTCCCTCCC	CCTCC	0.001316	INTRON=15/24
chr1:239232638-239232651	-1	ENSSSCG00000025655		splice_region_variant,intron_variant	CCTCCCTCCCTCCC	CCTCCCTCCCTCC	0.001316	INTRON=15/24
chr1:239232638-239232651	4	ENSSSCG00000025655		splice_acceptor_variant	CCTCCCTCCCTCCC	CCTCCCTCCCTCCCTCCC	0.056579	INTRON=15/24
chr1:239234681-239234703	-3	ENSSSCG00000025655		inframe_deletion	GAAGAGACAGAAGAAGAAGAAGA	GAAGAGACAGAAGAAGAAGA	0.003722	EXON=18/25
chr1:239234681-239234703	-1	ENSSSCG00000025655		frameshift_variant	GAAGAGACAGAAGAAGAAGAAGA	GAAGAGACAGAAGAAGAAGAAG	0.001241	EXON=18/25
chr1:239360873-239360885	-4	ENSSSCG00000005364	TDRD7	frameshift_variant	ATTTATTTATTTA	ATTTATTTA	0.001235	EXON=14/16,EXON=15/17
chr1:239727873-239727891	-3	ENSSSCG00000005369	FOXE1	inframe_deletion	CCGCCACCGCCGCCGCCGC	CCGCCACCGCCGCCGC	0.002033	EXON=1/1
chr1:239727873-239727891	-1	ENSSSCG00000005369	FOXE1	frameshift_variant	CCGCCACCGCCGCCGCCGC	CCGCCACCGCCGCCGCCG	0.002033	EXON=1/1
chr1:239727873-239727891	3	ENSSSCG00000005369	FOXE1	inframe_insertion	CCGCCACCGCCGCCGCCGC	CCGCCACCGCCGCCGCCGCCGC	0.010163	EXON=1/1
chr1:239728354-239728391	-3	ENSSSCG00000005369	FOXE1	inframe_deletion	CCGCCGCTGCTGCTGCCGCCGCCGCCGCCGCTGCCGCC	CCGCCGCTGCTGCTGCCGCCGCCGCCGCCGCTGCC	0.001812	EXON=1/1
chr1:239864779-239864799	-6	ENSSSCG00000005373	NANS	inframe_deletion	ATGAAGATGAAGATGAAGATG	ATGAAGATGAAGATG	0.012346	EXON=5/6,EXON=5/7
chr1:239864779-239864799	-1	ENSSSCG00000005373	NANS	frameshift_variant	ATGAAGATGAAGATGAAGATG	ATGAAGATGAAGATGAAGAT	0.001235	EXON=5/6,EXON=5/7
chr1:240771947-240771962	-1	ENSSSCG00000005380	COL15A1	frameshift_variant	CAGCAACAGCAGCAGC	CAGCAACAGCAGCAG	0.001253	EXON=10/43,EXON=8/40,EXON=8/41,EXON=9/42
chr1:240810814-240810824	-2	ENSSSCG00000005380	COL15A1	splice_region_variant,intron_variant	CTCTCTCTCTC	CTCTCTCTC	0.002475	INTRON=19/31,INTRON=28/39,INTRON=29/40,INTRON=30/41,INTRON=31/42
chr1:240984543-240984557	-1	ENSSSCG00000005383	ALG2	frameshift_variant	GCCGCCGCGGCCGCC	GCCGCCGCGGCCGC	0.00137	EXON=1/2
chr1:241576829-241576856	-15	ENSSSCG00000005385	NR4A3	inframe_deletion	CCGCCGCCGCCGCCGCCGCCGCCGCCGC	CCGCCGCCGCCGC	0.02907	EXON=1/4,EXON=2/7,EXON=3/8
chr1:241576829-241576856	-9	ENSSSCG00000005385	NR4A3	inframe_deletion	CCGCCGCCGCCGCCGCCGCCGCCGCCGC	CCGCCGCCGCCGCCGCCGC	0.015504	EXON=1/4,EXON=2/7,EXON=3/8
chr1:241576829-241576856	-6	ENSSSCG00000005385	NR4A3	inframe_deletion	CCGCCGCCGCCGCCGCCGCCGCCGCCGC	CCGCCGCCGCCGCCGCCGCCGC	0.525194	EXON=1/4,EXON=2/7,EXON=3/8
chr1:241576829-241576856	-3	ENSSSCG00000005385	NR4A3	inframe_deletion	CCGCCGCCGCCGCCGCCGCCGCCGCCGC	CCGCCGCCGCCGCCGCCGCCGCCGC	0.031008	EXON=1/4,EXON=2/7,EXON=3/8
chr1:242215531-242215543	-3	ENSSSCG00000005391	MSANTD3-TMEFF1	inframe_deletion	GCGGCGGCGGCGG	GCGGCGGCGG	0.001832	EXON=1/10
chr1:242215531-242215543	-1	ENSSSCG00000005391	MSANTD3-TMEFF1	frameshift_variant	GCGGCGGCGGCGG	GCGGCGGCGGCG	0.001832	EXON=1/10
chr1:248492268-248492282	-1	ENSSSCG00000005436		splice_region_variant,intron_variant	TTTCTTTCTTTTCTT	TTTCTTTCTTTTCT	0.001238	INTRON=9/9
chr1:249945457-249945474	1	ENSSSCG00000039808		frameshift_variant	TTTTTTTTGTTTTGTTTT	TTTTTTTTGTTTTGTTTTT	0.02381	EXON=1/5
chr1:249945457-249945474	3	ENSSSCG00000039808		protein_altering_variant	TTTTTTTTGTTTTGTTTT	TTTTTTTTGTTTTGTTTTTGT	0.0401	EXON=1/5
chr1:249945457-249945474	9	ENSSSCG00000039808		protein_altering_variant	TTTTTTTTGTTTTGTTTT	TTTTTTTTGTTTTGTTTTTGTTTTGTT	0.141604	EXON=1/5
chr1:251155565-251155595	-12	ENSSSCG00000033120	PALM2	inframe_deletion	CAGCAGCAGCAGCAGCAGCAGCAGCAGCAGC	CAGCAGCAGCAGCAGCAGC	0.002778	EXON=2/4,EXON=2/5,EXON=8/10,EXON=8/11,EXON=8/9,EXON=9/12
chr1:251155565-251155595	-6	ENSSSCG00000033120	PALM2	inframe_deletion	CAGCAGCAGCAGCAGCAGCAGCAGCAGCAGC	CAGCAGCAGCAGCAGCAGCAGCAGC	0.001389	EXON=2/4,EXON=2/5,EXON=8/10,EXON=8/11,EXON=8/9,EXON=9/12
chr1:251155565-251155595	-3	ENSSSCG00000033120	PALM2	inframe_deletion	CAGCAGCAGCAGCAGCAGCAGCAGCAGCAGC	CAGCAGCAGCAGCAGCAGCAGCAGCAGC	0.051389	EXON=2/4,EXON=2/5,EXON=8/10,EXON=8/11,EXON=8/9,EXON=9/12
chr1:251155565-251155595	3	ENSSSCG00000033120	PALM2	inframe_insertion	CAGCAGCAGCAGCAGCAGCAGCAGCAGCAGC	CAGCAGCAGCAGCAGCAGCAGCAGCAGCAGCAGC	0.118056	EXON=2/4,EXON=2/5,EXON=8/10,EXON=8/11,EXON=8/9,EXON=9/12
chr1:251155565-251155595	6	ENSSSCG00000033120	PALM2	inframe_insertion	CAGCAGCAGCAGCAGCAGCAGCAGCAGCAGC	CAGCAGCAGCAGCAGCAGCAGCAGCAGCAGCAGCAGC	0.086111	EXON=2/4,EXON=2/5,EXON=8/10,EXON=8/11,EXON=8/9,EXON=9/12
chr1:251155565-251155595	9	ENSSSCG00000033120	PALM2	inframe_insertion	CAGCAGCAGCAGCAGCAGCAGCAGCAGCAGC	CAGCAGCAGCAGCAGCAGCAGCAGCAGCAGCAGCAGCAGC	0.119444	EXON=2/4,EXON=2/5,EXON=8/10,EXON=8/11,EXON=8/9,EXON=9/12
chr1:251155565-251155595	12	ENSSSCG00000033120	PALM2	inframe_insertion	CAGCAGCAGCAGCAGCAGCAGCAGCAGCAGC	CAGCAGCAGCAGCAGCAGCAGCAGCAGCAGCAGCAGCAGCAGC	0.026389	EXON=2/4,EXON=2/5,EXON=8/10,EXON=8/11,EXON=8/9,EXON=9/12
chr1:251155565-251155595	15	ENSSSCG00000033120	PALM2	inframe_insertion	CAGCAGCAGCAGCAGCAGCAGCAGCAGCAGC	CAGCAGCAGCAGCAGCAGCAGCAGCAGCAGCAGCAGCAGCAGCAGC	0.009722	EXON=2/4,EXON=2/5,EXON=8/10,EXON=8/11,EXON=8/9,EXON=9/12
chr1:251570900-251570910	-3	ENSSSCG00000005455	SVEP1	inframe_deletion	CGCCGCCGCCG	CGCCGCCG	0.003344	EXON=1/47,EXON=1/48
chr1:251750748-251750771	-1	ENSSSCG00000005456	MUSK	frameshift_variant	GCCCAGGCCTCCAGCCCCGGCCCC	GCCCAGGCCTCCAGCCCCGGCCC	0.001312	EXON=13/13,EXON=14/14
chr1:251750748-251750771	1	ENSSSCG00000005456	MUSK	frameshift_variant	GCCCAGGCCTCCAGCCCCGGCCCC	GCCCAGGCCTCCAGCCCCGGCCCCG	0.001312	EXON=13/13,EXON=14/14
chr1:252262953-252262975	-3	ENSSSCG00000005459	ECPAS	inframe_deletion	GAGGAGGAAGAAGAAGAGGAGGA	GAGGAGGAAGAAGAAGAGGA	0.004963	EXON=18/48,EXON=18/49,EXON=19/50
chr1:252426518-252426536	1	ENSSSCG00000005460		frameshift_variant	GCTGCTGGCGCTGCTGCTG	GCTGCTGGCGCTGCTGCTGC	0.001742	EXON=1/4
chr1:253056309-253056322	-2	ENSSSCG00000005466	PTBP3	splice_region_variant,intron_variant	AAAAAAAAAGAAAA	AAAAAAAAAGAA	0.001241	INTRON=2/11,INTRON=2/12,INTRON=2/13,INTRON=3/14
chr1:253056309-253056322	-1	ENSSSCG00000005466	PTBP3	splice_region_variant,intron_variant	AAAAAAAAAGAAAA	AAAAAAAAAGAAA	0.011166	INTRON=2/11,INTRON=2/12,INTRON=2/13,INTRON=3/14
chr1:253056309-253056322	1	ENSSSCG00000005466	PTBP3	splice_region_variant,intron_variant	AAAAAAAAAGAAAA	AAAAAAAAAGAAAAG	0.008685	INTRON=2/11,INTRON=2/12,INTRON=2/13,INTRON=3/14
chr1:253569169-253569182	-1	ENSSSCG00000005472	SLC46A2	frameshift_variant	TGGCTGGCTGGCTG	TGGCTGGCTGGCT	0.001263	EXON=1/3,EXON=1/4
chr1:253569656-253569669	-1	ENSSSCG00000005472	SLC46A2	frameshift_variant	GCCAGCCCAGCCAG	GCCAGCCCAGCCA	0.001337	EXON=1/3,EXON=1/4
chr1:253927954-253927971	-6	ENSSSCG00000027688	RNF183	inframe_deletion	GCTGGGGCTGGGGCTGGG	GCTGGGGCTGGG	0.01715	EXON=1/1
chr1:253927954-253927971	-1	ENSSSCG00000027688	RNF183	frameshift_variant	GCTGGGGCTGGGGCTGGG	GCTGGGGCTGGGGCTGG	0.002639	EXON=1/1
chr1:253927954-253927971	6	ENSSSCG00000027688	RNF183	inframe_insertion	GCTGGGGCTGGGGCTGGG	GCTGGGGCTGGGGCTGGGGCTGGG	0.153034	EXON=1/1
chr1:254049609-254049619	-1	ENSSSCG00000005479		frameshift_variant	AAAGAAAGAAA	AAAGAAAGAA	0.001238	EXON=4/12
chr1:254671695-254671711	-6	ENSSSCG00000005484	ZNF618	inframe_deletion	GGTGAAGGTGAAGGTGA	GGTGAAGGTGA	0.001295	EXON=14/14
chr1:254698230-254698243	-1	ENSSSCG00000005485	AMBP	frameshift_variant	AGCAGCAGGAGCAG	AGCAGCAGGAGCA	0.001279	EXON=1/11
chr1:254965995-254966011	-3	ENSSSCG00000023894	AKNA	inframe_deletion	CCTCCTCCTCCATCCTC	CCTCCTCCTCCATC	0.001282	EXON=10/20,EXON=10/21,EXON=11/22
chr1:255597451-255597459	1	ENSSSCG00000005494	TNC	frameshift_variant	ACACACACA	ACACACACAC	0.001244	EXON=3/23,EXON=3/24,EXON=3/25,EXON=3/26,EXON=3/27,EXON=3/28,EXON=3/29
chr1:257064700-257064711	-1	ENSSSCG00000005501	TRIM32	frameshift_variant	GAGGAGGAGGAG	GAGGAGGAGGA	0.001276	EXON=2/2
chr1:257534121-257534136	-3	ENSSSCG00000005502	ASTN2	inframe_deletion	AGCAGCAGCAGCAGCA	AGCAGCAGCAGCA	0.005102	EXON=3/22,EXON=3/23
chr1:257740234-257740255	-1	ENSSSCG00000005502	ASTN2	frameshift_variant	CGGCGGCGGCAGCGGCGGCGGC	CGGCGGCGGCAGCGGCGGCGG	0.001873	EXON=1/22,EXON=1/23
chr1:260756662-260756682	-3	ENSSSCG00000005506	MEGF9	inframe_deletion	GCGGCGGCGGCGGCGGCGGCG	GCGGCGGCGGCGGCGGCG	0.085455	EXON=1/6
chr1:260756662-260756682	6	ENSSSCG00000005506	MEGF9	inframe_insertion	GCGGCGGCGGCGGCGGCGGCG	GCGGCGGCGGCGGCGGCGGCGGCGGCG	0.003636	EXON=1/6
chr1:260756745-260756757	-4	ENSSSCG00000005506	MEGF9	start_retained_variant,5_prime_UTR_variant	ATTCATTCATTCA	ATTCATTCA	0.001639	EXON=1/6
chr1:261469081-261469091	-4	ENSSSCG00000038200		frameshift_variant	CTGTCTGTCTG	CTGTCTG	0.009901	EXON=4/4
chr1:261492621-261492632	-3	ENSSSCG00000022449		inframe_deletion	TGGTGGTGGTGG	TGGTGGTGG	0.048507	EXON=6/7
chr1:261492621-261492632	-1	ENSSSCG00000022449		frameshift_variant	TGGTGGTGGTGG	TGGTGGTGGTG	0.002488	EXON=6/7
chr1:261492848-261492862	-2	ENSSSCG00000022449		frameshift_variant	AGCAGCAGCAGCAGC	AGCAGCAGCAGCA	0.001279	EXON=7/7
chr1:261492848-261492862	1	ENSSSCG00000022449		frameshift_variant	AGCAGCAGCAGCAGC	AGCAGCAGCAGCAGCA	0.984655	EXON=7/7
chr1:261757003-261757019	-2	ENSSSCG00000005524	DAB2IP	frameshift_variant	TCTCTCTCTCTCTCTCT	TCTCTCTCTCTCTCT	0.005038	EXON=2/18
chr1:261835292-261835305	-3	ENSSSCG00000005524	DAB2IP	inframe_deletion	AGAAGAAGAAGAAG	AGAAGAAGAAG	0.005376	EXON=6/18
chr1:261848004-261848014	-3	ENSSSCG00000005524	DAB2IP	inframe_deletion	CCTCCTCCTCC	CCTCCTCC	0.001449	EXON=13/18
chr1:261937985-261937996	-3	ENSSSCG00000038036		inframe_deletion	CTGCTGCTGCTG	CTGCTGCTG	0.001302	EXON=2/3
chr1:262456345-262456363	1	ENSSSCG00000005533	PTGS1	frameshift_variant	CTGCTTCTGCTGCTGCTGC	CTGCTTCTGCTGCTGCTGCT	0.001397	EXON=1/10,EXON=2/11
chr1:262670248-262670265	-12	ENSSSCG00000037303		inframe_deletion	GCTCATCATCATGCTCAT	GCTCAT	0.005263	EXON=1/1
chr1:262767741-262767759	-1	ENSSSCG00000037199		frameshift_variant	AAGTGAAGCATGAAGTGAA	AAGTGAAGCATGAAGTGA	0.001553	EXON=4/11
chr1:262768888-262768905	-1	ENSSSCG00000037199		frameshift_variant	CTCCTCCACTTCCTCCTC	CTCCTCCACTTCCTCCT	0.001845	EXON=10/11
chr1:264277689-264277707	-3	ENSSSCG00000005584	CRB2	inframe_deletion	TGCTGCTGCTGCTGCTGCT	TGCTGCTGCTGCTGCT	0.001437	EXON=2/14
chr1:264277689-264277707	6	ENSSSCG00000005584	CRB2	inframe_insertion	TGCTGCTGCTGCTGCTGCT	TGCTGCTGCTGCTGCTGCTGCTGCT	0.058908	EXON=2/14
chr1:264284471-264284486	-4	ENSSSCG00000005584	CRB2	frameshift_variant	CCAGCCAGCCATGCCA	CCAGCCAGCCAT	0.001302	EXON=3/14
chr1:264284471-264284486	1	ENSSSCG00000005584	CRB2	frameshift_variant	CCAGCCAGCCATGCCA	CCAGCCAGCCATGCCAC	0.002604	EXON=3/14
chr1:264298572-264298586	-3	ENSSSCG00000005584	CRB2	inframe_deletion	CTCCTCCTCCTCCTC	CTCCTCCTCCTC	0.005195	EXON=14/14
chr1:264904082-264904100	1	ENSSSCG00000005586	LHX2	frameshift_variant	CAGCGGCAGCTGCAGCGGC	CAGCGGCAGCTGCAGCGGCA	0.002755	EXON=3/5,EXON=4/6
chr1:265645887-265645903	-3	ENSSSCG00000005596	ARPC5L	inframe_deletion	GCGGCGGCGGCGGCGGC	GCGGCGGCGGCGGC	0.007396	EXON=2/4,EXON=3/6
chr1:265671879-265671896	-5	ENSSSCG00000005597	GOLGA1	splice_region_variant,intron_variant	CTCTCCTCTCCTCTCCTC	CTCTCCTCTCCTC	0.001333	INTRON=14/22
chr1:265932584-265932608	-5	ENSSSCG00000005601	HSPA5	splice_region_variant,intron_variant	AAAGCAAAAAAAAGAAAACAAAACA	AAAGCAAAAAAAAGAAAACA	0.001238	INTRON=6/8,INTRON=7/9
chr1:265932584-265932608	-1	ENSSSCG00000005601	HSPA5	splice_region_variant,intron_variant	AAAGCAAAAAAAAGAAAACAAAACA	AAAGCAAAAAAAAGAAAACAAAAC	0.007426	INTRON=6/8,INTRON=7/9
chr1:265932584-265932608	1	ENSSSCG00000005601	HSPA5	splice_region_variant,intron_variant	AAAGCAAAAAAAAGAAAACAAAACA	AAAGCAAAAAAAAGAAAACAAAACAA	0.143564	INTRON=6/8,INTRON=7/9
chr1:265932584-265932608	2	ENSSSCG00000005601	HSPA5	splice_donor_variant,intron_variant	AAAGCAAAAAAAAGAAAACAAAACA	AAAGCAAAAAAAAGAAAACAAAACAAA	0.002475	INTRON=6/8,INTRON=7/9
chr1:265934607-265934617	-3	ENSSSCG00000005601	HSPA5	inframe_deletion	CCTCCTCCTCC	CCTCCTCC	0.001253	EXON=1/9,EXON=3/10
chr1:266016886-266016907	-4	ENSSSCG00000005602	GAPVD1	splice_region_variant,intron_variant	TTGTTTGTTTGTTTGTTTGTTT	TTGTTTGTTTGTTTGTTT	0.019753	INTRON=19/24,INTRON=20/25,INTRON=21/26,INTRON=22/27
chr1:266016886-266016907	-2	ENSSSCG00000005602	GAPVD1	splice_region_variant,intron_variant	TTGTTTGTTTGTTTGTTTGTTT	TTGTTTGTTTGTTTGTTTGT	0.096296	INTRON=19/24,INTRON=20/25,INTRON=21/26,INTRON=22/27
chr1:266016886-266016907	4	ENSSSCG00000005602	GAPVD1	splice_acceptor_variant	TTGTTTGTTTGTTTGTTTGTTT	TTGTTTGTTTGTTTGTTTGTTTGTTT	0.023457	INTRON=19/24,INTRON=20/25,INTRON=21/26,INTRON=22/27
chr1:266309605-266309615	-4	ENSSSCG00000029169	MAPKAP1	frameshift_variant	TTCTTTCTTTC	TTCTTTC	0.001259	EXON=2/10,EXON=3/12,EXON=4/12,EXON=4/13
chr1:266309605-266309615	-1	ENSSSCG00000029169	MAPKAP1	stop_gained,frameshift_variant	TTCTTTCTTTC	TTCTTTCTTT	0.001259	EXON=2/10,EXON=3/12,EXON=4/12,EXON=4/13
chr1:268223586-268223596	-1	ENSSSCG00000005616	TTC16	splice_region_variant,intron_variant	CCCTCCCTCCC	CCCTCCCTCC	0.001312	INTRON=5/11,INTRON=7/15
chr1:268223586-268223596	1	ENSSSCG00000005616	TTC16	splice_region_variant,intron_variant	CCCTCCCTCCC	CCCTCCCTCCCT	0.343832	INTRON=5/11,INTRON=7/15
chr1:268232816-268232841	1	ENSSSCG00000005616	TTC16	frameshift_variant	CAGGGCCAGGGCCAGGGCCAGAGGCC	CAGGGCCAGGGCCAGGGCCAGAGGCCG	0.002513	EXON=12/12,EXON=15/16
chr1:268379306-268379326	-2	ENSSSCG00000005623		frameshift_variant	AGGATGAGGATGGTGATGAGG	AGGATGAGGATGGTGATGA	0.001295	EXON=3/7
chr1:268571559-268571571	-1	ENSSSCG00000005636	SLC25A25	frameshift_variant	GGCGGCGGGGCGG	GGCGGCGGGGCG	0.00266	EXON=5/10,EXON=6/11
chr1:268571559-268571571	1	ENSSSCG00000005636	SLC25A25	frameshift_variant	GGCGGCGGGGCGG	GGCGGCGGGGCGGG	0.00266	EXON=5/10,EXON=6/11
chr1:268624363-268624378	-3	ENSSSCG00000005640	CIZ1	inframe_deletion	CCTCCTCCTCGTCCTC	CCTCCTCCTCGTC	0.001263	EXON=13/16,EXON=16/19
chr1:268630990-268631010	-1	ENSSSCG00000005640	CIZ1	frameshift_variant	TGCAGCTGCAGCTGCACCTGC	TGCAGCTGCAGCTGCACCTG	0.001292	EXON=4/16,EXON=6/16,EXON=6/19
chr1:268630990-268631010	1	ENSSSCG00000005640	CIZ1	frameshift_variant	TGCAGCTGCAGCTGCACCTGC	TGCAGCTGCAGCTGCACCTGCA	0.002584	EXON=4/16,EXON=6/16,EXON=6/19
chr1:268714192-268714209	3	ENSSSCG00000005643		splice_region_variant,intron_variant	AGGCAGCAGGCAGAGGCA	AGGCAGCAGGCAGAGGCAAGG	0.006281	INTRON=3/25
chr1:268720066-268720079	-1	ENSSSCG00000005643		frameshift_variant	GGGACGGGGCGGGG	GGGACGGGGCGGG	0.002907	EXON=1/26
chr1:268720066-268720079	1	ENSSSCG00000005643		frameshift_variant	GGGACGGGGCGGGG	GGGACGGGGCGGGGC	0.001453	EXON=1/26
chr1:268838141-268838155	-1	ENSSSCG00000005650	CERCAM	frameshift_variant	CTGCTGCTTCTGCTG	CTGCTGCTTCTGCT	0.001497	EXON=1/12
chr1:268908109-268908132	-1	ENSSSCG00000005652	GLE1	frameshift_variant	GGAGGAGGCAGGACGAAGAGGAGG	GGAGGAGGCAGGACGAAGAGGAG	0.001238	EXON=6/15,EXON=7/16
chr1:268991772-268991782	-3	ENSSSCG00000005654	SPTAN1	inframe_deletion	GAGGAGGAGGA	GAGGAGGA	0.001305	EXON=41/54,EXON=43/56,EXON=44/56,EXON=44/57,EXON=44/58
chr1:269060843-269060858	-3	ENSSSCG00000005656		inframe_deletion	ATGATGATGATGATGA	ATGATGATGATGA	0.008685	EXON=7/8
chr1:269062659-269062677	-4	ENSSSCG00000005656		stop_retained_variant,3_prime_UTR_variant	AAGATGAAGGAGAAGATGA	AAGATGAAGGAGAAG	0.001276	EXON=8/8
chr1:269081627-269081639	-3	ENSSSCG00000005658		inframe_deletion	CCTCCTCCTCCTC	CCTCCTCCTC	0.006925	EXON=5/5
chr1:269095854-269095868	-1	ENSSSCG00000005659	ZER1	frameshift_variant	TCCTCCACCTCCTCC	TCCTCCACCTCCTC	0.00125	EXON=13/15,EXON=13/16
chr1:269149933-269149948	-3	ENSSSCG00000005660	TBC1D13	inframe_deletion	CACCACCACCACCACC	CACCACCACCACC	0.003968	EXON=11/11
chr1:269149933-269149948	3	ENSSSCG00000005660	TBC1D13	inframe_insertion	CACCACCACCACCACC	CACCACCACCACCACCACC	0.005291	EXON=11/11
chr1:269149933-269149948	15	ENSSSCG00000005660	TBC1D13	inframe_insertion	CACCACCACCACCACC	CACCACCACCACCACCACCACCACCACCACC	0.002646	EXON=11/11
chr1:269154279-269154289	-3	ENSSSCG00000005661	ENDOG	inframe_deletion	GCGGCGGCGGC	GCGGCGGC	0.002058	EXON=1/3
chr1:269166041-269166054	-3	ENSSSCG00000005662	SPOUT1	inframe_deletion	CTCCTCCTCCTCCT	CTCCTCCTCCT	0.003759	EXON=2/11,EXON=3/12
chr1:269166041-269166054	-1	ENSSSCG00000005662	SPOUT1	frameshift_variant	CTCCTCCTCCTCCT	CTCCTCCTCCTCC	0.001253	EXON=2/11,EXON=3/12
chr1:269258463-269258474	-3	ENSSSCG00000005666	DOLK	inframe_deletion	CCACCACCACCA	CCACCACCA	0.001235	EXON=1/1
chr1:269311231-269311253	-3	ENSSSCG00000005667	NUP188	inframe_deletion	CCTGCTCCTCCTCCTCCTCCTCC	CCTGCTCCTCCTCCTCCTCC	0.00554	EXON=39/40,EXON=39/43,EXON=40/43,EXON=40/44
chr1:269311231-269311253	3	ENSSSCG00000005667	NUP188	inframe_insertion	CCTGCTCCTCCTCCTCCTCCTCC	CCTGCTCCTCCTCCTCCTCCTCCTCC	0.00277	EXON=39/40,EXON=39/43,EXON=40/43,EXON=40/44
chr1:269317899-269317915	-1	ENSSSCG00000005668	SH3GLB2	splice_region_variant,intron_variant	CGGGGTGGGGCGGGGCG	CGGGGTGGGGCGGGGC	0.001429	INTRON=6/10,INTRON=6/11,INTRON=6/12
chr1:269985441-269985451	-1	ENSSSCG00000034518	TOR1A	frameshift_variant	AGCAGCAGCAG	AGCAGCAGCA	0.00152	EXON=1/5
chr1:270030884-270030898	-1	ENSSSCG00000024341	USP20	frameshift_variant,splice_region_variant	ACGGCACGGCAGGCA	ACGGCACGGCAGGC	0.00137	EXON=15/22,EXON=16/23,EXON=17/24
chr1:270469373-270469391	-7	ENSSSCG00000005699	HMCN2	splice_region_variant,intron_variant	CCCCCCCACCCCCACCCCA	CCCCCCCACCCC	0.050781	INTRON=52/100
chr1:270469373-270469391	-6	ENSSSCG00000005699	HMCN2	splice_region_variant,intron_variant	CCCCCCCACCCCCACCCCA	CCCCCCCACCCCC	0.001302	INTRON=52/100
chr1:270469373-270469391	-5	ENSSSCG00000005699	HMCN2	splice_region_variant,intron_variant	CCCCCCCACCCCCACCCCA	CCCCCCCACCCCCA	0.039063	INTRON=52/100
chr1:270469373-270469391	-4	ENSSSCG00000005699	HMCN2	splice_region_variant,intron_variant	CCCCCCCACCCCCACCCCA	CCCCCCCACCCCCAC	0.009115	INTRON=52/100
chr1:270469373-270469391	-3	ENSSSCG00000005699	HMCN2	splice_region_variant,intron_variant	CCCCCCCACCCCCACCCCA	CCCCCCCACCCCCACC	0.035156	INTRON=52/100
chr1:270469373-270469391	-2	ENSSSCG00000005699	HMCN2	splice_region_variant,intron_variant	CCCCCCCACCCCCACCCCA	CCCCCCCACCCCCACCC	0.003906	INTRON=52/100
chr1:270469373-270469391	-1	ENSSSCG00000005699	HMCN2	splice_region_variant,intron_variant	CCCCCCCACCCCCACCCCA	CCCCCCCACCCCCACCCC	0.385417	INTRON=52/100
chr1:270469373-270469391	1	ENSSSCG00000005699	HMCN2	splice_region_variant,intron_variant	CCCCCCCACCCCCACCCCA	CCCCCCCACCCCCACCCCAC	0.049479	INTRON=52/100
chr1:270469373-270469391	2	ENSSSCG00000005699	HMCN2	splice_region_variant,intron_variant	CCCCCCCACCCCCACCCCA	CCCCCCCACCCCCACCCCACC	0.001302	INTRON=52/100
chr1:270469373-270469391	3	ENSSSCG00000005699	HMCN2	splice_region_variant,intron_variant	CCCCCCCACCCCCACCCCA	CCCCCCCACCCCCACCCCACCC	0.001302	INTRON=52/100
chr1:270903179-270903193	-3	ENSSSCG00000005706	ABL1	inframe_deletion	AGAAGAAGAAGAAGA	AGAAGAAGAAGA	0.02	EXON=11/11,EXON=12/12
chr1:270903179-270903193	-1	ENSSSCG00000005706	ABL1	frameshift_variant	AGAAGAAGAAGAAGA	AGAAGAAGAAGAAG	0.001429	EXON=11/11,EXON=12/12
chr1:271023655-271023685	-1	ENSSSCG00000005710	LAMC3	splice_region_variant,intron_variant	GCCCCTTCCCCTCCGCCTGCTCCCCTGCCCC	GCCCCTTCCCCTCCGCCTGCTCCCCTGCCC	0.002558	INTRON=2/28
chr1:271157587-271157600	-3	ENSSSCG00000005711	NUP214	inframe_deletion	CCGCCGCCGCCGCC	CCGCCGCCGCC	0.002625	EXON=22/35,EXON=23/32,EXON=23/35,EXON=23/36
chr1:271157587-271157600	1	ENSSSCG00000005711	NUP214	frameshift_variant	CCGCCGCCGCCGCC	CCGCCGCCGCCGCCG	0.002625	EXON=22/35,EXON=23/32,EXON=23/35,EXON=23/36
chr1:271202131-271202143	-2	ENSSSCG00000005711	NUP214	splice_region_variant,intron_variant	TCTTCTTCTCTTC	TCTTCTTCTCT	0.007538	INTRON=30/34,INTRON=31/34,INTRON=31/35
chr1:271384103-271384112	-2	ENSSSCG00000005715	PRRC2B	splice_region_variant,intron_variant	CTCTCTCTCT	CTCTCTCT	0.001241	INTRON=8/30,INTRON=8/31
chr1:271399965-271400008	-21	ENSSSCG00000005715	PRRC2B	inframe_deletion,splice_region_variant	AGCAGCAGCAGCAGCAGCAGCAGCAGCAGCAGCAGCAGCAGCAG	AGCAGCAGCAGCAGCAGCAGCAG	0.004298	EXON=13/31,EXON=13/32
chr1:271399965-271400008	-15	ENSSSCG00000005715	PRRC2B	inframe_deletion,splice_region_variant	AGCAGCAGCAGCAGCAGCAGCAGCAGCAGCAGCAGCAGCAGCAG	AGCAGCAGCAGCAGCAGCAGCAGCAGCAG	0.030086	EXON=13/31,EXON=13/32
chr1:271399965-271400008	-12	ENSSSCG00000005715	PRRC2B	inframe_deletion,splice_region_variant	AGCAGCAGCAGCAGCAGCAGCAGCAGCAGCAGCAGCAGCAGCAG	AGCAGCAGCAGCAGCAGCAGCAGCAGCAGCAG	0.010029	EXON=13/31,EXON=13/32
chr1:271399965-271400008	-9	ENSSSCG00000005715	PRRC2B	inframe_deletion,splice_region_variant	AGCAGCAGCAGCAGCAGCAGCAGCAGCAGCAGCAGCAGCAGCAG	AGCAGCAGCAGCAGCAGCAGCAGCAGCAGCAGCAG	0.090258	EXON=13/31,EXON=13/32
chr1:271399965-271400008	-6	ENSSSCG00000005715	PRRC2B	inframe_deletion,splice_region_variant	AGCAGCAGCAGCAGCAGCAGCAGCAGCAGCAGCAGCAGCAGCAG	AGCAGCAGCAGCAGCAGCAGCAGCAGCAGCAGCAGCAG	0.017192	EXON=13/31,EXON=13/32
chr1:271399965-271400008	-3	ENSSSCG00000005715	PRRC2B	inframe_deletion,splice_region_variant	AGCAGCAGCAGCAGCAGCAGCAGCAGCAGCAGCAGCAGCAGCAG	AGCAGCAGCAGCAGCAGCAGCAGCAGCAGCAGCAGCAGCAG	0.164756	EXON=13/31,EXON=13/32
chr1:271399965-271400008	3	ENSSSCG00000005715	PRRC2B	splice_donor_variant,inframe_insertion,intron_variant	AGCAGCAGCAGCAGCAGCAGCAGCAGCAGCAGCAGCAGCAGCAG	AGCAGCAGCAGCAGCAGCAGCAGCAGCAGCAGCAGCAGCAGCAGCAG	0.048711	EXON=13/31,EXON=13/32
chr1:271399965-271400008	6	ENSSSCG00000005715	PRRC2B	splice_donor_variant,inframe_insertion,intron_variant	AGCAGCAGCAGCAGCAGCAGCAGCAGCAGCAGCAGCAGCAGCAG	AGCAGCAGCAGCAGCAGCAGCAGCAGCAGCAGCAGCAGCAGCAGCAGCAG	0.011461	EXON=13/31,EXON=13/32
chr1:271399965-271400008	9	ENSSSCG00000005715	PRRC2B	splice_donor_variant,inframe_insertion,intron_variant	AGCAGCAGCAGCAGCAGCAGCAGCAGCAGCAGCAGCAGCAGCAG	AGCAGCAGCAGCAGCAGCAGCAGCAGCAGCAGCAGCAGCAGCAGCAGCAGCAG	0.011461	EXON=13/31,EXON=13/32
chr1:271399965-271400008	12	ENSSSCG00000005715	PRRC2B	splice_donor_variant,inframe_insertion,intron_variant	AGCAGCAGCAGCAGCAGCAGCAGCAGCAGCAGCAGCAGCAGCAG	AGCAGCAGCAGCAGCAGCAGCAGCAGCAGCAGCAGCAGCAGCAGCAGCAGCAGCAG	0.028653	EXON=13/31,EXON=13/32
chr1:271399965-271400008	15	ENSSSCG00000005715	PRRC2B	splice_donor_variant,inframe_insertion,intron_variant	AGCAGCAGCAGCAGCAGCAGCAGCAGCAGCAGCAGCAGCAGCAG	AGCAGCAGCAGCAGCAGCAGCAGCAGCAGCAGCAGCAGCAGCAGCAGCAGCAGCAGCAG	0.001433	EXON=13/31,EXON=13/32
chr1:271419241-271419253	-3	ENSSSCG00000005715	PRRC2B	inframe_deletion	CCGCCGCCGCCGC	CCGCCGCCGC	0.022796	EXON=26/31,EXON=27/32
chr1:271419241-271419253	-1	ENSSSCG00000005715	PRRC2B	frameshift_variant	CCGCCGCCGCCGC	CCGCCGCCGCCG	0.00152	EXON=26/31,EXON=27/32
chr1:272169645-272169661	-6	ENSSSCG00000005724	SETX	splice_region_variant,intron_variant	ATAATAATAATAATAAT	ATAATAATAAT	0.003713	INTRON=2/23,INTRON=2/24,INTRON=2/25
chr1:272169645-272169661	-3	ENSSSCG00000005724	SETX	splice_region_variant,intron_variant	ATAATAATAATAATAAT	ATAATAATAATAAT	0.007426	INTRON=2/23,INTRON=2/24,INTRON=2/25
chr1:272169645-272169661	3	ENSSSCG00000005724	SETX	splice_donor_variant,intron_variant	ATAATAATAATAATAAT	ATAATAATAATAATAATAAT	0.002475	INTRON=2/23,INTRON=2/24,INTRON=2/25
chr1:272180596-272180613	-3	ENSSSCG00000005725	TTF1	inframe_deletion	GTCGTCGTCGTCGTCGTC	GTCGTCGTCGTCGTC	0.003906	EXON=11/11,EXON=13/13
chr1:272180596-272180613	3	ENSSSCG00000005725	TTF1	inframe_insertion	GTCGTCGTCGTCGTCGTC	GTCGTCGTCGTCGTCGTCGTC	0.14974	EXON=11/11,EXON=13/13
chr1:272180596-272180613	6	ENSSSCG00000005725	TTF1	inframe_insertion	GTCGTCGTCGTCGTCGTC	GTCGTCGTCGTCGTCGTCGTCGTC	0.049479	EXON=11/11,EXON=13/13
chr1:272302695-272302710	-1	ENSSSCG00000005727	CFAP77	frameshift_variant	CTCCCTCTCTCCCTCC	CTCCCTCTCTCCCTC	0.00125	EXON=3/6
chr1:272399450-272399460	-2	ENSSSCG00000005729	DDX31	frameshift_variant	TTCTTCTTCTT	TTCTTCTTC	0.001263	EXON=18/19,EXON=19/20
chr1:272463365-272463382	-3	ENSSSCG00000005731	GTF3C4	inframe_deletion	CGGCGGCGGCGGCGGCGG	CGGCGGCGGCGGCGG	0.0625	EXON=2/5,EXON=2/6
chr1:272463365-272463382	3	ENSSSCG00000005731	GTF3C4	inframe_insertion	CGGCGGCGGCGGCGGCGG	CGGCGGCGGCGGCGGCGGCGG	0.030556	EXON=2/5,EXON=2/6
chr1:272463365-272463382	6	ENSSSCG00000005731	GTF3C4	inframe_insertion	CGGCGGCGGCGGCGGCGG	CGGCGGCGGCGGCGGCGGCGGCGG	0.119444	EXON=2/5,EXON=2/6
chr1:272759488-272759534	-18	ENSSSCG00000032110		inframe_deletion	GAGGACGAGGAGGAGGAGGAGGACGAGGAGGAGGAGGAGGAGGAGGA	GAGGACGAGGAGGAGGAGGAGGACGAGGA	0.003125	EXON=11/11
chr1:272759488-272759534	-6	ENSSSCG00000032110		inframe_deletion	GAGGACGAGGAGGAGGAGGAGGACGAGGAGGAGGAGGAGGAGGAGGA	GAGGACGAGGAGGAGGAGGAGGACGAGGAGGAGGAGGAGGA	0.045312	EXON=11/11
chr1:272759488-272759534	-3	ENSSSCG00000032110		inframe_deletion	GAGGACGAGGAGGAGGAGGAGGACGAGGAGGAGGAGGAGGAGGAGGA	GAGGACGAGGAGGAGGAGGAGGACGAGGAGGAGGAGGAGGAGGA	0.028125	EXON=11/11
chr1:272769305-272769319	-2	ENSSSCG00000028671	CEL	splice_region_variant,intron_variant	TCCCCTCCCCGCCCC	TCCCCTCCCCGCC	0.001416	INTRON=7/8,INTRON=9/12,INTRON=9/13
chr1:272769305-272769319	-1	ENSSSCG00000028671	CEL	splice_region_variant,intron_variant	TCCCCTCCCCGCCCC	TCCCCTCCCCGCCC	0.001416	INTRON=7/8,INTRON=9/12,INTRON=9/13
chr1:272781625-272781636	-3	ENSSSCG00000005738		inframe_deletion	AGGAGGAGGAGG	AGGAGGAGG	0.00271	EXON=12/15
chr1:272788032-272788051	-1	ENSSSCG00000005738		frameshift_variant	TGGCGCTGGCACTGGACTGG	TGGCGCTGGCACTGGACTG	0.002604	EXON=2/15
chr1:273029069-273029079	-3	ENSSSCG00000021241	ADAMTS13	splice_region_variant,intron_variant	TCTTTCTTTCT	TCTTTCTT	0.001279	INTRON=5/29
chr1:273029069-273029079	-1	ENSSSCG00000021241	ADAMTS13	splice_region_variant,intron_variant	TCTTTCTTTCT	TCTTTCTTTC	0.001279	INTRON=5/29
chr1:273065306-273065322	-3	ENSSSCG00000040709	CACFD1	inframe_deletion	AGCAGCAGAAGCAGCAG	AGCAGCAGAAGCAG	0.001302	EXON=21/21
chr1:273067992-273068002	-3	ENSSSCG00000024166	SLC2A6	inframe_deletion	AAGAAGAAGAA	AAGAAGAA	0.002732	EXON=10/10,EXON=9/9
chr1:273505639-273505650	-3	ENSSSCG00000005749	BRD3	inframe_deletion	CTGCTGCTGCTG	CTGCTGCTG	0.001629	EXON=12/12
chr1:273509188-273509203	-3	ENSSSCG00000005749	BRD3	inframe_deletion	CTCCTCCTCCTCCTCC	CTCCTCCTCCTCC	0.013081	EXON=10/12
chr1:273509188-273509203	3	ENSSSCG00000005749	BRD3	inframe_insertion	CTCCTCCTCCTCCTCC	CTCCTCCTCCTCCTCCTCC	0.001453	EXON=10/12
chr1:274015602-274015617	-1	ENSSSCG00000005751	COL5A1	frameshift_variant	GCCCGCCCGGCCCGGC	GCCCGCCCGGCCCGG	0.00134	EXON=21/74
chr10:5866476-5866486	-1	ENSSSCG00000038066	USH2A	frameshift_variant	TGGCTGGCTGG	TGGCTGGCTG	0.002545	EXON=69/74
chr10:5906367-5906383	-4	ENSSSCG00000038066	USH2A	splice_donor_variant,coding_sequence_variant	TACCTACCTACCTACCT	TACCTACCTACCT	0.003778	EXON=65/74;INTRON=65/73
chr10:5996338-5996356	-6	ENSSSCG00000038066	USH2A	splice_region_variant,intron_variant	TATTATTATTATTATTATT	TATTATTATTATT	0.177296	INTRON=60/73
chr10:5996338-5996356	-3	ENSSSCG00000038066	USH2A	splice_region_variant,intron_variant	TATTATTATTATTATTATT	TATTATTATTATTATT	0.014031	INTRON=60/73
chr10:5996338-5996356	-1	ENSSSCG00000038066	USH2A	splice_region_variant,intron_variant	TATTATTATTATTATTATT	TATTATTATTATTATTAT	0.002551	INTRON=60/73
chr10:5996338-5996356	3	ENSSSCG00000038066	USH2A	splice_region_variant,intron_variant	TATTATTATTATTATTATT	TATTATTATTATTATTATTATT	0.001276	INTRON=60/73
chr10:8253899-8253914	-3	ENSSSCG00000027846	RRP15	inframe_deletion	AAGAAGAAGAAGAAGA	AAGAAGAAGAAGA	0.149123	EXON=1/5
chr10:10116165-10116175	-3	ENSSSCG00000027882	C1orf115	inframe_deletion	AGGAGGAGGAG	AGGAGGAG	0.001672	EXON=1/2
chr10:10156931-10156945	-1	ENSSSCG00000010826	43526	frameshift_variant	GGCGGCGCCGGCGGC	GGCGGCGCCGGCGG	0.002008	EXON=1/7,EXON=1/8
chr10:10265114-10265127	-1	ENSSSCG00000032644	HLX	frameshift_variant	CCACCACCATCACC	CCACCACCATCAC	0.001437	EXON=1/4
chr10:10265134-10265154	-3	ENSSSCG00000032644	HLX	inframe_deletion	AACAACAGCAGCAACAACAAC	AACAACAGCAGCAACAAC	0.001408	EXON=1/4
chr10:11389904-11389914	-1	ENSSSCG00000010834	MIA3	frameshift_variant	GCCGCCGCCGC	GCCGCCGCCG	0.001433	EXON=4/27,EXON=4/4,EXON=6/29
chr10:11526699-11526719	1	ENSSSCG00000035479	DISP1	frameshift_variant	GCCGCCGCAGCCCCGCGCCGC	GCCGCCGCAGCCCCGCGCCGCG	0.001538	EXON=1/8
chr10:11709540-11709553	1	ENSSSCG00000035479	DISP1	frameshift_variant	CAGGCAGCGCAGCG	CAGGCAGCGCAGCGG	0.001279	EXON=10/10,EXON=5/5,EXON=7/7,EXON=8/8,EXON=9/9
chr10:12660578-12660600	-1	ENSSSCG00000026705	NVL	frameshift_variant	TCTTTCTTCCTTTTGCTTTCTTT	TCTTTCTTCCTTTTGCTTTCTT	0.001256	EXON=7/22,EXON=7/23
chr10:12688942-12688959	-3	ENSSSCG00000035034	CNIH4	start_lost,5_prime_UTR_variant	GGAGGAGGAGGATGGAGG	GGAGGAGGAGGATGG	0.001397	EXON=1/5
chr10:12755740-12755792	3	ENSSSCG00000010849	WDR26	inframe_insertion	GCGGCGGTGGTGGCAGCGGCAGCTGCGACGGTGGCGGAGGCTGCGGCGGCGGC	GCGGCGGTGGTGGCAGCGGCAGCTGCGACGGTGGCGGAGGCTGCGGCGGCGGCGGC	0.020202	EXON=1/14
chr10:12755897-12755909	3	ENSSSCG00000010849	WDR26	inframe_insertion	ACGACGACGACGA	ACGACGACGACGACGA	0.001475	EXON=1/14
chr10:13471633-13471641	21	ENSSSCG00000010850		protein_altering_variant	TCTCTCTCT	TCTCTCTCTCTCTCTCTCTCTCTCTCTCTC	0.001272	EXON=5/7
chr10:13774434-13774444	-3	ENSSSCG00000010854	TMEM63A	inframe_deletion	TGCTGCTGCTG	TGCTGCTG	0.002519	EXON=21/21,EXON=22/22,EXON=23/23,EXON=24/24,EXON=25/25
chr10:14069260-14069296	-1	ENSSSCG00000024180	ACBD3	frameshift_variant	CCGCCGCGCCTCCTCCGCCGCGCCCCCAGCCGCCGCC	CCGCCGCGCCTCCTCCGCCGCGCCCCCAGCCGCCGC	0.003788	EXON=1/3
chr10:14467380-14467414	-18	ENSSSCG00000040100	ITPKB	inframe_deletion	CTGCCGCTGCCGCTGCCACTGCCGCTGCCGCTGCC	CTGCCGCTGCCGCTGCC	0.009398	EXON=1/9
chr10:14467380-14467414	-6	ENSSSCG00000040100	ITPKB	inframe_deletion	CTGCCGCTGCCGCTGCCACTGCCGCTGCCGCTGCC	CTGCCGCTGCCGCTGCCACTGCCGCTGCC	0.00188	EXON=1/9
chr10:14467380-14467414	-1	ENSSSCG00000040100	ITPKB	frameshift_variant	CTGCCGCTGCCGCTGCCACTGCCGCTGCCGCTGCC	CTGCCGCTGCCGCTGCCACTGCCGCTGCCGCTGC	0.00188	EXON=1/9
chr10:14467380-14467414	6	ENSSSCG00000040100	ITPKB	inframe_insertion	CTGCCGCTGCCGCTGCCACTGCCGCTGCCGCTGCC	CTGCCGCTGCCGCTGCCACTGCCGCTGCCGCTGCCGCTGCC	0.043233	EXON=1/9
chr10:14467563-14467584	-3	ENSSSCG00000040100	ITPKB	inframe_deletion	GGCGGCGGCGGCGGCGGGGGCG	GGCGGCGGCGGCGGCGGGG	0.025597	EXON=1/9
chr10:15061255-15061267	-5	ENSSSCG00000010863	AHCTF1	splice_acceptor_variant,intron_variant	TATTTATTTTTTA	TATTTATT	0.002475	INTRON=3/32,INTRON=4/35,INTRON=5/36
chr10:15061255-15061267	-3	ENSSSCG00000010863	AHCTF1	splice_acceptor_variant,intron_variant	TATTTATTTTTTA	TATTTATTTT	0.001238	INTRON=3/32,INTRON=4/35,INTRON=5/36
chr10:15118954-15118969	-4	ENSSSCG00000010863	AHCTF1	splice_donor_variant,coding_sequence_variant	AAGACAAGCAAGCAAG	AAGACAAGCAAG	0.001238	EXON=32/33;INTRON=32/32,EXON=35/36;INTRON=35/35,EXON=36/37;INTRON=36/36
chr10:17487297-17487315	1	ENSSSCG00000010877	HNRNPU	frameshift_variant	CCGCCTCCGCCACCGCCTC	CCGCCTCCGCCACCGCCTCC	0.001247	EXON=12/14,EXON=12/15,EXON=12/16,EXON=12/17,EXON=13/15
chr10:17490168-17490180	3	ENSSSCG00000010877	HNRNPU	inframe_insertion	CTTTCTTCTCTTC	CTTTCTTCTCTTCCTC	0.001247	EXON=7/14,EXON=7/15,EXON=7/16,EXON=7/17,EXON=8/15
chr10:17496520-17496550	-3	ENSSSCG00000010877	HNRNPU	inframe_deletion	CCTCCTCCTCCTCTTCTTCCTCCTCCTCCTC	CCTCCTCCTCCTCTTCTTCCTCCTCCTC	0.00303	EXON=1/14,EXON=1/15,EXON=1/16,EXON=1/17
chr10:18191349-18191359	-1	ENSSSCG00000010879	KIF26B	frameshift_variant	AAGAAGAAGAA	AAGAAGAAGA	0.001279	EXON=11/14,EXON=11/15,EXON=8/11
chr10:18193454-18193480	-15	ENSSSCG00000010879	KIF26B	inframe_deletion	CAGCAGCAGCAGCAGCAGCAGCCAGCA	CAGCAGCAGCAG	0.001437	EXON=12/14,EXON=12/15,EXON=9/11
chr10:18193454-18193480	-6	ENSSSCG00000010879	KIF26B	inframe_deletion	CAGCAGCAGCAGCAGCAGCAGCCAGCA	CAGCAGCAGCAGCAGCAGCAG	0.002874	EXON=12/14,EXON=12/15,EXON=9/11
chr10:18193454-18193480	-3	ENSSSCG00000010879	KIF26B	inframe_deletion	CAGCAGCAGCAGCAGCAGCAGCCAGCA	CAGCAGCAGCAGCAGCAGCAGCCA	0.158046	EXON=12/14,EXON=12/15,EXON=9/11
chr10:18193454-18193480	3	ENSSSCG00000010879	KIF26B	inframe_insertion	CAGCAGCAGCAGCAGCAGCAGCCAGCA	CAGCAGCAGCAGCAGCAGCAGCCAGCACAG	0.027299	EXON=12/14,EXON=12/15,EXON=9/11
chr10:18193454-18193480	6	ENSSSCG00000010879	KIF26B	inframe_insertion	CAGCAGCAGCAGCAGCAGCAGCCAGCA	CAGCAGCAGCAGCAGCAGCAGCCAGCACAGCAG	0.011494	EXON=12/14,EXON=12/15,EXON=9/11
chr10:18195051-18195065	-1	ENSSSCG00000010879	KIF26B	frameshift_variant	GGCATCGGCTCGGCT	GGCATCGGCTCGGC	0.001355	EXON=12/14,EXON=12/15,EXON=9/11
chr10:19551008-19551021	-3	ENSSSCG00000011176	SUSD4	inframe_deletion	CTGCTGCTGCTGCT	CTGCTGCTGCT	0.002519	EXON=1/9
chr10:21061254-21061267	-1	ENSSSCG00000010904	NEK7	splice_region_variant,intron_variant	GTTTTGTTTTTTTT	GTTTTGTTTTTTT	0.002488	INTRON=4/9
chr10:21061254-21061267	1	ENSSSCG00000010904	NEK7	splice_region_variant,intron_variant	GTTTTGTTTTTTTT	GTTTTGTTTTTTTTT	0.840796	INTRON=4/9
chr10:21061254-21061267	2	ENSSSCG00000010904	NEK7	splice_region_variant,intron_variant	GTTTTGTTTTTTTT	GTTTTGTTTTTTTTTG	0.072139	INTRON=4/9
chr10:21061254-21061267	3	ENSSSCG00000010904	NEK7	splice_region_variant,intron_variant	GTTTTGTTTTTTTT	GTTTTGTTTTTTTTTGT	0.002488	INTRON=4/9
chr10:22713701-22713724	-1	ENSSSCG00000032890		frameshift_variant	CCTCCTCCTCCGCTTCCTCCTCCT	CCTCCTCCTCCGCTTCCTCCTCC	0.00277	EXON=1/2
chr10:23038235-23038245	3	ENSSSCG00000010911	ZNF281	inframe_insertion	CCGCCGCCGCC	CCGCCGCCGCCGCC	0.062057	EXON=1/1
chr10:23038235-23038245	6	ENSSSCG00000010911	ZNF281	inframe_insertion	CCGCCGCCGCC	CCGCCGCCGCCGCCGCC	0.72695	EXON=1/1
chr10:23038235-23038245	9	ENSSSCG00000010911	ZNF281	inframe_insertion	CCGCCGCCGCC	CCGCCGCCGCCGCCGCCGCC	0.056738	EXON=1/1
chr10:23038235-23038245	12	ENSSSCG00000010911	ZNF281	inframe_insertion	CCGCCGCCGCC	CCGCCGCCGCCGCCGCCGCCGCC	0.015957	EXON=1/1
chr10:23345059-23345077	1	ENSSSCG00000027314	CAMSAP2	frameshift_variant	GAGGAGGCGAAGGAGGAGG	GAGGAGGCGAAGGAGGAGGA	0.001466	EXON=11/17,EXON=12/18
chr10:23369610-23369620	-3	ENSSSCG00000037641	GPR25	inframe_deletion	CGGCGGCGGCG	CGGCGGCG	0.001838	EXON=1/1
chr10:23369931-23369947	-3	ENSSSCG00000037641	GPR25	inframe_deletion	TGCTGCTGCTGCTGCTG	TGCTGCTGCTGCTG	0.016245	EXON=1/1
chr10:23369931-23369947	3	ENSSSCG00000037641	GPR25	inframe_insertion	TGCTGCTGCTGCTGCTG	TGCTGCTGCTGCTGCTGCTG	0.001805	EXON=1/1
chr10:23469692-23469713	-3	ENSSSCG00000021706	KIF21B	splice_acceptor_variant,coding_sequence_variant	TCCTCCCGCTCCTCGTCCTCCT	TCCTCCCGCTCCTCGTCCT	0.001348	EXON=11/33;INTRON=10/32,EXON=13/33;INTRON=12/32,EXON=13/34;INTRON=12/33,EXON=13/35;INTRON=12/34
chr10:23469692-23469713	-1	ENSSSCG00000021706	KIF21B	splice_acceptor_variant,coding_sequence_variant	TCCTCCCGCTCCTCGTCCTCCT	TCCTCCCGCTCCTCGTCCTCC	0.002695	EXON=11/33;INTRON=10/32,EXON=13/33;INTRON=12/32,EXON=13/34;INTRON=12/33,EXON=13/35;INTRON=12/34
chr10:23537731-23537743	-2	ENSSSCG00000024784	CACNA1S	splice_region_variant,intron_variant	GCAGCAGCAGCAG	GCAGCAGCAGC	0.00125	INTRON=12/43,INTRON=12/44
chr10:23537731-23537743	1	ENSSSCG00000024784	CACNA1S	splice_region_variant,intron_variant	GCAGCAGCAGCAG	GCAGCAGCAGCAGC	0.99875	INTRON=12/43,INTRON=12/44
chr10:23752034-23752045	-3	ENSSSCG00000023031	TNNT2	inframe_deletion	TCCTCCTCCTCC	TCCTCCTCC	0.001279	EXON=10/13,EXON=8/12
chr10:23755390-23755416	-6	ENSSSCG00000023031	TNNT2	inframe_deletion	CTCAGCCTCAGCCTCGCCTCCAGCCTC	CTCAGCCTCAGCCTCGCCTCC	0.001256	EXON=2/13
chr10:23755390-23755416	-1	ENSSSCG00000023031	TNNT2	frameshift_variant	CTCAGCCTCAGCCTCGCCTCCAGCCTC	CTCAGCCTCAGCCTCGCCTCCAGCCT	0.001256	EXON=2/13
chr10:24089834-24089852	-3	ENSSSCG00000010915	NAV1	inframe_deletion	AAGAAGAAGAAGAAAAAGA	AAGAAGAAGAAGAAAA	0.009615	EXON=13/26,EXON=17/30,EXON=18/31,EXON=19/32
chr10:24089834-24089852	-1	ENSSSCG00000010915	NAV1	frameshift_variant	AAGAAGAAGAAGAAAAAGA	AAGAAGAAGAAGAAAAAG	0.001374	EXON=13/26,EXON=17/30,EXON=18/31,EXON=19/32
chr10:24148813-24148836	-1	ENSSSCG00000039843	IPO9	frameshift_variant	GGAGGAGGACGACGAGGAGGAGGA	GGAGGAGGACGACGAGGAGGAGG	0.001302	EXON=22/23,EXON=22/24,EXON=22/25,EXON=23/25,EXON=24/26
chr10:24167457-24167470	1	ENSSSCG00000031201	LMOD1	frameshift_variant	TCCTCCTCCGTCCT	TCCTCCTCCGTCCTC	0.001316	EXON=2/3,EXON=3/4
chr10:24218640-24218668	1	ENSSSCG00000034151	RNPEP	frameshift_variant	GCCGGAGCCGGAGCCAGAGCCGGTGCCGG	GCCGGAGCCGGAGCCAGAGCCGGTGCCGGA	0.003356	EXON=1/11
chr10:24240996-24241007	-3	ENSSSCG00000010922	ELF3	inframe_deletion	GAAGAAGAAGAA	GAAGAAGAA	0.002475	EXON=8/9
chr10:24307245-24307259	-3	ENSSSCG00000038768	GPR37L1	inframe_deletion	AGGAGGAGGAGGAGG	AGGAGGAGGAGG	0.031818	EXON=1/2
chr10:24311516-24311533	-3	ENSSSCG00000038768	GPR37L1	inframe_deletion	TGCTGCTGCTGCTGCTGC	TGCTGCTGCTGCTGC	0.013274	EXON=2/2
chr10:24416842-24416861	-1	ENSSSCG00000023403		splice_region_variant,intron_variant	TGGCCTGGCACCTGGCCTGG	TGGCCTGGCACCTGGCCTG	0.002571	INTRON=3/13
chr10:24416870-24416886	-1	ENSSSCG00000023403		frameshift_variant	TCTCTCTGTCCTCTCTC	TCTCTCTGTCCTCTCT	0.001295	EXON=4/14
chr10:24520961-24520969	2	ENSSSCG00000010925	PPP1R12B	frameshift_variant	AGAGAGAGA	AGAGAGAGAGA	0.001241	EXON=7/24
chr10:24644096-24644107	-3	ENSSSCG00000010926	SYT2	inframe_deletion	CTTCTTCTTCTT	CTTCTTCTT	0.001266	EXON=8/10,EXON=8/9
chr10:24647833-24647851	-3	ENSSSCG00000010926	SYT2	inframe_deletion	TCTTGTTCTTCTTCTTCTT	TCTTGTTCTTCTTCTT	0.003731	EXON=3/10,EXON=3/9
chr10:25585479-25585489	-1	ENSSSCG00000027557	CDC14B	frameshift_variant	AAAGAAAGAAA	AAAGAAAGAA	0.001238	EXON=15/16
chr10:25635712-25635724	3	ENSSSCG00000035956	HABP4	inframe_insertion	CGCCGCCGCCGCC	CGCCGCCGCCGCCGCC	0.017717	EXON=1/7,EXON=1/8
chr10:25708441-25708451	1	ENSSSCG00000028981	ZNF367	frameshift_variant	CCGCCGCCGCC	CCGCCGCCGCCG	0.001916	EXON=1/5
chr10:27661691-27661701	-4	ENSSSCG00000010947	FBP2	frameshift_variant	AGGCAGGCAGG	AGGCAGG	0.001235	EXON=7/7,EXON=8/8
chr10:27661691-27661701	-1	ENSSSCG00000010947	FBP2	frameshift_variant	AGGCAGGCAGG	AGGCAGGCAG	0.001235	EXON=7/7,EXON=8/8
chr10:29207993-29208004	-3	ENSSSCG00000010955	GOLM1	inframe_deletion	AGGAGGAGGAGG	AGGAGGAGG	0.001259	EXON=7/10,EXON=8/10,EXON=9/11
chr10:29207993-29208004	3	ENSSSCG00000010955	GOLM1	inframe_insertion	AGGAGGAGGAGG	AGGAGGAGGAGGAGG	0.002519	EXON=7/10,EXON=8/10,EXON=9/11
chr10:29552941-29552954	2	ENSSSCG00000010957	AGTPBP1	splice_acceptor_variant,intron_variant	CTCTTTCTCTCTCT	CTCTTTCTCTCTCTCT	0.003731	INTRON=16/24,INTRON=17/24,INTRON=17/25
chr10:29552941-29552954	4	ENSSSCG00000010957	AGTPBP1	splice_acceptor_variant,intron_variant	CTCTTTCTCTCTCT	CTCTTTCTCTCTCTCTCT	0.699005	INTRON=16/24,INTRON=17/24,INTRON=17/25
chr10:29552941-29552954	8	ENSSSCG00000010957	AGTPBP1	splice_acceptor_variant,intron_variant	CTCTTTCTCTCTCT	CTCTTTCTCTCTCTCTCTCTCT	0.001244	INTRON=16/24,INTRON=17/24,INTRON=17/25
chr10:29552941-29552954	10	ENSSSCG00000010957	AGTPBP1	splice_acceptor_variant,intron_variant	CTCTTTCTCTCTCT	CTCTTTCTCTCTCTCTCTCTCTCT	0.003731	INTRON=16/24,INTRON=17/24,INTRON=17/25
chr10:29552941-29552954	12	ENSSSCG00000010957	AGTPBP1	splice_acceptor_variant,intron_variant	CTCTTTCTCTCTCT	CTCTTTCTCTCTCTCTCTCTCTCTCT	0.013682	INTRON=16/24,INTRON=17/24,INTRON=17/25
chr10:29569822-29569844	-1	ENSSSCG00000010957	AGTPBP1	splice_region_variant,intron_variant	TCTTATTTTATCATTCTTATCTT	TCTTATTTTATCATTCTTATCT	0.001289	INTRON=22/24,INTRON=23/25
chr10:30263054-30263090	-1	ENSSSCG00000010959	NTRK2	coding_sequence_variant,intron_variant	AACAAAACAAAACCTAAAAGAAACACAAAATAAAACA	AACAAAACAAAACCTAAAAGAAACACAAAATAAAAC	0.001259	EXON=11/11;INTRON=10/10,EXON=15/15;INTRON=14/14,EXON=15/16;INTRON=14/15
chr10:30984243-30984259	-3	ENSSSCG00000022760	HNRNPK	inframe_deletion	CTCCTCCCCCTCCTCCT	CTCCTCCCCCTCCT	0.001235	EXON=10/16,EXON=7/13,EXON=9/14
chr10:30984306-30984321	-3	ENSSSCG00000022760	HNRNPK	inframe_deletion	CACCACCACCACCACC	CACCACCACCACC	0.002481	EXON=10/16,EXON=7/13,EXON=9/14
chr10:30986574-30986591	-1	ENSSSCG00000022760	HNRNPK	splice_region_variant,intron_variant	TTTTTTTTCTTTTCTTTT	TTTTTTTTCTTTTCTTT	0.001244	INTRON=15/15
chr10:30986574-30986591	1	ENSSSCG00000022760	HNRNPK	splice_region_variant,intron_variant	TTTTTTTTCTTTTCTTTT	TTTTTTTTCTTTTCTTTTT	0.002488	INTRON=15/15
chr10:32172102-32172113	-2	ENSSSCG00000010974	CNTFR	splice_region_variant,5_prime_UTR_variant	CGGCGGCGGCGG	CGGCGGCGGC	0.001684	EXON=1/11
chr10:32173140-32173160	-3	ENSSSCG00000010971	ARID3C	inframe_deletion	CACCACCACCACCACCACCAC	CACCACCACCACCACCAC	0.012887	EXON=1/7
chr10:32173140-32173160	6	ENSSSCG00000010971	ARID3C	inframe_insertion	CACCACCACCACCACCACCAC	CACCACCACCACCACCACCACCACCAC	0.003866	EXON=1/7
chr10:32177893-32177908	-1	ENSSSCG00000010971	ARID3C	frameshift_variant	GCCCCGGCCCCGCCCC	GCCCCGGCCCCGCCC	0.003559	EXON=4/7
chr10:32231635-32231647	-3	ENSSSCG00000010974	CNTFR	inframe_deletion	CCGCCGCCGCCGC	CCGCCGCCGC	0.003778	EXON=3/10,EXON=4/11
chr10:32274525-32274536	-3	ENSSSCG00000027428	ENHO	inframe_deletion	GCTGCTGCTGCT	GCTGCTGCT	0.001285	EXON=2/2
chr10:32897507-32897519	-3	ENSSSCG00000034725	UBE2R2	inframe_deletion	TCATCATCATCAT	TCATCATCAT	0.001244	EXON=5/5
chr10:38402214-38402225	-3	ENSSSCG00000011010	C9orf72	splice_region_variant,intron_variant	TGTTGTTGTTGT	TGTTGTTGT	0.001235	INTRON=3/9,INTRON=4/10,INTRON=5/11
chr10:39171027-39171043	-1	ENSSSCG00000029783	MKX	frameshift_variant	CGCCCCGCTCCCGCTCC	CGCCCCGCTCCCGCTC	0.001538	EXON=1/6
chr10:40283902-40283919	-4	ENSSSCG00000039256		frameshift_variant	CTCCTCTTCTTCCTCCTC	CTCCTCTTCTTCCT	0.001282	EXON=2/4
chr10:40283902-40283919	-1	ENSSSCG00000039256		frameshift_variant	CTCCTCTTCTTCCTCCTC	CTCCTCTTCTTCCTCCT	0.002564	EXON=2/4
chr10:41380570-41380585	3	ENSSSCG00000011022	SVIL	inframe_insertion	GCCACCGCCGCCGCCG	GCCACCGCCGCCGCCGCCG	0.025132	EXON=10/38,EXON=10/42,EXON=8/38,EXON=8/39,EXON=8/40,EXON=9/39
chr10:41448546-41448556	-3	ENSSSCG00000011022	SVIL	inframe_deletion	GAGGAGGAGGA	GAGGAGGA	0.001238	EXON=29/36,EXON=30/37,EXON=31/38,EXON=32/39,EXON=33/40,EXON=35/42
chr10:41451046-41451057	-2	ENSSSCG00000011022	SVIL	splice_region_variant,intron_variant	TCTCTCTCTCTC	TCTCTCTCTC	0.018987	INTRON=30/35,INTRON=31/36,INTRON=32/37,INTRON=33/38,INTRON=34/39,INTRON=36/41
chr10:42662063-42662079	-2	ENSSSCG00000011027	KIF5B	frameshift_variant	TTCTTTTACTTCTTCTT	TTCTTTTACTTCTTC	0.001244	EXON=14/26,EXON=14/27
chr10:42743560-42743574	1	ENSSSCG00000039308		frameshift_variant	TCCTCCTCCTTCTCC	TCCTCCTCCTTCTCCT	0.229426	EXON=7/14
chr10:42743828-42743841	-3	ENSSSCG00000039308		inframe_deletion	TCCTCCTCATCCTC	TCCTCCTCATC	0.003713	EXON=6/14
chr10:42851582-42851593	-3	ENSSSCG00000011028	EPC1	inframe_deletion	CAGCAGCAGCAG	CAGCAGCAG	0.001259	EXON=7/14,EXON=7/15
chr10:42851582-42851593	1	ENSSSCG00000011028	EPC1	frameshift_variant	CAGCAGCAGCAG	CAGCAGCAGCAGC	0.001259	EXON=7/14,EXON=7/15
chr10:42967523-42967536	-12	ENSSSCG00000040023		inframe_deletion	GAAAAAGAAGAAGA	GA	0.003769	EXON=1/1
chr10:42967523-42967536	-3	ENSSSCG00000040023		inframe_deletion	GAAAAAGAAGAAGA	GAAAAAGAAGA	0.625628	EXON=1/1
chr10:43408338-43408365	-8	ENSSSCG00000011030	CUBN	splice_region_variant,intron_variant	GAAAGAAAGAAAGAAAGAAAGAAGAAAG	GAAAGAAAGAAAGAAAGAAA	0.020053	INTRON=7/67
chr10:43408338-43408365	3	ENSSSCG00000011030	CUBN	splice_donor_variant,intron_variant	GAAAGAAAGAAAGAAAGAAAGAAGAAAG	GAAAGAAAGAAAGAAAGAAAGAAGAAAGGAA	0.004011	INTRON=7/67
chr10:43408338-43408365	4	ENSSSCG00000011030	CUBN	splice_donor_variant,intron_variant	GAAAGAAAGAAAGAAAGAAAGAAGAAAG	GAAAGAAAGAAAGAAAGAAAGAAGAAAGGAAA	0.540107	INTRON=7/67
chr10:43408338-43408365	5	ENSSSCG00000011030	CUBN	splice_donor_variant,intron_variant	GAAAGAAAGAAAGAAAGAAAGAAGAAAG	GAAAGAAAGAAAGAAAGAAAGAAGAAAGGAAAG	0.005348	INTRON=7/67
chr10:43408338-43408365	12	ENSSSCG00000011030	CUBN	splice_donor_variant,intron_variant	GAAAGAAAGAAAGAAAGAAAGAAGAAAG	GAAAGAAAGAAAGAAAGAAAGAAGAAAGGAAAGAAAGAAA	0.025401	INTRON=7/67
chr10:43755019-43755039	-6	ENSSSCG00000011034	ST8SIA6	inframe_deletion	CAGCAGCAGCAGCAGCAGCAG	CAGCAGCAGCAGCAG	0.001845	EXON=1/8
chr10:43755019-43755039	-3	ENSSSCG00000011034	ST8SIA6	inframe_deletion	CAGCAGCAGCAGCAGCAGCAG	CAGCAGCAGCAGCAGCAG	0.03321	EXON=1/8
chr10:44286853-44286875	1	ENSSSCG00000011039	SLC39A12	splice_acceptor_variant	TTTTCTCTGTCTCTTTTCTTTTT	TTTTCTCTGTCTCTTTTCTTTTTT	0.33625	INTRON=6/11,INTRON=7/11,INTRON=7/12
chr10:46680827-46680842	-1	ENSSSCG00000026499		frameshift_variant	AGAAGAAAAAGAAGAA	AGAAGAAAAAGAAGA	0.001276	EXON=2/12
chr10:46862499-46862514	-3	ENSSSCG00000011049	DCLRE1C	inframe_deletion	AGGAGGAGGAGGAGGA	AGGAGGAGGAGGA	0.003704	EXON=12/12,EXON=13/13,EXON=14/14,EXON=15/15
chr10:46862499-46862514	3	ENSSSCG00000011049	DCLRE1C	inframe_insertion	AGGAGGAGGAGGAGGA	AGGAGGAGGAGGAGGAGGA	0.108642	EXON=12/12,EXON=13/13,EXON=14/14,EXON=15/15
chr10:46869354-46869378	-16	ENSSSCG00000031317		frameshift_variant	AACAAACAAACAAAAAACAAACAAA	AACAAACAA	0.001241	EXON=1/1
chr10:46869354-46869378	-11	ENSSSCG00000031317		frameshift_variant	AACAAACAAACAAAAAACAAACAAA	AACAAACAAACAAA	0.014888	EXON=1/1
chr10:46869354-46869378	-4	ENSSSCG00000031317		frameshift_variant	AACAAACAAACAAAAAACAAACAAA	AACAAACAAACAAAAAACAAA	0.009926	EXON=1/1
chr10:46869354-46869378	1	ENSSSCG00000031317		frameshift_variant	AACAAACAAACAAAAAACAAACAAA	AACAAACAAACAAAAAACAAACAAAA	0.001241	EXON=1/1
chr10:47725895-47725914	-6	ENSSSCG00000011056	FRMD4A	inframe_deletion	GCCGCCGCCGCCGCCGCCGC	GCCGCCGCCGCCGC	0.415179	EXON=1/23
chr10:47725895-47725914	-3	ENSSSCG00000011056	FRMD4A	inframe_deletion	GCCGCCGCCGCCGCCGCCGC	GCCGCCGCCGCCGCCGC	0.096726	EXON=1/23
chr10:47725895-47725914	21	ENSSSCG00000011056	FRMD4A	inframe_insertion	GCCGCCGCCGCCGCCGCCGC	GCCGCCGCCGCCGCCGCCGCCGCCGCCGCCGCCGCCGCCGC	0.035714	EXON=1/23
chr10:48714359-48714370	-1	ENSSSCG00000011068		splice_region_variant,intron_variant	AAATAAATAAAT	AAATAAATAAA	0.003731	INTRON=19/26
chr10:48816860-48816874	-2	ENSSSCG00000011066	YME1L1	splice_region_variant,intron_variant	AAAAGAAAAAGAAAA	AAAAGAAAAAGAA	0.001244	INTRON=11/15,INTRON=13/17,INTRON=14/18
chr10:48816860-48816874	-1	ENSSSCG00000011066	YME1L1	splice_region_variant,intron_variant	AAAAGAAAAAGAAAA	AAAAGAAAAAGAAA	0.001244	INTRON=11/15,INTRON=13/17,INTRON=14/18
chr10:48920893-48920911	-3	ENSSSCG00000011064		inframe_deletion	CAGCAGCAGCAGCACCAGC	CAGCAGCAGCAGCACC	0.001299	EXON=1/13
chr10:49069602-49069610	-1	ENSSSCG00000011061	PDSS1	frameshift_variant	TCTCTCTCT	TCTCTCTC	0.001235	EXON=11/11,EXON=12/12
chr10:49395668-49395684	-3	ENSSSCG00000011059	MYO3A	inframe_deletion	TCCTCCTCCTCCTCCTC	TCCTCCTCCTCCTC	0.008152	EXON=34/34
chr10:50710444-50710459	-3	ENSSSCG00000011075	KIAA1217	inframe_deletion	CCTCCTCCTCCTCCTC	CCTCCTCCTCCTC	0.002506	EXON=13/16,EXON=14/16,EXON=15/16,EXON=15/17,EXON=17/19,EXON=18/20,EXON=19/21,EXON=20/22
chr10:50710444-50710459	-1	ENSSSCG00000011075	KIAA1217	frameshift_variant	CCTCCTCCTCCTCCTC	CCTCCTCCTCCTCCT	0.001253	EXON=13/16,EXON=14/16,EXON=15/16,EXON=15/17,EXON=17/19,EXON=18/20,EXON=19/21,EXON=20/22
chr10:50710809-50710828	-3	ENSSSCG00000011075	KIAA1217	inframe_deletion	TCCTCCTCCTCCTCTTCCTC	TCCTCCTCCTCCTCTTC	0.00125	EXON=13/16,EXON=14/16,EXON=15/16,EXON=15/17,EXON=17/19,EXON=18/20,EXON=19/21,EXON=20/22
chr10:50722169-50722186	-3	ENSSSCG00000011075	KIAA1217	inframe_deletion	CCTCCTCCTCCTCCTCCT	CCTCCTCCTCCTCCT	0.007407	EXON=10/16,EXON=11/16,EXON=12/16,EXON=12/17,EXON=14/19,EXON=15/20,EXON=16/21,EXON=17/22
chr10:50723084-50723096	-3	ENSSSCG00000011075	KIAA1217	inframe_deletion	GAGGAGGAGGAGG	GAGGAGGAGG	0.003713	EXON=10/16,EXON=11/16,EXON=11/17,EXON=13/19,EXON=14/20,EXON=15/21,EXON=16/22,EXON=9/16
chr10:50723084-50723096	-1	ENSSSCG00000011075	KIAA1217	frameshift_variant	GAGGAGGAGGAGG	GAGGAGGAGGAG	0.001238	EXON=10/16,EXON=11/16,EXON=11/17,EXON=13/19,EXON=14/20,EXON=15/21,EXON=16/22,EXON=9/16
chr10:52937836-52937851	-1	ENSSSCG00000026001	DNAJC1	frameshift_variant	GAAAAGAAAAAAAAGA	GAAAAGAAAAAAAAG	0.001238	EXON=5/12
chr10:52937836-52937851	1	ENSSSCG00000026001	DNAJC1	frameshift_variant	GAAAAGAAAAAAAAGA	GAAAAGAAAAAAAAGAA	0.001238	EXON=5/12
chr10:52963153-52963173	-1	ENSSSCG00000026001	DNAJC1	frameshift_variant	AACAGAAACAGAACACAGAAA	AACAGAAACAGAACACAGAA	0.001235	EXON=8/12
chr10:53060486-53060499	8	ENSSSCG00000026001	DNAJC1	splice_acceptor_variant,intron_variant	TCTCTCCCTCTCTC	TCTCTCCCTCTCTCTCTCTCTC	0.08794	INTRON=11/11
chr10:53145183-53145201	-5	ENSSSCG00000011085	MLLT10	frameshift_variant	TTTTCTTTTCTTTTCTTTT	TTTTCTTTTCTTTT	0.001238	EXON=10/20,EXON=10/22,EXON=10/23,EXON=11/23,EXON=12/24,EXON=6/16,EXON=7/19
chr10:53332382-53332422	-19	ENSSSCG00000011087	SKIDA1	frameshift_variant	GCCGCCGCCGGAGCGCGCCGCCGCCGCCGCCAGCCCCCGCC	GCCGCCGCCGGAGCGCGCCGCC	0.003774	EXON=1/1
chr10:53332382-53332422	-3	ENSSSCG00000011087	SKIDA1	inframe_deletion	GCCGCCGCCGGAGCGCGCCGCCGCCGCCGCCAGCCCCCGCC	GCCGCCGCCGGAGCGCGCCGCCGCCGCCGCCAGCCCCC	0.013208	EXON=1/1
chr10:53332382-53332422	-1	ENSSSCG00000011087	SKIDA1	frameshift_variant	GCCGCCGCCGGAGCGCGCCGCCGCCGCCGCCAGCCCCCGCC	GCCGCCGCCGGAGCGCGCCGCCGCCGCCGCCAGCCCCCGC	0.003774	EXON=1/1
chr10:53332515-53332530	-1	ENSSSCG00000011087	SKIDA1	frameshift_variant	GCCGCCGCCGCGCGCC	GCCGCCGCCGCGCGC	0.002058	EXON=1/1
chr10:53333385-53333402	-1	ENSSSCG00000011087	SKIDA1	frameshift_variant	TCCAGCTCCGGCTCCAGC	TCCAGCTCCGGCTCCAG	0.001259	EXON=1/1
chr10:53334007-53334023	6	ENSSSCG00000011087	SKIDA1	inframe_insertion	CAGCAGCAGCAGCAGCA	CAGCAGCAGCAGCAGCAGCAGCA	0.001238	EXON=1/1
chr10:55074790-55074807	-1	ENSSSCG00000040615	MALRD1	frameshift_variant	AAACAAAACAAAACAAAA	AAACAAAACAAAACAAA	0.001238	EXON=29/42
chr10:56099974-56099996	1	ENSSSCG00000011101	ITGB1	stop_gained,frameshift_variant	TTTTTATTTTTCTTTATATTTTT	TTTTTATTTTTCTTTATATTTTTA	0.001241	EXON=4/16,EXON=5/18
chr10:56173120-56173131	-1	ENSSSCG00000011101	ITGB1	frameshift_variant	CTCCCTCCCTCC	CTCCCTCCCTC	0.001244	EXON=1/16
chr10:56173120-56173131	1	ENSSSCG00000011101	ITGB1	frameshift_variant	CTCCCTCCCTCC	CTCCCTCCCTCCC	0.001244	EXON=1/16
chr10:59963667-59963681	-3	ENSSSCG00000011117		inframe_deletion	AAGAAGAAGAAGAAG	AAGAAGAAGAAG	0.012438	EXON=13/19
chr10:60355031-60355045	-1	ENSSSCG00000011120	USP6NL	splice_acceptor_variant	TTTAATTTTATTTTA	TTTAATTTTATTTT	0.002488	INTRON=4/11,INTRON=4/13,INTRON=5/10,INTRON=5/11,INTRON=5/14,INTRON=5/15,INTRON=6/15
chr10:60713280-60713295	-1	ENSSSCG00000011121		frameshift_variant	GGAGGAGGAAGAGGAG	GGAGGAGGAAGAGGA	0.001412	EXON=1/11
chr10:63423995-63424011	-1	ENSSSCG00000011127	TAF3	frameshift_variant	TTCTTCTCCTTCTTCTT	TTCTTCTCCTTCTTCT	0.00133	EXON=5/6
chr10:63428095-63428113	9	ENSSSCG00000011127	TAF3	inframe_insertion	GCGGCGGCCGCGGCGGCGG	GCGGCGGCCGCGGCGGCGGCGGCGGCGG	0.001712	EXON=3/6,EXON=5/5
chr10:63460472-63460504	-1	ENSSSCG00000011127		frameshift_variant	TTCCCTTTCCTTCTCCTTGTCCTTCCCCTTCTC	TTCCCTTTCCTTCTCCTTGTCCTTCCCCTTCT	0.001285	EXON=3/5
chr10:63461746-63461759	-3	ENSSSCG00000011127	TAF3	splice_acceptor_variant,coding_sequence_variant	CTTCTTCTTCTTCT	CTTCTTCTTCT	0.001238	EXON=3/5;INTRON=2/4
chr10:64895439-64895468	-2	ENSSSCG00000011134	RBM17	frameshift_variant	CTCTCTCTCTTCTATCTCCTTCTGTCTCTC	CTCTCTCTCTTCTATCTCCTTCTGTCTC	0.001276	EXON=4/12
chr10:65266994-65267005	-1	ENSSSCG00000011136	FAM208B	frameshift_variant	GCCGCCGCCGCC	GCCGCCGCCGC	0.001799	EXON=1/23
chr10:65492161-65492173	-3	ENSSSCG00000028822	UCN3	inframe_deletion	GCAGCAGCAGCAG	GCAGCAGCAG	0.002688	EXON=1/2
chr10:68218018-68218034	8	ENSSSCG00000033097		frameshift_variant	CAGCCAGCCAGCCAGCC	CAGCCAGCCAGCCAGCCAGCCAGCC	0.002577	EXON=1/1
chr10:68372965-68372981	-1	ENSSSCG00000011160	ADARB2	frameshift_variant	CCGTGGCCGTGGACGTG	CCGTGGCCGTGGACGT	0.001661	EXON=3/10
chr10:68499575-68499586	12	ENSSSCG00000029602	WDR37	splice_donor_variant,intron_variant	GCCGCCGCCGCC	GCCGCCGCCGCCGCCGCCGCCGCC	0.002833	INTRON=10/13,INTRON=11/14,INTRON=9/12
chr10:68666944-68666960	-3	ENSSSCG00000034793		coding_sequence_variant	CCTCCTCCTCCTCCTCC	CCTCCTCCTCCTCC	0.011421	EXON=5/5;INTRON=4/4
chr10:69139256-69139269	-3	ENSSSCG00000011163	DIP2C	inframe_deletion	GGTGGTGGTGGTGG	GGTGGTGGTGG	0.003876	EXON=37/37,EXON=38/38
chr10:69139346-69139371	-3	ENSSSCG00000011163	DIP2C	inframe_deletion	GGTGGTGGGCGTGGTGGTGGTGGTGG	GGTGGTGGGCGTGGTGGTGGTGG	0.007853	EXON=37/37,EXON=38/38
chr10:69212775-69212788	-1	ENSSSCG00000011166	ZMYND11	splice_region_variant,intron_variant	TAAAATAAAGTAAA	TAAAATAAAGTAA	0.001247	INTRON=3/13,INTRON=3/14
chr11:317143-317153	-3	ENSSSCG00000029393	CENPJ	inframe_deletion	CGTCGTCGTCG	CGTCGTCG	0.477394	EXON=7/17
chr11:431987-432008	-1	ENSSSCG00000022957	PARP4	frameshift_variant	CGCCCGCGCCCCGCCCGCGCCC	CGCCCGCGCCCCGCCCGCGCC	0.001672	EXON=30/33
chr11:1064966-1064978	-3	ENSSSCG00000025308	IL17D	inframe_deletion	AGCAGCAGCAGCA	AGCAGCAGCA	0.008532	EXON=2/2
chr11:1127041-1127059	-3	ENSSSCG00000009276	XPO4	inframe_deletion	CTGCTGCTGCTGCCGCTGC	CTGCTGCTGCTGCCGC	0.004098	EXON=10/21,EXON=9/20
chr11:1127041-1127059	-1	ENSSSCG00000009276	XPO4	frameshift_variant	CTGCTGCTGCTGCCGCTGC	CTGCTGCTGCTGCCGCTG	0.001366	EXON=10/21,EXON=9/20
chr11:1127041-1127059	1	ENSSSCG00000009276	XPO4	frameshift_variant	CTGCTGCTGCTGCCGCTGC	CTGCTGCTGCTGCCGCTGCT	0.002732	EXON=10/21,EXON=9/20
chr11:1127041-1127059	4	ENSSSCG00000009276	XPO4	frameshift_variant	CTGCTGCTGCTGCCGCTGC	CTGCTGCTGCTGCCGCTGCTGCT	0.001366	EXON=10/21,EXON=9/20
chr11:1141236-1141249	-1	ENSSSCG00000009276	XPO4	frameshift_variant	CGCCGCGCTGCGCC	CGCCGCGCTGCGC	0.001285	EXON=6/20,EXON=7/21
chr11:2379451-2379466	-3	ENSSSCG00000009281	SGCG	inframe_deletion	GCGGCGGCGGCCGCGG	GCGGCGGCGGCCG	0.002049	EXON=8/8
chr11:2792772-2792788	-6	ENSSSCG00000009285		coding_sequence_variant,3_prime_UTR_variant	TCACGGTCACGGTCACG	TCACGGTCACG	0.001299	EXON=4/4
chr11:2792772-2792788	-1	ENSSSCG00000009285		coding_sequence_variant,3_prime_UTR_variant	TCACGGTCACGGTCACG	TCACGGTCACGGTCAC	0.002597	EXON=4/4
chr11:2792772-2792788	35	ENSSSCG00000009285		coding_sequence_variant,3_prime_UTR_variant	TCACGGTCACGGTCACG	TCACGGTCACGGTCACGGTCACGGTCACGGTCACGGTCACGGTCACGGTCAC	0.020779	EXON=4/4
chr11:3125928-3125946	3	ENSSSCG00000022678	AMER2	inframe_insertion	GCCGCCGCCGCCGCCGCCG	GCCGCCGCCGCCGCCGCCGCCG	0.320669	EXON=1/1
chr11:3125928-3125946	6	ENSSSCG00000022678	AMER2	inframe_insertion	GCCGCCGCCGCCGCCGCCG	GCCGCCGCCGCCGCCGCCGCCGCCG	0.007599	EXON=1/1
chr11:3234559-3234572	-2	ENSSSCG00000035318	NUP58	frameshift_variant	TCTCTCTCTCCTCT	TCTCTCTCTCCT	0.002646	EXON=3/14,EXON=3/16
chr11:4023212-4023235	-12	ENSSSCG00000024064	RNF6	inframe_deletion	GCCCGCGCCAGCGCCCGCGCCCGC	GCCCGCGCCAGC	0.003984	EXON=4/4,EXON=5/5
chr11:4158166-4158179	-3	ENSSSCG00000009298	CDK8	inframe_deletion	AGCAGCAGCAGCAG	AGCAGCAGCAG	0.005236	EXON=11/12,EXON=12/13
chr11:4361396-4361413	2	ENSSSCG00000009300	WASF3	frameshift_variant	TCCTCACTCTCCTCCTCC	TCCTCACTCTCCTCCTCCTC	0.001639	EXON=7/8
chr11:4871059-4871072	-1	ENSSSCG00000037313	MTIF3	frameshift_variant	TTCTTTTTTCTTTC	TTCTTTTTTCTTT	0.005128	EXON=1/3,EXON=2/4
chr11:4871059-4871072	1	ENSSSCG00000037313	MTIF3	frameshift_variant	TTCTTTTTTCTTTC	TTCTTTTTTCTTTCC	0.002564	EXON=1/3,EXON=2/4
chr11:4997685-4997700	-3	ENSSSCG00000009308	LNX2	inframe_deletion	GGAGGAGGAGGAGGAG	GGAGGAGGAGGAG	0.004938	EXON=1/10
chr11:5195201-5195224	-3	ENSSSCG00000009313	GSX1	inframe_deletion	CGCCGCCGCCGCCGCCGCCGCCGC	CGCCGCCGCCGCCGCCGCCGC	0.015845	EXON=1/2,EXON=1/3
chr11:5195201-5195224	6	ENSSSCG00000009313	GSX1	inframe_insertion	CGCCGCCGCCGCCGCCGCCGCCGC	CGCCGCCGCCGCCGCCGCCGCCGCCGCCGC	0.007042	EXON=1/2,EXON=1/3
chr11:5195938-5195961	-3	ENSSSCG00000009313	GSX1	splice_region_variant,coding_sequence_variant,intron_variant	CGGCGGCGGCAGCGGCGGCGGCGG	CGGCGGCGGCAGCGGCGGCGG	0.00463	EXON=2/2,EXON=2/3;INTRON=2/2
chr11:5195938-5195961	3	ENSSSCG00000009313	GSX1	inframe_insertion	CGGCGGCGGCAGCGGCGGCGGCGG	CGGCGGCGGCAGCGGCGGCGGCGGCGG	0.069444	EXON=2/3;INTRON=2/2,EXON=2/2
chr11:5303902-5303931	-9	ENSSSCG00000035817	PDX1	inframe_deletion	CCGCCAGCCCCCGCCGCCGCCGCCGCCGCC	CCGCCAGCCCCCGCCGCCGCC	0.009225	EXON=1/2
chr11:5303902-5303931	-6	ENSSSCG00000035817	PDX1	inframe_deletion	CCGCCAGCCCCCGCCGCCGCCGCCGCCGCC	CCGCCAGCCCCCGCCGCCGCCGCC	0.094096	EXON=1/2
chr11:5303902-5303931	-3	ENSSSCG00000035817	PDX1	inframe_deletion	CCGCCAGCCCCCGCCGCCGCCGCCGCCGCC	CCGCCAGCCCCCGCCGCCGCCGCCGCC	0.005535	EXON=1/2
chr11:5303902-5303931	3	ENSSSCG00000035817	PDX1	inframe_insertion	CCGCCAGCCCCCGCCGCCGCCGCCGCCGCC	CCGCCAGCCCCCGCCGCCGCCGCCGCCGCCCCG	0.04059	EXON=1/2
chr11:5307883-5307896	-1	ENSSSCG00000035817	PDX1	frameshift_variant	CCGCCCCCGCCGCC	CCGCCCCCGCCGC	0.001887	EXON=2/2
chr11:5340850-5340869	-3	ENSSSCG00000009317	CDX2	inframe_deletion	GCGGCGGCGGCTGCGGCGGC	GCGGCGGCGGCTGCGGC	0.016129	EXON=4/4
chr11:5487448-5487463	-1	ENSSSCG00000009319	PAN3	frameshift_variant	GGCGGGGCGGCGGCGG	GGCGGGGCGGCGGCG	0.001961	EXON=1/17,EXON=1/18,EXON=1/19,EXON=1/20
chr11:5487713-5487740	-3	ENSSSCG00000009319	PAN3	inframe_deletion	CGGCGGTCGGCGGCGGAGGCGGCAGCGG	CGGCGGTCGGCGGCGGAGGCGGCAG	0.002041	EXON=1/17,EXON=1/18,EXON=1/19,EXON=1/20
chr11:8679024-8679042	1	ENSSSCG00000009338		splice_region_variant,intron_variant	TTGTTTGTTTGTTTTGTTT	TTGTTTGTTTGTTTTGTTTT	0.001238	INTRON=28/60
chr11:8707676-8707692	2	ENSSSCG00000009338		frameshift_variant	GCTCCAGCTCCACCTCC	GCTCCAGCTCCACCTCCAG	0.001241	EXON=40/61
chr11:8895882-8895895	-4	ENSSSCG00000009341		frameshift_variant	ATATTAATAATAAT	ATATTAATAA	0.007538	EXON=7/7
chr11:8895882-8895895	-1	ENSSSCG00000009341		frameshift_variant	ATATTAATAATAAT	ATATTAATAATAA	0.001256	EXON=7/7
chr11:9214809-9214829	-3	ENSSSCG00000009345	PDS5B	inframe_deletion	GAAGAAGAGGAAGAAGAAGAA	GAAGAAGAGGAAGAAGAA	0.001238	EXON=31/34,EXON=32/34,EXON=32/35
chr11:9527477-9527498	-1	ENSSSCG00000009348	STARD13	frameshift_variant	TGCGCTGCCTGCAGCTGCTGCT	TGCGCTGCCTGCAGCTGCTGC	0.001351	EXON=14/19
chr11:11208686-11208703	-1	ENSSSCG00000034348	NBEA	splice_region_variant,intron_variant	TTACTTTAGTTTTATTTT	TTACTTTAGTTTTATTT	0.002475	INTRON=8/56,INTRON=8/57
chr11:11643573-11643594	-8	ENSSSCG00000034348	NBEA	splice_region_variant,intron_variant	TTGTTTGTTTGTTTGTTTGTTT	TTGTTTGTTTGTTT	0.02963	INTRON=37/48,INTRON=37/49,INTRON=45/56,INTRON=45/57
chr11:11643573-11643594	-4	ENSSSCG00000034348	NBEA	splice_region_variant,intron_variant	TTGTTTGTTTGTTTGTTTGTTT	TTGTTTGTTTGTTTGTTT	0.001235	INTRON=37/48,INTRON=37/49,INTRON=45/56,INTRON=45/57
chr11:11643573-11643594	-1	ENSSSCG00000034348	NBEA	splice_region_variant,intron_variant	TTGTTTGTTTGTTTGTTTGTTT	TTGTTTGTTTGTTTGTTTGTT	0.001235	INTRON=37/48,INTRON=37/49,INTRON=45/56,INTRON=45/57
chr11:11643573-11643594	1	ENSSSCG00000034348	NBEA	splice_acceptor_variant	TTGTTTGTTTGTTTGTTTGTTT	TTGTTTGTTTGTTTGTTTGTTTG	0.001235	INTRON=37/48,INTRON=37/49,INTRON=45/56,INTRON=45/57
chr11:11643573-11643594	3	ENSSSCG00000034348	NBEA	splice_acceptor_variant	TTGTTTGTTTGTTTGTTTGTTT	TTGTTTGTTTGTTTGTTTGTTTGTT	0.001235	INTRON=37/48,INTRON=37/49,INTRON=45/56,INTRON=45/57
chr11:11643573-11643594	4	ENSSSCG00000034348	NBEA	splice_acceptor_variant	TTGTTTGTTTGTTTGTTTGTTT	TTGTTTGTTTGTTTGTTTGTTTGTTT	0.464198	INTRON=37/48,INTRON=37/49,INTRON=45/56,INTRON=45/57
chr11:11643573-11643594	8	ENSSSCG00000034348	NBEA	splice_acceptor_variant	TTGTTTGTTTGTTTGTTTGTTT	TTGTTTGTTTGTTTGTTTGTTTGTTTGTTT	0.008642	INTRON=37/48,INTRON=37/49,INTRON=45/56,INTRON=45/57
chr11:12137076-12137088	-1	ENSSSCG00000033919	DCLK1	splice_region_variant,intron_variant	CCCTCCCTCCCTC	CCCTCCCTCCCT	0.084367	INTRON=3/16,INTRON=3/17,INTRON=3/6
chr11:12234612-12234635	-9	ENSSSCG00000026164		splice_region_variant,intron_variant	GAAGAAGAAGAAGAAGAAGAAGAA	GAAGAAGAAGAAGAA	0.001256	INTRON=10/15
chr11:12234612-12234635	-6	ENSSSCG00000026164		splice_region_variant,intron_variant	GAAGAAGAAGAAGAAGAAGAAGAA	GAAGAAGAAGAAGAAGAA	0.011307	INTRON=10/15
chr11:12234612-12234635	-3	ENSSSCG00000026164		splice_region_variant,intron_variant	GAAGAAGAAGAAGAAGAAGAAGAA	GAAGAAGAAGAAGAAGAAGAA	0.081658	INTRON=10/15
chr11:12234612-12234635	3	ENSSSCG00000026164		splice_region_variant,intron_variant	GAAGAAGAAGAAGAAGAAGAAGAA	GAAGAAGAAGAAGAAGAAGAAGAAGAA	0.025126	INTRON=10/15
chr11:12234612-12234635	6	ENSSSCG00000026164		splice_donor_variant,intron_variant	GAAGAAGAAGAAGAAGAAGAAGAA	GAAGAAGAAGAAGAAGAAGAAGAAGAAGAA	0.025126	INTRON=10/15
chr11:12234612-12234635	9	ENSSSCG00000026164		splice_donor_variant,intron_variant	GAAGAAGAAGAAGAAGAAGAAGAA	GAAGAAGAAGAAGAAGAAGAAGAAGAAGAAGAA	0.040201	INTRON=10/15
chr11:12234612-12234635	12	ENSSSCG00000026164		splice_donor_variant,intron_variant	GAAGAAGAAGAAGAAGAAGAAGAA	GAAGAAGAAGAAGAAGAAGAAGAAGAAGAAGAAGAA	0.015075	INTRON=10/15
chr11:12234612-12234635	15	ENSSSCG00000026164		splice_donor_variant,intron_variant	GAAGAAGAAGAAGAAGAAGAAGAA	GAAGAAGAAGAAGAAGAAGAAGAAGAAGAAGAAGAAGAA	0.005025	INTRON=10/15
chr11:12234612-12234635	18	ENSSSCG00000026164		splice_donor_variant,intron_variant	GAAGAAGAAGAAGAAGAAGAAGAA	GAAGAAGAAGAAGAAGAAGAAGAAGAAGAAGAAGAAGAAGAA	0.002513	INTRON=10/15
chr11:12234612-12234635	21	ENSSSCG00000026164		splice_donor_variant,intron_variant	GAAGAAGAAGAAGAAGAAGAAGAA	GAAGAAGAAGAAGAAGAAGAAGAAGAAGAAGAAGAAGAAGAAGAA	0.031407	INTRON=10/15
chr11:12234612-12234635	24	ENSSSCG00000026164		splice_donor_variant,intron_variant	GAAGAAGAAGAAGAAGAAGAAGAA	GAAGAAGAAGAAGAAGAAGAAGAAGAAGAAGAAGAAGAAGAAGAAGAA	0.011307	INTRON=10/15
chr11:12345671-12345684	1	ENSSSCG00000024635	SPART	splice_region_variant,intron_variant	CGCCGGCCGCCGCC	CGCCGGCCGCCGCCC	0.004016	INTRON=2/9
chr11:12597242-12597263	-6	ENSSSCG00000040557	SERTM1	splice_region_variant,intron_variant	TTTGTCTTTGTTTTTGTTTTTG	TTTGTCTTTGTTTTTG	0.04321	INTRON=1/1
chr11:12597242-12597263	-1	ENSSSCG00000040557	SERTM1	splice_region_variant,intron_variant	TTTGTCTTTGTTTTTGTTTTTG	TTTGTCTTTGTTTTTGTTTTT	0.001235	INTRON=1/1
chr11:12690149-12690165	-1	ENSSSCG00000009356	RFXAP	frameshift_variant	TACAAGGACAAGTACAA	TACAAGGACAAGTACA	0.001244	EXON=2/4,EXON=4/6
chr11:12817082-12817117	-18	ENSSSCG00000009358	EXOSC8	inframe_deletion	AGGCGCAGGCGCAGGCGCAGGCGCAGGCGCAGGCGC	AGGCGCAGGCGCAGGCGC	0.160294	EXON=1/11
chr11:12817082-12817117	-12	ENSSSCG00000009358	EXOSC8	inframe_deletion	AGGCGCAGGCGCAGGCGCAGGCGCAGGCGCAGGCGC	AGGCGCAGGCGCAGGCGCAGGCGC	0.132353	EXON=1/11
chr11:12817082-12817117	-6	ENSSSCG00000009358	EXOSC8	inframe_deletion	AGGCGCAGGCGCAGGCGCAGGCGCAGGCGCAGGCGC	AGGCGCAGGCGCAGGCGCAGGCGCAGGCGC	0.488235	EXON=1/11
chr11:12817082-12817117	6	ENSSSCG00000009358	EXOSC8	inframe_insertion	AGGCGCAGGCGCAGGCGCAGGCGCAGGCGCAGGCGC	AGGCGCAGGCGCAGGCGCAGGCGCAGGCGCAGGCGCAGGCGC	0.186765	EXON=1/11
chr11:12817082-12817117	12	ENSSSCG00000009358	EXOSC8	inframe_insertion	AGGCGCAGGCGCAGGCGCAGGCGCAGGCGCAGGCGC	AGGCGCAGGCGCAGGCGCAGGCGCAGGCGCAGGCGCAGGCGCAGGCGC	0.020588	EXON=1/11
chr11:12817082-12817117	18	ENSSSCG00000009358	EXOSC8	inframe_insertion	AGGCGCAGGCGCAGGCGCAGGCGCAGGCGCAGGCGC	AGGCGCAGGCGCAGGCGCAGGCGCAGGCGCAGGCGCAGGCGCAGGCGCAGGCGC	0.010294	EXON=1/11
chr11:12826193-12826206	-3	ENSSSCG00000009359	SUPT20H	inframe_deletion	GCTGCTGCTGCTGC	GCTGCTGCTGC	0.003722	EXON=25/25,EXON=25/25,EXON=25/25,EXON=26/26,EXON=27/27
chr11:13959958-13959977	-3	ENSSSCG00000009364	FREM2	inframe_deletion	CTGGTGCTGCTGCTGCTGCT	CTGGTGCTGCTGCTGCT	0.001389	EXON=1/29
chr11:14086396-14086409	-1	ENSSSCG00000009364	FREM2	frameshift_variant	AGGAGGTGGAGGAG	AGGAGGTGGAGGA	0.001244	EXON=10/29
chr11:15542124-15542135	-1	ENSSSCG00000009373	SLC25A15	frameshift_variant	TTCTTCTTCTTC	TTCTTCTTCTT	0.002481	EXON=5/7,EXON=5/8,EXON=6/8
chr11:15542124-15542135	3	ENSSSCG00000009373	SLC25A15	inframe_insertion	TTCTTCTTCTTC	TTCTTCTTCTTCTTC	0.001241	EXON=5/7,EXON=5/8,EXON=6/8
chr11:15842666-15842682	-11	ENSSSCG00000009380	NEK5	frameshift_variant	GGGGGTGGGGGTGGGGG	GGGGGT	0.001377	EXON=18/18
chr11:15842666-15842682	-10	ENSSSCG00000009380	NEK5	frameshift_variant	GGGGGTGGGGGTGGGGG	GGGGGTG	0.046832	EXON=18/18
chr11:15842666-15842682	-9	ENSSSCG00000009380	NEK5	inframe_deletion	GGGGGTGGGGGTGGGGG	GGGGGTGG	0.060606	EXON=18/18
chr11:15842666-15842682	-8	ENSSSCG00000009380	NEK5	frameshift_variant	GGGGGTGGGGGTGGGGG	GGGGGTGGG	0.002755	EXON=18/18
chr11:15842666-15842682	-3	ENSSSCG00000009380	NEK5	inframe_deletion	GGGGGTGGGGGTGGGGG	GGGGGTGGGGGTGG	0.001377	EXON=18/18
chr11:15842666-15842682	-2	ENSSSCG00000009380	NEK5	frameshift_variant	GGGGGTGGGGGTGGGGG	GGGGGTGGGGGTGGG	0.026171	EXON=18/18
chr11:15842666-15842682	-1	ENSSSCG00000009380	NEK5	frameshift_variant	GGGGGTGGGGGTGGGGG	GGGGGTGGGGGTGGGG	0.53719	EXON=18/18
chr11:15842666-15842682	1	ENSSSCG00000009380	NEK5	frameshift_variant	GGGGGTGGGGGTGGGGG	GGGGGTGGGGGTGGGGGT	0.017906	EXON=18/18
chr11:15842666-15842682	2	ENSSSCG00000009380	NEK5	frameshift_variant	GGGGGTGGGGGTGGGGG	GGGGGTGGGGGTGGGGGTG	0.002755	EXON=18/18
chr11:16150625-16150640	-2	ENSSSCG00000032317		coding_sequence_variant,5_prime_UTR_variant	CACACACACACACACA	CACACACACACACA	0.011307	EXON=1/3
chr11:16150625-16150640	2	ENSSSCG00000032317		coding_sequence_variant,5_prime_UTR_variant	CACACACACACACACA	CACACACACACACACACA	0.007538	EXON=1/3
chr11:16490879-16490903	-12	ENSSSCG00000009385	SERPINE3	inframe_deletion	CCGCCGCCGTCGCCGCCGCCGCCGC	CCGCCGCCGTCGC	0.02551	EXON=4/7,EXON=4/9
chr11:16490879-16490903	-6	ENSSSCG00000009385	SERPINE3	inframe_deletion	CCGCCGCCGTCGCCGCCGCCGCCGC	CCGCCGCCGTCGCCGCCGC	0.052721	EXON=4/7,EXON=4/9
chr11:16490879-16490903	-3	ENSSSCG00000009385	SERPINE3	inframe_deletion	CCGCCGCCGTCGCCGCCGCCGCCGC	CCGCCGCCGTCGCCGCCGCCGC	0.078231	EXON=4/7,EXON=4/9
chr11:16490879-16490903	3	ENSSSCG00000009385	SERPINE3	protein_altering_variant	CCGCCGCCGTCGCCGCCGCCGCCGC	CCGCCGCCGTCGCCGCCGCCGCCGCCGC	0.071429	EXON=4/7,EXON=4/9
chr11:16490879-16490903	6	ENSSSCG00000009385	SERPINE3	protein_altering_variant	CCGCCGCCGTCGCCGCCGCCGCCGC	CCGCCGCCGTCGCCGCCGCCGCCGCCGCCGC	0.069728	EXON=4/7,EXON=4/9
chr11:16490879-16490903	9	ENSSSCG00000009385	SERPINE3	protein_altering_variant	CCGCCGCCGTCGCCGCCGCCGCCGC	CCGCCGCCGTCGCCGCCGCCGCCGCCGCCGCCGC	0.028912	EXON=4/7,EXON=4/9
chr11:16781413-16781426	-1	ENSSSCG00000024765		frameshift_variant	GGAGGAGGAGAGGA	GGAGGAGGAGAGG	0.001241	EXON=3/13
chr11:18256069-18256079	-2	ENSSSCG00000035014		splice_acceptor_variant,coding_sequence_variant	TCTCTCTCTCT	TCTCTCTCT	0.001238	EXON=4/4;INTRON=3/3
chr11:18256069-18256079	1	ENSSSCG00000035014		splice_region_variant,coding_sequence_variant,intron_variant	TCTCTCTCTCT	TCTCTCTCTCTC	0.001238	EXON=4/4;INTRON=3/3
chr11:18256069-18256079	2	ENSSSCG00000035014		splice_region_variant,coding_sequence_variant,intron_variant	TCTCTCTCTCT	TCTCTCTCTCTCT	0.016089	EXON=4/4;INTRON=3/3
chr11:20906176-20906188	-3	ENSSSCG00000009408	LRCH1	inframe_deletion	CGCCGCCGCCGCC	CGCCGCCGCC	0.001887	EXON=1/19,EXON=1/20
chr11:20906176-20906188	-1	ENSSSCG00000009408	LRCH1	frameshift_variant	CGCCGCCGCCGCC	CGCCGCCGCCGC	0.001887	EXON=1/19,EXON=1/20
chr11:20906176-20906188	1	ENSSSCG00000009408	LRCH1	frameshift_variant	CGCCGCCGCCGCC	CGCCGCCGCCGCCG	0.001887	EXON=1/19,EXON=1/20
chr11:20906176-20906188	3	ENSSSCG00000009408	LRCH1	inframe_insertion	CGCCGCCGCCGCC	CGCCGCCGCCGCCGCC	0.003774	EXON=1/19,EXON=1/20
chr11:21360319-21360328	-2	ENSSSCG00000009414	ZC3H13	frameshift_variant	AGAGAGAGAG	AGAGAGAG	0.001272	EXON=11/19
chr11:21360342-21360350	-2	ENSSSCG00000009414	ZC3H13	frameshift_variant,splice_region_variant	GAGAGAGAG	GAGAGAG	0.003778	EXON=11/19
chr11:21373111-21373138	-2	ENSSSCG00000009414	ZC3H13	frameshift_variant	AGAGAGAGCGGGAGAGAGAGAGGAGAGA	AGAGAGAGCGGGAGAGAGAGAGGAGA	0.003713	EXON=15/19
chr11:21373255-21373265	-2	ENSSSCG00000009414	ZC3H13	frameshift_variant	AGAGAGAGAGA	AGAGAGAGA	0.008663	EXON=15/19
chr11:21826734-21826746	-3	ENSSSCG00000023738	COG3	inframe_deletion	CAGCAGCAGCAGC	CAGCAGCAGC	0.002967	EXON=1/22,EXON=1/23,EXON=1/24
chr11:22521567-22521580	-3	ENSSSCG00000009422	TSC22D1	inframe_deletion	CCGCCGCCGCCGCC	CCGCCGCCGCC	0.002994	EXON=1/2,EXON=2/4
chr11:22521567-22521580	3	ENSSSCG00000009422	TSC22D1	inframe_insertion	CCGCCGCCGCCGCC	CCGCCGCCGCCGCCGCC	0.019461	EXON=1/2,EXON=2/4
chr11:24505170-24505183	-3	ENSSSCG00000009429	TNFSF11	inframe_deletion	GCGGCGGCGGGGCG	GCGGCGGCGGG	0.001931	EXON=1/5
chr11:24505170-24505183	-1	ENSSSCG00000009429	TNFSF11	frameshift_variant	GCGGCGGCGGGGCG	GCGGCGGCGGGGC	0.001931	EXON=1/5
chr11:24720920-24720933	-3	ENSSSCG00000009430		inframe_deletion	AACACAACAACAAC	AACACAACAAC	0.044554	EXON=1/8
chr11:25534733-25534757	-1	ENSSSCG00000009435	NAA16	frameshift_variant	CTTCTTCTTCATCCTTTTTCTTCTT	CTTCTTCTTCATCCTTTTTCTTCT	0.002469	EXON=13/18,EXON=14/19,EXON=15/20,EXON=16/21
chr11:25707471-25707483	-3	ENSSSCG00000031378	KBTBD6	inframe_deletion	CAGCAGCAGCAGC	CAGCAGCAGC	0.002725	EXON=1/1
chr11:25707471-25707483	1	ENSSSCG00000031378	KBTBD6	frameshift_variant	CAGCAGCAGCAGC	CAGCAGCAGCAGCA	0.001362	EXON=1/1
chr11:26130774-26130796	-3	ENSSSCG00000009445	PCDH8	inframe_deletion	CGGCGGCGGCGGCGGCGGCGGCG	CGGCGGCGGCGGCGGCGGCG	0.016667	EXON=1/3
chr11:30515589-30515600	-3	ENSSSCG00000009446	PCDH17	inframe_deletion	AGAAGAAGAAGA	AGAAGAAGA	0.002475	EXON=1/4,EXON=1/6,EXON=2/5
chr11:33365956-33365967	-3	ENSSSCG00000009449	TDRD3	inframe_deletion	GTGGTGGTGGTG	GTGGTGGTG	0.001241	EXON=7/12,EXON=8/14
chr11:39449721-39449741	-1	ENSSSCG00000038842	PCDH9	frameshift_variant	TTCTTTTCTTCCTTTTCTTTT	TTCTTTTCTTCCTTTTCTTT	0.001266	EXON=1/2
chr11:45018749-45018759	3	ENSSSCG00000040073	MZT1	inframe_insertion	GCCGCCGCCGC	GCCGCCGCCGCCGC	0.005831	EXON=1/3
chr11:46117989-46117999	-3	ENSSSCG00000025130	KLF12	inframe_deletion	CATCATCATCA	CATCATCA	0.001241	EXON=2/4,EXON=4/6,EXON=4/7,EXON=5/7,EXON=6/8
chr11:48077089-48077106	6	ENSSSCG00000040184	LMO7	protein_altering_variant	AAGAGGAAGAAGAAAAGA	AAGAGGAAGAAGAAAAGAAAGAAG	0.011111	EXON=7/29,EXON=8/29,EXON=9/30,EXON=9/31
chr11:48117422-48117442	1	ENSSSCG00000040184	LMO7	frameshift_variant	CAGAAGCTGAGAAGCAGAAGC	CAGAAGCTGAGAAGCAGAAGCA	0.001247	EXON=15/22,EXON=16/23,EXON=20/27,EXON=21/28,EXON=22/29,EXON=23/29,EXON=24/30,EXON=24/31
chr11:48117479-48117488	-2	ENSSSCG00000040184	LMO7	frameshift_variant	AGAGAGAGAG	AGAGAGAG	0.003704	EXON=15/22,EXON=16/23,EXON=20/27,EXON=21/28,EXON=22/29,EXON=23/29,EXON=24/30,EXON=24/31
chr11:48117479-48117488	2	ENSSSCG00000040184	LMO7	frameshift_variant	AGAGAGAGAG	AGAGAGAGAGAG	0.001235	EXON=15/22,EXON=16/23,EXON=20/27,EXON=21/28,EXON=22/29,EXON=23/29,EXON=24/30,EXON=24/31
chr11:49030671-49030683	-3	ENSSSCG00000009468	KCTD12	inframe_deletion	CGGCGGCGGCGGC	CGGCGGCGGC	0.001656	EXON=1/2
chr11:49030671-49030683	-2	ENSSSCG00000009468	KCTD12	frameshift_variant	CGGCGGCGGCGGC	CGGCGGCGGCG	0.001656	EXON=1/2
chr11:49030671-49030683	3	ENSSSCG00000009468	KCTD12	inframe_insertion	CGGCGGCGGCGGC	CGGCGGCGGCGGCGGC	0.057947	EXON=1/2
chr11:49031041-49031054	-3	ENSSSCG00000009468	KCTD12	inframe_deletion	CCGCCGCCGCCGCC	CCGCCGCCGCC	0.01259	EXON=1/2
chr11:49031041-49031054	-1	ENSSSCG00000009468	KCTD12	frameshift_variant	CCGCCGCCGCCGCC	CCGCCGCCGCCGC	0.001799	EXON=1/2
chr11:49031041-49031054	3	ENSSSCG00000009468	KCTD12	inframe_insertion	CCGCCGCCGCCGCC	CCGCCGCCGCCGCCGCC	0.001799	EXON=1/2
chr11:49031041-49031054	6	ENSSSCG00000009468	KCTD12	inframe_insertion	CCGCCGCCGCCGCC	CCGCCGCCGCCGCCGCCGCC	0.01259	EXON=1/2
chr11:49178848-49178856	-2	ENSSSCG00000009473	MYCBP2	splice_donor_variant	CACACACAC	CACACAC	0.001238	INTRON=75/80,INTRON=76/81,INTRON=77/82
chr11:49218777-49218797	1	ENSSSCG00000009473		frameshift_variant	TTCTTTCTTCTTTTTTTCTTT	TTCTTTCTTCTTTTTTTCTTTT	0.001269	EXON=55/82
chr11:49386868-49386881	6	ENSSSCG00000009473	MYCBP2	inframe_insertion	TGTCCTGTGCTGTC	TGTCCTGTGCTGTCCTGTCC	0.001241	EXON=3/81,EXON=3/82,EXON=3/83
chr11:51359163-51359182	1	ENSSSCG00000009479	RBM26	frameshift_variant	CCTCGACCTCGACCTCGACC	CCTCGACCTCGACCTCGACCT	0.001241	EXON=18/21,EXON=19/22,EXON=20/23
chr11:51534871-51534886	-3	ENSSSCG00000009480	NDFIP2	inframe_deletion	GCAGCCGCAGCAGCAG	GCAGCCGCAGCAG	0.00125	EXON=3/8
chr11:54083117-54083132	1	ENSSSCG00000004054		frameshift_variant	ACAGGACAGGAGCAGG	ACAGGACAGGAGCAGGC	0.001247	EXON=1/1
chr11:56510889-56510902	-3	ENSSSCG00000009486	SLITRK6	inframe_deletion	TCTTCTTCTTCTTC	TCTTCTTCTTC	0.002469	EXON=3/3
chr11:57798736-57798756	-6	ENSSSCG00000009488	SLITRK5	inframe_deletion	GCGGCGGCGGCGGCGGCGGCG	GCGGCGGCGGCGGCG	0.004478	EXON=1/1
chr11:57798736-57798756	-3	ENSSSCG00000009488	SLITRK5	inframe_deletion	GCGGCGGCGGCGGCGGCGGCG	GCGGCGGCGGCGGCGGCG	0.010448	EXON=1/1
chr11:57798736-57798756	-1	ENSSSCG00000009488	SLITRK5	frameshift_variant	GCGGCGGCGGCGGCGGCGGCG	GCGGCGGCGGCGGCGGCGGC	0.001493	EXON=1/1
chr11:63287228-63287241	-1	ENSSSCG00000009489		coding_sequence_variant,intron_variant	AGTAAGTACAGTAA	AGTAAGTACAGTA	0.020253	EXON=1/7;INTRON=1/6
chr11:63678245-63678255	3	ENSSSCG00000009490	DCT	inframe_insertion	GCGGCGGCGGC	GCGGCGGCGGCGGC	0.154908	EXON=1/8
chr11:65144626-65144640	-3	ENSSSCG00000009500	CLDN10	inframe_deletion	GAGGAGGAGGAGGAG	GAGGAGGAGGAG	0.001238	EXON=5/5
chr11:65298901-65298913	-3	ENSSSCG00000026082	DNAJC3	inframe_deletion	GCGGCGGCGGCGG	GCGGCGGCGG	0.003597	EXON=13/13
chr11:65298901-65298913	3	ENSSSCG00000026082	DNAJC3	inframe_insertion	GCGGCGGCGGCGG	GCGGCGGCGGCGGCGG	0.010791	EXON=13/13
chr11:66535727-66535736	1	ENSSSCG00000009505	MBNL2	splice_region_variant,intron_variant	GTGTGTGTGT	GTGTGTGTGTG	0.180247	INTRON=1/6,INTRON=1/8,INTRON=1/9
chr11:66614257-66614273	1	ENSSSCG00000009505	MBNL2	frameshift_variant	AGCAACAGCCACAGCCA	AGCAACAGCCACAGCCAC	0.001241	EXON=5/6,EXON=8/9,EXON=9/10
chr11:67395057-67395072	9	ENSSSCG00000026863	FARP1	inframe_insertion	GAGGAAGAGGAGGAGG	GAGGAAGAGGAGGAGGAGGAGGAGG	0.001276	EXON=12/26,EXON=14/28
chr11:67461175-67461185	-3	ENSSSCG00000009511	STK24	inframe_deletion	AAGAAGAAGAA	AAGAAGAA	0.025381	EXON=12/12
chr11:68255079-68255102	-4	ENSSSCG00000009516	UBAC2	splice_region_variant,intron_variant	GTTTTTTTGTTTGTTTGTTTGTTT	GTTTTTTTGTTTGTTTGTTT	0.007576	INTRON=4/7,INTRON=4/8,INTRON=5/9
chr11:68255079-68255102	1	ENSSSCG00000009516	UBAC2	splice_region_variant,intron_variant	GTTTTTTTGTTTGTTTGTTTGTTT	GTTTTTTTGTTTGTTTGTTTGTTTG	0.006313	INTRON=4/7,INTRON=4/8,INTRON=5/9
chr11:68259381-68259394	-1	ENSSSCG00000009516	UBAC2	splice_region_variant,intron_variant	TTTTTTTTTCTTTT	TTTTTTTTTCTTT	0.007481	INTRON=5/8,INTRON=6/9
chr11:68259381-68259394	1	ENSSSCG00000009516	UBAC2	splice_region_variant,intron_variant	TTTTTTTTTCTTTT	TTTTTTTTTCTTTTC	0.009975	INTRON=5/8,INTRON=6/9
chr11:68829081-68829109	-12	ENSSSCG00000009521	ZIC5	inframe_deletion	GCGGTGGCGGTGGCGGCGGCGGCGGCGGC	GCGGTGGCGGTGGCGGC	0.005263	EXON=1/2
chr11:68829081-68829109	-3	ENSSSCG00000009521	ZIC5	inframe_deletion	GCGGTGGCGGTGGCGGCGGCGGCGGCGGC	GCGGTGGCGGTGGCGGCGGCGGCGGC	0.007018	EXON=1/2
chr11:68829081-68829109	6	ENSSSCG00000009521	ZIC5	inframe_insertion	GCGGTGGCGGTGGCGGCGGCGGCGGCGGC	GCGGTGGCGGTGGCGGCGGCGGCGGCGGCGGCGGC	0.050877	EXON=1/2
chr11:68829081-68829109	15	ENSSSCG00000009521	ZIC5	inframe_insertion	GCGGTGGCGGTGGCGGCGGCGGCGGCGGC	GCGGTGGCGGTGGCGGCGGCGGCGGCGGCGGCGGCGGCGGCGGC	0.001754	EXON=1/2
chr11:68841520-68841544	-15	ENSSSCG00000009520	ZIC2	inframe_deletion	CACCACCACCACCACCATCACCACC	CACCACCACC	0.003958	EXON=1/3
chr11:68841520-68841544	-9	ENSSSCG00000009520	ZIC2	inframe_deletion	CACCACCACCACCACCATCACCACC	CACCACCACCACCACC	0.001319	EXON=1/3
chr11:68841520-68841544	-3	ENSSSCG00000009520	ZIC2	inframe_deletion	CACCACCACCACCACCATCACCACC	CACCACCACCACCACCATCACC	0.006596	EXON=1/3
chr11:69794127-69794143	1	ENSSSCG00000038949	NALCN	frameshift_variant,splice_region_variant	TTGCTTCGCTTTGCTTT	TTGCTTCGCTTTGCTTTG	0.001241	EXON=15/43,EXON=16/43,EXON=16/44
chr11:70970557-70970568	-2	ENSSSCG00000009528	TPP2	splice_region_variant,intron_variant	CTCTCTCTCTCT	CTCTCTCTCT	0.001235	INTRON=7/27,INTRON=8/27,INTRON=8/28,INTRON=8/29
chr11:71004161-71004174	-1	ENSSSCG00000009528	TPP2	frameshift_variant	GAGAGAGGAGGAGG	GAGAGAGGAGGAG	0.00125	EXON=26/28,EXON=27/28,EXON=28/29,EXON=28/30
chr11:74266815-74266826	-2	ENSSSCG00000009536	ARGLU1	frameshift_variant	TCCTCCTCCTCC	TCCTCCTCCT	0.001587	EXON=1/4
chr11:74266951-74266969	-6	ENSSSCG00000009536	ARGLU1	inframe_deletion	AGCGCGAGCGCGAGCGCGA	AGCGCGAGCGCGA	0.001475	EXON=1/4
chr11:75343615-75343632	-6	ENSSSCG00000040130	FAM155A	inframe_deletion	CCGCCGCCGCCGCCGCCG	CCGCCGCCGCCG	0.012931	EXON=1/2,EXON=1/3
chr11:75343615-75343632	-3	ENSSSCG00000040130	FAM155A	inframe_deletion	CCGCCGCCGCCGCCGCCG	CCGCCGCCGCCGCCG	0.017241	EXON=1/2,EXON=1/3
chr11:75343615-75343632	1	ENSSSCG00000040130	FAM155A	frameshift_variant	CCGCCGCCGCCGCCGCCG	CCGCCGCCGCCGCCGCCGC	0.001437	EXON=1/2,EXON=1/3
chr11:75343615-75343632	3	ENSSSCG00000040130	FAM155A	inframe_insertion	CCGCCGCCGCCGCCGCCG	CCGCCGCCGCCGCCGCCGCCG	0.002874	EXON=1/2,EXON=1/3
chr11:75343615-75343632	6	ENSSSCG00000040130	FAM155A	inframe_insertion	CCGCCGCCGCCGCCGCCG	CCGCCGCCGCCGCCGCCGCCGCCG	0.010057	EXON=1/2,EXON=1/3
chr11:76250999-76251013	-1	ENSSSCG00000009543	MYO16	frameshift_variant	GAGACAGAGAGAGAG	GAGACAGAGAGAGA	0.00125	EXON=37/38
chr11:76653376-76653391	-1	ENSSSCG00000034763	IRS2	frameshift_variant	CCGCCGCAGCCGCCGC	CCGCCGCAGCCGCCG	0.002016	EXON=1/1
chr11:76654531-76654554	-9	ENSSSCG00000034763	IRS2	inframe_deletion	TTGTTGTTGTTGTTGTTGTTGTTG	TTGTTGTTGTTGTTG	0.002016	EXON=1/1
chr11:76654531-76654554	-3	ENSSSCG00000034763	IRS2	inframe_deletion	TTGTTGTTGTTGTTGTTGTTGTTG	TTGTTGTTGTTGTTGTTGTTG	0.022177	EXON=1/1
chr11:76654531-76654554	3	ENSSSCG00000034763	IRS2	inframe_insertion	TTGTTGTTGTTGTTGTTGTTGTTG	TTGTTGTTGTTGTTGTTGTTGTTGTTG	0.002016	EXON=1/1
chr11:77528888-77528901	-1	ENSSSCG00000009551	ARHGEF7	frameshift_variant	AGAAGATGAAGAAG	AGAAGATGAAGAA	0.001634	EXON=18/18,EXON=19/19,EXON=20/20,EXON=21/21,EXON=22/22
chr11:78557293-78557305	1	ENSSSCG00000009556	CUL4A	frameshift_variant	GCCGCCGCCGCCG	GCCGCCGCCGCCGC	0.001553	EXON=1/20
chr11:78964267-78964279	-3	ENSSSCG00000009567	RASA3	inframe_deletion	GTGGTGGTGGTGG	GTGGTGGTGG	0.003989	EXON=10/23
chr11:78964267-78964279	-1	ENSSSCG00000009567	RASA3	frameshift_variant	GTGGTGGTGGTGG	GTGGTGGTGGTG	0.022606	EXON=10/23
chr11:78964267-78964279	1	ENSSSCG00000009567	RASA3	frameshift_variant	GTGGTGGTGGTGG	GTGGTGGTGGTGGT	0.023936	EXON=10/23
chr11:79119375-79119388	-1	ENSSSCG00000024679	UPF3A	frameshift_variant	GGTCGGGTCTGGTC	GGTCGGGTCTGGT	0.003979	EXON=1/10
chr12:418009-418028	-6	ENSSSCG00000017136	TBCD	inframe_deletion	CGCCGTCGCTGTCGCTGTCG	CGCCGTCGCTGTCG	0.003916	EXON=10/40
chr12:799211-799220	2	ENSSSCG00000024018	SLC16A3	frameshift_variant	ACACACACAC	ACACACACACAC	0.003012	EXON=3/5,EXON=3/6,EXON=4/6
chr12:833469-833486	-3	ENSSSCG00000029553		inframe_deletion	CAGCAGCAGCAGGAGCAG	CAGCAGCAGCAGGAG	0.001761	EXON=1/12
chr12:926195-926217	-1	ENSSSCG00000029944	FASN	frameshift_variant	CCGCCCCGCCCCACCGCCCGCCC	CCGCCCCGCCCCACCGCCCGCC	0.003484	EXON=8/43
chr12:927808-927827	-1	ENSSSCG00000029944	FASN	splice_region_variant,intron_variant	CCTGCCCCCGCCCCTGCCCC	CCTGCCCCCGCCCCTGCCC	0.001458	INTRON=11/42,INTRON=4/34
chr12:927808-927827	1	ENSSSCG00000029944	FASN	splice_region_variant,intron_variant	CCTGCCCCCGCCCCTGCCCC	CCTGCCCCCGCCCCTGCCCCT	0.040816	INTRON=11/42,INTRON=4/34
chr12:949491-949504	-5	ENSSSCG00000040352	DUS1L	splice_region_variant,intron_variant	GCCCCGCCCCGCCC	GCCCCGCCC	0.001543	INTRON=6/12,INTRON=7/13
chr12:949491-949504	-2	ENSSSCG00000040352	DUS1L	splice_region_variant,intron_variant	GCCCCGCCCCGCCC	GCCCCGCCCCGC	0.001543	INTRON=6/12,INTRON=7/13
chr12:949491-949504	-1	ENSSSCG00000040352	DUS1L	splice_region_variant,intron_variant	GCCCCGCCCCGCCC	GCCCCGCCCCGCC	0.003086	INTRON=6/12,INTRON=7/13
chr12:1202570-1202580	-3	ENSSSCG00000033148	MRPL12	inframe_deletion	GCGGCGGCGGC	GCGGCGGC	0.001359	EXON=3/5
chr12:1209243-1209262	6	ENSSSCG00000033082	HGS	splice_donor_variant,intron_variant	CACCGCCACCGCCACCGCCA	CACCGCCACCGCCACCGCCACCGCCA	0.021523	INTRON=11/17,INTRON=16/18,INTRON=16/20,INTRON=16/21
chr12:1293640-1293648	-1	ENSSSCG00000029616		frameshift_variant	GTGTGTGTG	GTGTGTGT	0.001613	EXON=4/6
chr12:1353832-1353851	-1	ENSSSCG00000023045	BAHCC1	frameshift_variant	CCCGCGCCCGCGCCCCCGCC	CCCGCGCCCGCGCCCCCGC	0.003215	EXON=31/33,EXON=32/34
chr12:1353832-1353851	1	ENSSSCG00000023045	BAHCC1	frameshift_variant	CCCGCGCCCGCGCCCCCGCC	CCCGCGCCCGCGCCCCCGCCC	0.001608	EXON=31/33,EXON=32/34
chr12:1354060-1354097	-3	ENSSSCG00000023045	BAHCC1	inframe_deletion	GAGGAGGAGGAGGTGGACGAGCCCGAGGAGGAGGAGGA	GAGGAGGAGGAGGTGGACGAGCCCGAGGAGGAGGA	0.001832	EXON=31/33,EXON=32/34
chr12:1356773-1356788	-1	ENSSSCG00000023045	BAHCC1	frameshift_variant	CTCCTCCTCGTCCTCC	CTCCTCCTCGTCCTC	0.001543	EXON=25/33,EXON=25/34
chr12:1356961-1356971	-8	ENSSSCG00000023045	BAHCC1	splice_donor_variant,intron_variant	CTAGCTAGCTA	CTA	0.043614	INTRON=24/32,INTRON=24/33
chr12:1356961-1356971	-4	ENSSSCG00000023045	BAHCC1	splice_donor_variant,intron_variant	CTAGCTAGCTA	CTAGCTA	0.001558	INTRON=24/32,INTRON=24/33
chr12:1356961-1356971	-1	ENSSSCG00000023045	BAHCC1	splice_donor_variant	CTAGCTAGCTA	CTAGCTAGCT	0.001558	INTRON=24/32,INTRON=24/33
chr12:1357671-1357681	-3	ENSSSCG00000023045	BAHCC1	inframe_deletion	TTCTTCTTCTT	TTCTTCTT	0.001506	EXON=22/33,EXON=22/34
chr12:1366664-1366682	-3	ENSSSCG00000023045	BAHCC1	inframe_deletion	CTCCTCCTCCTCCTCCTCC	CTCCTCCTCCTCCTCC	0.011561	EXON=14/33,EXON=15/34
chr12:1368784-1368827	-18	ENSSSCG00000023045	BAHCC1	splice_region_variant,intron_variant	GCTGCTGCTGCTGCTGCTGCTGCTGCTGCTGCTGCTGCTGCTGC	GCTGCTGCTGCTGCTGCTGCTGCTGC	0.001684	EXON=12/34,INTRON=11/32
chr12:1368784-1368827	-12	ENSSSCG00000023045	BAHCC1	splice_region_variant,intron_variant	GCTGCTGCTGCTGCTGCTGCTGCTGCTGCTGCTGCTGCTGCTGC	GCTGCTGCTGCTGCTGCTGCTGCTGCTGCTGC	0.003367	EXON=12/34,INTRON=11/32
chr12:1368784-1368827	-9	ENSSSCG00000023045	BAHCC1	splice_region_variant,intron_variant	GCTGCTGCTGCTGCTGCTGCTGCTGCTGCTGCTGCTGCTGCTGC	GCTGCTGCTGCTGCTGCTGCTGCTGCTGCTGCTGC	0.005051	EXON=12/34,INTRON=11/32
chr12:1368784-1368827	-6	ENSSSCG00000023045	BAHCC1	splice_region_variant,intron_variant	GCTGCTGCTGCTGCTGCTGCTGCTGCTGCTGCTGCTGCTGCTGC	GCTGCTGCTGCTGCTGCTGCTGCTGCTGCTGCTGCTGC	0.053872	EXON=12/34,INTRON=11/32
chr12:1368784-1368827	-3	ENSSSCG00000023045	BAHCC1	splice_region_variant,intron_variant	GCTGCTGCTGCTGCTGCTGCTGCTGCTGCTGCTGCTGCTGCTGC	GCTGCTGCTGCTGCTGCTGCTGCTGCTGCTGCTGCTGCTGC	0.254209	EXON=12/34,INTRON=11/32
chr12:1368784-1368827	3	ENSSSCG00000023045	BAHCC1	splice_region_variant,intron_variant	GCTGCTGCTGCTGCTGCTGCTGCTGCTGCTGCTGCTGCTGCTGC	GCTGCTGCTGCTGCTGCTGCTGCTGCTGCTGCTGCTGCTGCTGCTGC	0.122896	EXON=12/34,INTRON=11/32
chr12:1368784-1368827	6	ENSSSCG00000023045	BAHCC1	splice_donor_variant,intron_variant	GCTGCTGCTGCTGCTGCTGCTGCTGCTGCTGCTGCTGCTGCTGC	GCTGCTGCTGCTGCTGCTGCTGCTGCTGCTGCTGCTGCTGCTGCTGCTGC	0.138047	EXON=12/34,INTRON=11/32
chr12:1368784-1368827	9	ENSSSCG00000023045	BAHCC1	splice_donor_variant,intron_variant	GCTGCTGCTGCTGCTGCTGCTGCTGCTGCTGCTGCTGCTGCTGC	GCTGCTGCTGCTGCTGCTGCTGCTGCTGCTGCTGCTGCTGCTGCTGCTGCTGC	0.003367	EXON=12/34,INTRON=11/32
chr12:1371703-1371722	-9	ENSSSCG00000023045	BAHCC1	inframe_deletion	CCGCCGCTGCCGCCAGCCGC	CCGCCGCTGCC	0.001592	EXON=4/34;INTRON=4/33,EXON=4/33
chr12:1550185-1550199	1	ENSSSCG00000017143	CEP131	frameshift_variant	CCCCTGCCCCGCCCC	CCCCTGCCCCGCCCCC	0.001272	EXON=6/21,EXON=7/21
chr12:1550901-1550911	-1	ENSSSCG00000017143	CEP131	splice_region_variant,coding_sequence_variant,intron_variant	GCCGGCCGGCC	GCCGGCCGGC	0.004144	EXON=3/16,EXON=8/21,EXON=7/21;INTRON=7/20
chr12:1605761-1605780	-6	ENSSSCG00000017141	AATK	inframe_deletion	GCAGCGGCAGCGGCAGCGGC	GCAGCGGCAGCGGC	0.019481	EXON=13/16
chr12:1605761-1605780	6	ENSSSCG00000017141	AATK	inframe_insertion	GCAGCGGCAGCGGCAGCGGC	GCAGCGGCAGCGGCAGCGGCAGCGGC	0.339286	EXON=13/16
chr12:1605761-1605780	12	ENSSSCG00000017141	AATK	inframe_insertion	GCAGCGGCAGCGGCAGCGGC	GCAGCGGCAGCGGCAGCGGCAGCGGCAGCGGC	0.003247	EXON=13/16
chr12:1606403-1606421	-1	ENSSSCG00000017141	AATK	splice_region_variant,intron_variant	CACTGCCACTGCCACTGCC	CACTGCCACTGCCACTGC	0.001397	INTRON=13/15
chr12:2105350-2105368	-1	ENSSSCG00000017146	RNF213	frameshift_variant	AGGAGGCGGAGGAGCAGGA	AGGAGGCGGAGGAGCAGG	0.001323	EXON=29/41,EXON=56/68
chr12:2141594-2141603	-2	ENSSSCG00000017146	RNF213	splice_region_variant,intron_variant	GAGAGAGAGA	GAGAGAGA	0.009926	INTRON=1/40,INTRON=28/67
chr12:2193463-2193486	4	ENSSSCG00000017146		frameshift_variant	TCCTTTTCCTCCTTTCCTTTTCCT	TCCTTTTCCTCCTTTCCTTTTCCTTCCT	0.088391	EXON=1/68
chr12:2332445-2332459	-5	ENSSSCG00000017156	GAA	frameshift_variant	GGCTGGGCTGGGCTG	GGCTGGGCTG	0.001276	EXON=6/20,EXON=7/21
chr12:2564040-2564060	-3	ENSSSCG00000034146	CBX8	inframe_deletion	GCAGCAGCAGCACCAGCAGCA	GCAGCAGCAGCACCAGCA	0.002577	EXON=4/4,EXON=5/5
chr12:2564040-2564060	-1	ENSSSCG00000034146	CBX8	frameshift_variant	GCAGCAGCAGCACCAGCAGCA	GCAGCAGCAGCACCAGCAGC	0.001289	EXON=4/4,EXON=5/5
chr12:2564088-2564110	6	ENSSSCG00000034146	CBX8	inframe_insertion	GTGAGCGGGACCGTGAGCGTGAG	GTGAGCGGGACCGTGAGCGTGAGCGTGAG	0.433333	EXON=4/4,EXON=5/5
chr12:2574377-2574387	-1	ENSSSCG00000024261	CBX2	frameshift_variant	GGGTGGGTGGG	GGGTGGGTGG	0.001309	EXON=4/4,EXON=5/5,EXON=5/6
chr12:2575064-2575094	-3	ENSSSCG00000024261	CBX2	inframe_deletion	AGGAAGAGGAGGAGGATGTGGAGGAGGAGGA	AGGAAGAGGAGGAGGATGTGGAGGAGGA	0.002494	EXON=4/4,EXON=5/5,EXON=5/6
chr12:3131168-3131182	-5	ENSSSCG00000039498	RBFOX3	splice_region_variant,intron_variant	CTTCTCTTCTCTTCT	CTTCTCTTCT	0.002618	INTRON=5/9,INTRON=9/14
chr12:3143621-3143632	-4	ENSSSCG00000032411	ENGASE	splice_region_variant,intron_variant	TCACTCACTCAC	TCACTCAC	0.064	INTRON=10/12,INTRON=10/13
chr12:3314622-3314639	-1	ENSSSCG00000017165	USP36	frameshift_variant	ACGGGGATGGGGACGGGG	ACGGGGATGGGGACGGG	0.004178	EXON=2/22,EXON=4/15,EXON=4/21,EXON=4/6
chr12:3488105-3488120	-3	ENSSSCG00000036056	DNAH17	splice_region_variant,intron_variant	CCTCCTCCTCCCCCTC	CCTCCTCCTCCCC	0.002545	INTRON=4/82
chr12:3488105-3488120	-2	ENSSSCG00000036056	DNAH17	splice_region_variant,intron_variant	CCTCCTCCTCCCCCTC	CCTCCTCCTCCCCC	0.001272	INTRON=4/82
chr12:3529670-3529686	-6	ENSSSCG00000036056	DNAH17	splice_region_variant,intron_variant	CGCCTCCGCCTCCGCCT	CGCCTCCGCCT	0.004464	INTRON=35/82
chr12:3529670-3529686	1	ENSSSCG00000036056	DNAH17	splice_region_variant,intron_variant	CGCCTCCGCCTCCGCCT	CGCCTCCGCCTCCGCCTC	0.001488	INTRON=35/82
chr12:3628912-3628922	6	ENSSSCG00000036308	PGS1	inframe_insertion	CCGCCGCCGCC	CCGCCGCCGCCGCCGCC	0.062925	EXON=1/10
chr12:3863440-3863459	-3	ENSSSCG00000034373	TNRC6C	inframe_deletion	GCGGGGGCGGCGGCGGCGGC	GCGGGGGCGGCGGCGGC	0.004702	EXON=11/18,EXON=11/19,EXON=13/21,EXON=9/17
chr12:3893610-3893627	-6	ENSSSCG00000034373	TNRC6C	inframe_deletion	TGCCACTGCCCCTGCCCC	TGCCACTGCCCC	0.001337	EXON=1/17,EXON=1/18,EXON=2/19,EXON=3/21
chr12:4665956-4665976	-3	ENSSSCG00000017170	MGAT5B	coding_sequence_variant,intron_variant	GAGGAGCAGGAGGAGGAGGAG	GAGGAGCAGGAGGAGGAG	0.003759	EXON=13/18;INTRON=12/17
chr12:4801548-4801572	-1	ENSSSCG00000036592		frameshift_variant	GTCCAGGTCCAGATCTAGGTCCAGG	GTCCAGGTCCAGATCTAGGTCCAG	0.001256	EXON=2/3
chr12:5038358-5038370	-3	ENSSSCG00000017176		splice_region_variant,coding_sequence_variant,intron_variant	CTGCTGCTGCTGC	CTGCTGCTGC	0.026059	EXON=2/4;INTRON=1/3
chr12:5104796-5104810	-1	ENSSSCG00000029901	UBE2O	splice_region_variant,intron_variant	CCCGCTCCGCCCCGC	CCCGCTCCGCCCCG	0.001488	INTRON=8/17
chr12:5144304-5144316	-3	ENSSSCG00000017184	PRPSAP1	inframe_deletion	CTGCTGCTGCTGC	CTGCTGCTGC	0.001497	EXON=1/10,EXON=1/9
chr12:5368416-5368443	-3	ENSSSCG00000017191	SRP68	inframe_deletion	GCGGAGGCGGCAGCAGCGGCGGCGGCGG	GCGGAGGCGGCAGCAGCGGCGGCGG	0.002809	EXON=1/16
chr12:5381349-5381362	-4	ENSSSCG00000017191	SRP68	splice_region_variant,intron_variant	CTCTCTCTCTCTCT	CTCTCTCTCT	0.037594	INTRON=6/15
chr12:5381349-5381362	-2	ENSSSCG00000017191	SRP68	splice_region_variant,intron_variant	CTCTCTCTCTCTCT	CTCTCTCTCTCT	0.008772	INTRON=6/15
chr12:5414404-5414415	-3	ENSSSCG00000017192	EVPL	inframe_deletion	AGCAGCAGCAGC	AGCAGCAGC	0.001471	EXON=7/22
chr12:5423591-5423603	-2	ENSSSCG00000017192	EVPL	frameshift_variant	GAGGAGGAGAGGA	GAGGAGGAGAG	0.001412	EXON=22/22
chr12:5670769-5670778	-2	ENSSSCG00000017204	ITGB4	frameshift_variant	ACACACACAC	ACACACAC	0.002564	EXON=6/31,EXON=6/32
chr12:5757592-5757604	-3	ENSSSCG00000038844	SMIM5	inframe_deletion	AGCAGCAGCAGCA	AGCAGCAGCA	0.005814	EXON=3/3
chr12:5768512-5768522	-1	ENSSSCG00000023978	RECQL5	frameshift_variant	GCCTGCCTGCC	GCCTGCCTGC	0.001377	EXON=16/18,EXON=16/19
chr12:5814658-5814673	-1	ENSSSCG00000033518	LLGL2	frameshift_variant	GGGCGGGGCCGGGGCC	GGGCGGGGCCGGGGC	0.003067	EXON=12/25
chr12:5854756-5854774	-18	ENSSSCG00000036852	TSEN54	splice_region_variant,intron_variant	CCGGGCCGCGCCGCGCCGC	C	0.021886	INTRON=1/10,INTRON=1/9
chr12:6050618-6050628	-3	ENSSSCG00000017209	MIF4GD	splice_donor_variant,coding_sequence_variant	GGAGGAGGAGG	GGAGGAGG	0.001269	EXON=5/23;INTRON=5/22,EXON=5/7;INTRON=5/6,EXON=5/8;INTRON=5/7,EXON=6/7;INTRON=6/6
chr12:6050618-6050628	-1	ENSSSCG00000017209	MIF4GD	splice_donor_variant,coding_sequence_variant	GGAGGAGGAGG	GGAGGAGGAG	0.001269	EXON=5/23;INTRON=5/22,EXON=5/7;INTRON=5/6,EXON=5/8;INTRON=5/7,EXON=6/7;INTRON=6/6
chr12:6139546-6139559	-3	ENSSSCG00000017213		inframe_deletion	CCACCACCACCACC	CCACCACCACC	0.006477	EXON=1/5
chr12:6218836-6218844	-1	ENSSSCG00000017216		frameshift_variant	CGCGCGCGC	CGCGCGCG	0.001305	EXON=2/7
chr12:6241082-6241094	-1	ENSSSCG00000031958	KCTD2	frameshift_variant	CCGCGCCGCCGCC	CCGCGCCGCCGC	0.00165	EXON=1/6
chr12:6259306-6259320	-4	ENSSSCG00000034406	MRPL58	frameshift_variant	GGCTGGCTGGCTGGC	GGCTGGCTGGC	0.001272	EXON=5/7
chr12:6447017-6447031	-3	ENSSSCG00000017230	TMEM104	inframe_deletion	GAGGCGGAGGAGGAG	GAGGCGGAGGAG	0.023929	EXON=5/10,EXON=6/11
chr12:6447017-6447031	-1	ENSSSCG00000017230	TMEM104	frameshift_variant	GAGGCGGAGGAGGAG	GAGGCGGAGGAGGA	0.001259	EXON=5/10,EXON=6/11
chr12:6466897-6466909	-3	ENSSSCG00000017232	SLC9A3R1	inframe_deletion	GAGGAGGAGGAGG	GAGGAGGAGG	0.005102	EXON=5/5,EXON=6/6
chr12:6600732-6600742	2	ENSSSCG00000017235		splice_donor_variant,intron_variant	ACACACACACA	ACACACACACACA	0.005063	EXON=4/4
chr12:6620537-6620551	-4	ENSSSCG00000020967		frameshift_variant	GAGAGAGAGAGAGAG	GAGAGAGAGAG	0.003769	EXON=1/4
chr12:6620537-6620551	-2	ENSSSCG00000020967		frameshift_variant	GAGAGAGAGAGAGAG	GAGAGAGAGAGAG	0.022613	EXON=1/4
chr12:6620537-6620551	2	ENSSSCG00000020967		frameshift_variant	GAGAGAGAGAGAGAG	GAGAGAGAGAGAGAGAG	0.007538	EXON=1/4
chr12:6705070-6705082	-3	ENSSSCG00000040989	GPRC5C	inframe_deletion	AGCAGCAGCAGCA	AGCAGCAGCA	0.001323	EXON=2/5,EXON=3/6,EXON=4/7
chr12:6814897-6814907	-2	ENSSSCG00000024357	DNAI2	splice_region_variant,intron_variant	TGTGTGTGTGT	TGTGTGTGT	0.016209	INTRON=10/12
chr12:7604712-7604727	1	ENSSSCG00000017244		splice_acceptor_variant	CTCTCCCCTCCTCTCC	CTCTCCCCTCCTCTCCT	0.006831	INTRON=40/41
chr12:7658330-7658346	-3	ENSSSCG00000017245	CDC42EP4	inframe_deletion	GCGGCGGCGGCGGCGGC	GCGGCGGCGGCGGC	0.001761	EXON=2/2
chr12:7658330-7658346	-1	ENSSSCG00000017245	CDC42EP4	frameshift_variant	GCGGCGGCGGCGGCGGC	GCGGCGGCGGCGGCGG	0.001761	EXON=2/2
chr12:7658330-7658346	1	ENSSSCG00000017245	CDC42EP4	frameshift_variant	GCGGCGGCGGCGGCGGC	GCGGCGGCGGCGGCGGCG	0.003521	EXON=2/2
chr12:7658330-7658346	3	ENSSSCG00000017245	CDC42EP4	inframe_insertion	GCGGCGGCGGCGGCGGC	GCGGCGGCGGCGGCGGCGGC	0.091549	EXON=2/2
chr12:7658330-7658346	6	ENSSSCG00000017245	CDC42EP4	inframe_insertion	GCGGCGGCGGCGGCGGC	GCGGCGGCGGCGGCGGCGGCGGC	0.024648	EXON=2/2
chr12:7658330-7658346	9	ENSSSCG00000017245	CDC42EP4	inframe_insertion	GCGGCGGCGGCGGCGGC	GCGGCGGCGGCGGCGGCGGCGGCGGC	0.06338	EXON=2/2
chr12:7720350-7720360	-2	ENSSSCG00000017246	C17orf80	frameshift_variant	TCTCTCTCTCT	TCTCTCTCT	0.001244	EXON=2/6,EXON=3/4,EXON=3/5,EXON=3/7,EXON=3/8,EXON=4/7
chr12:7744739-7744753	-3	ENSSSCG00000031686	FAM104A	inframe_deletion	GCAGCAGCAGCAGCA	GCAGCAGCAGCA	0.001355	EXON=3/3
chr12:7744739-7744753	1	ENSSSCG00000031686	FAM104A	frameshift_variant	GCAGCAGCAGCAGCA	GCAGCAGCAGCAGCAG	0.00271	EXON=3/3
chr12:7744739-7744753	3	ENSSSCG00000031686	FAM104A	inframe_insertion	GCAGCAGCAGCAGCA	GCAGCAGCAGCAGCAGCA	0.03252	EXON=3/3
chr12:8644547-8644563	-3	ENSSSCG00000017251	SOX9	inframe_deletion	GCTGCTGCTGCTCGCTG	GCTGCTGCTGCTCG	0.004021	EXON=3/3
chr12:11177666-11177677	-3	ENSSSCG00000032844		inframe_deletion	CATCATCATCAT	CATCATCAT	0.003704	EXON=6/30
chr12:11177666-11177677	-1	ENSSSCG00000032844		frameshift_variant	CATCATCATCAT	CATCATCATCA	0.159259	EXON=6/30
chr12:11178285-11178298	-11	ENSSSCG00000032844		frameshift_variant	GGTTTGGTTGGGTT	GGT	0.003769	EXON=7/30
chr12:11723507-11723519	-3	ENSSSCG00000017260	WIPI1	inframe_deletion	GGTGGTGGTGGTG	GGTGGTGGTG	0.001259	EXON=3/12,EXON=3/13
chr12:11723507-11723519	-1	ENSSSCG00000017260	WIPI1	frameshift_variant	GGTGGTGGTGGTG	GGTGGTGGTGGT	0.001259	EXON=3/12,EXON=3/13
chr12:11966347-11966356	-2	ENSSSCG00000039336	GNA13	frameshift_variant	GCGCGCGCGC	GCGCGCGC	0.001754	EXON=1/3,EXON=2/5
chr12:12319328-12319342	-1	ENSSSCG00000017265	AXIN2	frameshift_variant	GGGCAGGGCCGGGCC	GGGCAGGGCCGGGC	0.001453	EXON=7/11
chr12:12319785-12319808	3	ENSSSCG00000017265	AXIN2	protein_altering_variant	TGGTGGTGGATGTAGTGGTGGTGG	TGGTGGTGGATGTAGTGGTGGTGGTGG	0.001597	EXON=5/9,EXON=6/11
chr12:12319875-12319890	3	ENSSSCG00000017265	AXIN2	inframe_insertion	GCGGCGGCGGCGGCGG	GCGGCGGCGGCGGCGGCGG	0.586667	EXON=5/9,EXON=6/11
chr12:12319875-12319890	4	ENSSSCG00000017265	AXIN2	frameshift_variant	GCGGCGGCGGCGGCGG	GCGGCGGCGGCGGCGGCGGC	0.003333	EXON=5/9,EXON=6/11
chr12:12319875-12319890	6	ENSSSCG00000017265	AXIN2	inframe_insertion	GCGGCGGCGGCGGCGG	GCGGCGGCGGCGGCGGCGGCGG	0.038333	EXON=5/9,EXON=6/11
chr12:12319875-12319890	9	ENSSSCG00000017265	AXIN2	inframe_insertion	GCGGCGGCGGCGGCGG	GCGGCGGCGGCGGCGGCGGCGGCGG	0.008333	EXON=5/9,EXON=6/11
chr12:13480692-13480711	-5	ENSSSCG00000017271	CACNG1	splice_region_variant,intron_variant	GTTTGTTTGTTTGTTTGTTT	GTTTGTTTGTTTGTT	0.01671	INTRON=4/4
chr12:13480692-13480711	-4	ENSSSCG00000017271	CACNG1	splice_region_variant,intron_variant	GTTTGTTTGTTTGTTTGTTT	GTTTGTTTGTTTGTTT	0.039846	INTRON=4/4
chr12:13480692-13480711	-1	ENSSSCG00000017271	CACNG1	splice_region_variant,intron_variant	GTTTGTTTGTTTGTTTGTTT	GTTTGTTTGTTTGTTTGTT	0.128535	INTRON=4/4
chr12:13496410-13496424	-1	ENSSSCG00000017272	HELZ	frameshift_variant	TGCTGGCTGCTGCTG	TGCTGGCTGCTGCT	0.001238	EXON=32/32,EXON=33/33,EXON=34/34
chr12:14014900-14014920	-1	ENSSSCG00000017274	PITPNC1	splice_region_variant,intron_variant	TTTCTCTTTCTATTTCTTTTC	TTTCTCTTTCTATTTCTTTT	0.002469	INTRON=6/6
chr12:14014900-14014920	1	ENSSSCG00000017274	PITPNC1	splice_region_variant,intron_variant	TTTCTCTTTCTATTTCTTTTC	TTTCTCTTTCTATTTCTTTTCC	0.022222	INTRON=6/6
chr12:14201996-14202008	-3	ENSSSCG00000033528	BPTF	inframe_deletion	CCACCACCACCAC	CCACCACCAC	0.001247	EXON=11/29,EXON=12/29,EXON=12/30,EXON=13/27
chr12:14228628-14228639	-3	ENSSSCG00000033528	BPTF	inframe_deletion	ACCACCACCACC	ACCACCACC	0.001289	EXON=20/29,EXON=21/29,EXON=21/30,EXON=23/27
chr12:14260335-14260345	-3	ENSSSCG00000032181	C17orf58	inframe_deletion	CTGCTGCTGCT	CTGCTGCT	0.002532	EXON=3/3
chr12:14471313-14471326	-6	ENSSSCG00000032176	SMURF2	inframe_deletion	AGCAGCAGCAGCAG	AGCAGCAG	0.002488	EXON=11/19
chr12:14471313-14471326	-3	ENSSSCG00000032176	SMURF2	inframe_deletion	AGCAGCAGCAGCAG	AGCAGCAGCAG	0.002488	EXON=11/19
chr12:14806818-14806844	-3	ENSSSCG00000017278	TEX2	inframe_deletion	GAGGAGGAGGAGGAAGAGGAGGAGGAG	GAGGAGGAGGAGGAAGAGGAGGAG	0.002558	EXON=1/12
chr12:14806818-14806844	-2	ENSSSCG00000017278	TEX2	frameshift_variant	GAGGAGGAGGAGGAAGAGGAGGAGGAG	GAGGAGGAGGAGGAAGAGGAGGAGG	0.001279	EXON=1/12
chr12:14949376-14949401	-9	ENSSSCG00000017279	ERN1	inframe_deletion	AGCAGCAGCAGCAGCAGCAGCAGCAG	AGCAGCAGCAGCAGCAG	0.017287	EXON=13/22
chr12:14949376-14949401	-6	ENSSSCG00000017279	ERN1	inframe_deletion	AGCAGCAGCAGCAGCAGCAGCAGCAG	AGCAGCAGCAGCAGCAGCAG	0.851064	EXON=13/22
chr12:14949376-14949401	-3	ENSSSCG00000017279	ERN1	inframe_deletion	AGCAGCAGCAGCAGCAGCAGCAGCAG	AGCAGCAGCAGCAGCAGCAGCAG	0.00266	EXON=13/22
chr12:14993064-14993081	-3	ENSSSCG00000037478		inframe_deletion	CTCCTCCTCCTCCTCCTC	CTCCTCCTCCTCCTC	0.021964	EXON=4/5
chr12:14993064-14993081	3	ENSSSCG00000037478		inframe_insertion	CTCCTCCTCCTCCTCCTC	CTCCTCCTCCTCCTCCTCCTC	0.062016	EXON=4/5
chr12:15053116-15053130	-3	ENSSSCG00000017283	CD79B	inframe_deletion	GCTGCTGCTGCTGCT	GCTGCTGCTGCT	0.009162	EXON=1/5,EXON=1/6
chr12:15055384-15055402	-2	ENSSSCG00000017283	CD79B	frameshift_variant	CATCATCCTCTTCATCATC	CATCATCCTCTTCATCA	0.001272	EXON=4/5,EXON=4/6
chr12:15109795-15109813	-3	ENSSSCG00000017288	FTSJ3	inframe_deletion	GGAGGAGGAGGAGGAGGAG	GGAGGAGGAGGAGGAG	0.005025	EXON=11/21,EXON=12/21,EXON=24/33
chr12:15109795-15109813	-1	ENSSSCG00000017288	FTSJ3	frameshift_variant	GGAGGAGGAGGAGGAGGAG	GGAGGAGGAGGAGGAGGA	0.001256	EXON=11/21,EXON=12/21,EXON=24/33
chr12:15111505-15111515	-3	ENSSSCG00000017288	FTSJ3	inframe_deletion	ACGACGACGAC	ACGACGAC	0.008685	EXON=13/21,EXON=14/21,EXON=26/33
chr12:15288855-15288864	-2	ENSSSCG00000024813	MAP3K3	splice_donor_variant	ACACACACAC	ACACACAC	0.002469	INTRON=2/15,INTRON=2/16
chr12:15354501-15354512	1	ENSSSCG00000017295	KCNH6	frameshift_variant	GGGAGGGAGGGA	GGGAGGGAGGGAG	0.001247	EXON=12/12
chr12:15457723-15457736	-2	ENSSSCG00000017298	TANC2	splice_region_variant,intron_variant	TCTCTCTCTCTCTC	TCTCTCTCTCTC	0.026055	INTRON=26/26,INTRON=27/27
chr12:15457723-15457736	4	ENSSSCG00000017298	TANC2	splice_donor_variant,intron_variant	TCTCTCTCTCTCTC	TCTCTCTCTCTCTCTCTC	0.001241	INTRON=26/26,INTRON=27/27
chr12:16071763-16071775	-3	ENSSSCG00000017300	MRC2	inframe_deletion	TCGTCGTCGTCGT	TCGTCGTCGT	0.002667	EXON=15/29,EXON=15/30,EXON=17/33
chr12:16428065-16428079	-3	ENSSSCG00000038464		splice_region_variant,intron_variant,non_coding_transcript_variant	TATTATTATTATTAT	TATTATTATTAT	0.002525	INTRON=10/15
chr12:16428065-16428079	-1	ENSSSCG00000038464		splice_region_variant,intron_variant,non_coding_transcript_variant	TATTATTATTATTAT	TATTATTATTATTA	0.001263	INTRON=10/15
chr12:16810965-16810979	-1	ENSSSCG00000017308	CDC27	frameshift_variant	GCCGGGCCGGAGCCG	GCCGGGCCGGAGCC	0.032086	EXON=1/18
chr12:16810965-16810979	1	ENSSSCG00000017308	CDC27	frameshift_variant	GCCGGGCCGGAGCCG	GCCGGGCCGGAGCCGG	0.016043	EXON=1/18
chr12:17242468-17242478	1	ENSSSCG00000017314	SPPL2C	frameshift_variant	GCCAGCCAGCC	GCCAGCCAGCCA	0.001401	EXON=1/1
chr12:17242754-17242768	-3	ENSSSCG00000017314	SPPL2C	inframe_deletion	GGAGGAGGAGGAGGA	GGAGGAGGAGGA	0.027363	EXON=1/1
chr12:17709158-17709176	-3	ENSSSCG00000035524	WNT9B	inframe_deletion	CGCCGCCGCCGCCGCCGCC	CGCCGCCGCCGCCGCC	0.003247	EXON=1/4
chr12:18293592-18293600	-2	ENSSSCG00000017338	PLCD3	frameshift_variant	CGCGCGCGC	CGCGCGC	0.001381	EXON=3/15,EXON=3/16
chr12:18298888-18298906	-1	ENSSSCG00000017338	PLCD3	frameshift_variant	CCCGCCCCCGCCCCCGCCC	CCCGCCCCCGCCCCCGCC	0.001639	EXON=10/15,EXON=11/16
chr12:18585402-18585429	-1	ENSSSCG00000017349	ADAM11	splice_region_variant,intron_variant	TCCCTCCCTCACCCCACCTTCCCTCCCT	TCCCTCCCTCACCCCACCTTCCCTCCC	0.001312	INTRON=6/25,INTRON=7/25
chr12:18620494-18620504	-1	ENSSSCG00000037238		frameshift_variant	CTGCTGCTGCT	CTGCTGCTGC	0.001256	EXON=6/12
chr12:18776481-18776494	-1	ENSSSCG00000017357	ITGA2B	frameshift_variant	TCCCTCCCTCCCTC	TCCCTCCCTCCCT	0.001534	EXON=1/8
chr12:18852214-18852248	-15	ENSSSCG00000017357	ITGA2B	inframe_deletion	AGGAGGAGGAGGAAGAGGAGGAGGAGGAGGAGGAG	AGGAGGAGGAGGAAGAGGAG	0.002571	EXON=10/10,EXON=11/11,EXON=5/5,EXON=8/8,EXON=9/9
chr12:18852214-18852248	-6	ENSSSCG00000017357	ITGA2B	inframe_deletion	AGGAGGAGGAGGAAGAGGAGGAGGAGGAGGAGGAG	AGGAGGAGGAGGAAGAGGAGGAGGAGGAG	0.010283	EXON=10/10,EXON=11/11,EXON=5/5,EXON=8/8,EXON=9/9
chr12:18852214-18852248	-3	ENSSSCG00000017357	ITGA2B	inframe_deletion	AGGAGGAGGAGGAAGAGGAGGAGGAGGAGGAGGAG	AGGAGGAGGAGGAAGAGGAGGAGGAGGAGGAG	0.014139	EXON=10/10,EXON=11/11,EXON=5/5,EXON=8/8,EXON=9/9
chr12:18852214-18852248	3	ENSSSCG00000017357	ITGA2B	inframe_insertion	AGGAGGAGGAGGAAGAGGAGGAGGAGGAGGAGGAG	AGGAGGAGGAGGAAGAGGAGGAGGAGGAGGAGGAGGAG	0.003856	EXON=10/10,EXON=11/11,EXON=5/5,EXON=8/8,EXON=9/9
chr12:18852594-18852607	-2	ENSSSCG00000017357	ITGA2B	frameshift_variant	AGCCGCAGCAGCAG	AGCCGCAGCAGC	0.001309	EXON=10/10,EXON=11/11,EXON=5/5,EXON=8/8,EXON=9/9
chr12:18923002-18923013	-3	ENSSSCG00000017359	RUNDC3A	splice_region_variant,intron_variant	GCGGCGGCGGCG	GCGGCGGCG	0.001333	INTRON=8/10
chr12:18923002-18923013	-1	ENSSSCG00000017359	RUNDC3A	splice_region_variant,intron_variant	GCGGCGGCGGCG	GCGGCGGCGGC	0.001333	INTRON=8/10
chr12:18923002-18923013	3	ENSSSCG00000017359	RUNDC3A	splice_region_variant,intron_variant	GCGGCGGCGGCG	GCGGCGGCGGCGGCG	0.005333	INTRON=8/10
chr12:18965256-18965290	-1	ENSSSCG00000017358		frameshift_variant	TGGAGATGGAGCAGGAGACGGAGCAGGAGATGGAG	TGGAGATGGAGCAGGAGACGGAGCAGGAGATGGA	0.001404	EXON=9/20
chr12:19003680-19003717	-1	ENSSSCG00000017360		frameshift_variant	AGGACGAGGACGAGGACGAGGAGGAGGAAGATGACGAG	AGGACGAGGACGAGGACGAGGAGGAGGAAGATGACGA	0.001577	EXON=19/20
chr12:19015743-19015758	1	ENSSSCG00000017362	ATXN7L3	splice_acceptor_variant	TTCTTTTTTCTTCTTC	TTCTTTTTTCTTCTTCT	0.001269	INTRON=4/9,INTRON=6/11,INTRON=7/12
chr12:19104081-19104106	-3	ENSSSCG00000017366	HDAC5	inframe_deletion	GCAGCAGCAGCAGCTGCAGAAGCAGC	GCAGCAGCAGCAGCTGCAGAAGC	0.002882	EXON=4/24,EXON=4/27,EXON=5/28
chr12:19104081-19104106	-1	ENSSSCG00000017366	HDAC5	frameshift_variant	GCAGCAGCAGCAGCTGCAGAAGCAGC	GCAGCAGCAGCAGCTGCAGAAGCAG	0.001441	EXON=4/24,EXON=4/27,EXON=5/28
chr12:19118484-19118510	-1	ENSSSCG00000017366		frameshift_variant	CTCTCTCCCTCCCTCCCTCCCTTCCCT	CTCTCTCCCTCCCTCCCTCCCTTCCC	0.001381	EXON=24/24
chr12:19242244-19242262	-1	ENSSSCG00000017367	MPP2	splice_region_variant,intron_variant	CTCCTCTCTCCCCTCCTCC	CTCCTCTCTCCCCTCCTC	0.001241	INTRON=1/11,INTRON=1/12
chr12:19358680-19358698	-2	ENSSSCG00000039204	SOST	frameshift_variant	CGCGGCGCCGCGCGCGCGC	CGCGGCGCCGCGCGCGC	0.003135	EXON=2/2
chr12:19574442-19574458	-3	ENSSSCG00000017378	DHX8	inframe_deletion	TTCTTCTTCTTCGTCTT	TTCTTCTTCTTCGT	0.002532	EXON=6/24
chr12:19574442-19574458	-1	ENSSSCG00000017378	DHX8	frameshift_variant	TTCTTCTTCTTCGTCTT	TTCTTCTTCTTCGTCT	0.001266	EXON=6/24
chr12:19774167-19774177	-2	ENSSSCG00000030211	NBR1	splice_region_variant,5_prime_UTR_variant	TTGTTTGTTTG	TTGTTTGTT	0.002513	EXON=2/18
chr12:19774167-19774177	-1	ENSSSCG00000030211	NBR1	splice_region_variant,5_prime_UTR_variant	TTGTTTGTTTG	TTGTTTGTTT	0.179648	EXON=2/18
chr12:19774167-19774177	1	ENSSSCG00000030211	NBR1	splice_acceptor_variant,5_prime_UTR_variant	TTGTTTGTTTG	TTGTTTGTTTGT	0.048995	EXON=2/18
chr12:19774167-19774177	3	ENSSSCG00000030211	NBR1	splice_acceptor_variant,5_prime_UTR_variant,intron_variant	TTGTTTGTTTG	TTGTTTGTTTGTTT	0.027638	EXON=2/18
chr12:19774167-19774177	4	ENSSSCG00000030211	NBR1	splice_acceptor_variant,5_prime_UTR_variant,intron_variant	TTGTTTGTTTG	TTGTTTGTTTGTTTG	0.015075	EXON=2/18
chr12:19908635-19908662	-3	ENSSSCG00000035057	RUNDC1	inframe_deletion	CCGCCGCCGCTCGGCCCGCAGCCGCCGC	CCGCCGCCGCTCGGCCCGCAGCCGC	0.001845	EXON=1/5
chr12:19997554-19997566	-3	ENSSSCG00000017383		inframe_deletion	GCTGCTGCTGCTG	GCTGCTGCTG	0.001292	EXON=3/4
chr12:20029592-20029605	-6	ENSSSCG00000017385	PSME3	splice_region_variant,intron_variant	TGTGTGTGTGTGTG	TGTGTGTG	0.001266	INTRON=11/11
chr12:20029592-20029605	-2	ENSSSCG00000017385	PSME3	splice_region_variant,intron_variant	TGTGTGTGTGTGTG	TGTGTGTGTGTG	0.001266	INTRON=11/11
chr12:20029592-20029605	2	ENSSSCG00000017385	PSME3	splice_donor_variant	TGTGTGTGTGTGTG	TGTGTGTGTGTGTGTG	0.093671	INTRON=11/11
chr12:20029592-20029605	4	ENSSSCG00000017385	PSME3	splice_donor_variant	TGTGTGTGTGTGTG	TGTGTGTGTGTGTGTGTG	0.191139	INTRON=11/11
chr12:20029592-20029605	6	ENSSSCG00000017385	PSME3	splice_donor_variant	TGTGTGTGTGTGTG	TGTGTGTGTGTGTGTGTGTG	0.03038	INTRON=11/11
chr12:20029592-20029605	8	ENSSSCG00000017385	PSME3	splice_donor_variant	TGTGTGTGTGTGTG	TGTGTGTGTGTGTGTGTGTGTG	0.143038	INTRON=11/11
chr12:20029592-20029605	10	ENSSSCG00000017385	PSME3	splice_donor_variant	TGTGTGTGTGTGTG	TGTGTGTGTGTGTGTGTGTGTGTG	0.018987	INTRON=11/11
chr12:20029592-20029605	12	ENSSSCG00000017385	PSME3	splice_donor_variant	TGTGTGTGTGTGTG	TGTGTGTGTGTGTGTGTGTGTGTGTG	0.007595	INTRON=11/11
chr12:20129293-20129309	1	ENSSSCG00000017382	EZH1	frameshift_variant	GGACAGTGACAGGGACA	GGACAGTGACAGGGACAG	0.001238	EXON=10/20
chr12:20132316-20132326	-3	ENSSSCG00000017382	EZH1	inframe_deletion	GAAGAAGAAGA	GAAGAAGA	0.001238	EXON=12/20
chr12:20146026-20146040	-1	ENSSSCG00000017393	CNTNAP1	frameshift_variant	CGGCCGGCCAGGCCG	CGGCCGGCCAGGCC	0.001323	EXON=19/24
chr12:20376008-20376022	1	ENSSSCG00000035446	CAVIN1	frameshift_variant	GGCGGCCGCGGCGGC	GGCGGCCGCGGCGGCG	0.002825	EXON=1/2,EXON=1/3,EXON=2/3
chr12:20454783-20454804	-10	ENSSSCG00000017403	STAT3	splice_region_variant,intron_variant	TTCTTTTCTTTTCTTTTCTTTT	TTCTTTTCTTTT	0.0401	INTRON=10/21,INTRON=10/22,INTRON=10/24
chr12:20454783-20454804	-5	ENSSSCG00000017403	STAT3	splice_region_variant,intron_variant	TTCTTTTCTTTTCTTTTCTTTT	TTCTTTTCTTTTCTTTT	0.06391	INTRON=10/21,INTRON=10/22,INTRON=10/24
chr12:20479310-20479321	-3	ENSSSCG00000017402	STAT5A	inframe_deletion	CTGCTGCTGCTG	CTGCTGCTG	0.002532	EXON=13/19,EXON=14/20
chr12:20581574-20581611	-6	ENSSSCG00000017407	GHDC	start_lost,inframe_deletion	GCTGCTGCTGCTGCTGTTCCTGCTGTTGCTGCTACTGC	GCTGCTGCTGCTGCTGTTCCTGCTGTTGCTGC	0.085561	EXON=2/9,EXON=2/9
chr12:20581574-20581611	-3	ENSSSCG00000017407	GHDC	start_lost,inframe_deletion	GCTGCTGCTGCTGCTGTTCCTGCTGTTGCTGCTACTGC	GCTGCTGCTGCTGCTGTTCCTGCTGTTGCTGCTAC	0.004011	EXON=2/9,EXON=2/9
chr12:20581574-20581611	3	ENSSSCG00000017407	GHDC	start_lost	GCTGCTGCTGCTGCTGTTCCTGCTGTTGCTGCTACTGC	GCTGCTGCTGCTGCTGTTCCTGCTGTTGCTGCTACTGCTGC	0.040107	EXON=2/9,EXON=2/9
chr12:20583074-20583090	-3	ENSSSCG00000017407	GHDC	inframe_deletion	AGGCCAGGCCGAGGCCG	AGGCCAGGCCGAGG	0.001276	EXON=4/9
chr12:20648677-20648690	-3	ENSSSCG00000017416	DHX58	inframe_deletion	AGGAGGAGGAGGAG	AGGAGGAGGAG	0.005051	EXON=2/12,EXON=3/13
chr12:20648677-20648690	2	ENSSSCG00000017416	DHX58	frameshift_variant	AGGAGGAGGAGGAG	AGGAGGAGGAGGAGGA	0.001263	EXON=2/12,EXON=3/13
chr12:20703537-20703551	1	ENSSSCG00000017417		frameshift_variant	CTGTCCTGCCTGCCT	CTGTCCTGCCTGCCTC	0.001247	EXON=1/1
chr12:20715540-20715553	-4	ENSSSCG00000028051	ZNF385C	splice_region_variant,intron_variant	TCTGTCTGTCTGTC	TCTGTCTGTC	0.003807	INTRON=7/8
chr12:20806573-20806593	-1	ENSSSCG00000017421	ACLY	frameshift_variant	TGGACGTGGGTGACGTGGACG	TGGACGTGGGTGACGTGGAC	0.00125	EXON=5/26,EXON=5/29
chr12:20848538-20848548	-2	ENSSSCG00000032404	KLHL11	frameshift_variant	GAGAGAGAGAG	GAGAGAGAG	0.001269	EXON=2/2,EXON=2/3
chr12:20942310-20942320	-3	ENSSSCG00000017427	HAP1	inframe_deletion	AGGAGGAGGAG	AGGAGGAG	0.001253	EXON=6/12
chr12:20947774-20947784	1	ENSSSCG00000017427	HAP1	frameshift_variant	AGGAGGAGGAG	AGGAGGAGGAGG	0.001309	EXON=12/12
chr12:20947774-20947784	9	ENSSSCG00000017427	HAP1	inframe_insertion	AGGAGGAGGAG	AGGAGGAGGAGGAGGAGGAG	0.002618	EXON=12/12
chr12:21169528-21169541	-2	ENSSSCG00000017438	KRT35	splice_region_variant,intron_variant	GTGTGTGTGTGTGT	GTGTGTGTGTGT	0.013716	INTRON=4/6
chr12:21169528-21169541	1	ENSSSCG00000017438	KRT35	splice_region_variant,intron_variant	GTGTGTGTGTGTGT	GTGTGTGTGTGTGTG	0.001247	INTRON=4/6
chr12:21169528-21169541	2	ENSSSCG00000017438	KRT35	splice_region_variant,intron_variant	GTGTGTGTGTGTGT	GTGTGTGTGTGTGTGT	0.014963	INTRON=4/6
chr12:21436253-21436273	-12	ENSSSCG00000038114		splice_donor_variant,coding_sequence_variant,intron_variant	GCAGTGGCATTGGCGGTGGCA	GCAGTGGCA	0.007184	EXON=1/3;
chr12:21439838-21439869	-12	ENSSSCG00000038114		inframe_deletion	GCAGTGGCATTGGCAGTGGCATTGGCGGTGGC	GCAGTGGCATTGGCAGTGGC	0.05	EXON=3/3
chr12:21439838-21439869	1	ENSSSCG00000038114		frameshift_variant	GCAGTGGCATTGGCAGTGGCATTGGCGGTGGC	GCAGTGGCATTGGCAGTGGCATTGGCGGTGGCA	0.001389	EXON=3/3
chr12:21496163-21496173	-3	ENSSSCG00000017458	KRT39	inframe_deletion	AGCAGCAGCAG	AGCAGCAG	0.0025	EXON=6/8,EXON=7/10
chr12:21641350-21641376	-6	ENSSSCG00000028522	KRT10	inframe_deletion	GAGGAGGAGGAGGGGGAGGAGGAGGAG	GAGGAGGAGGAGGGGGAGGAG	0.00125	EXON=1/7
chr12:21641350-21641376	-3	ENSSSCG00000028522	KRT10	inframe_deletion	GAGGAGGAGGAGGGGGAGGAGGAGGAG	GAGGAGGAGGAGGGGGAGGAGGAG	0.055	EXON=1/7
chr12:21868236-21868246	-1	ENSSSCG00000017466	CCR7	frameshift_variant	CCACCACCACC	CCACCACCAC	0.001323	EXON=3/3
chr12:22021884-22021902	-1	ENSSSCG00000017473	TOP2A	frameshift_variant,splice_region_variant	AAATCAAAAAGAAAATCAA	AAATCAAAAAGAAAATCA	0.001241	EXON=28/35
chr12:22041852-22041887	-11	ENSSSCG00000017474		frameshift_variant	GCCCGCCCTGCCCGCCCTGCCGGCCCTGCCGGCCCG	GCCCGCCCTGCCCGCCCTGCCGGCC	0.001873	EXON=2/2
chr12:22134100-22134122	-1	ENSSSCG00000017479	WIPF2	frameshift_variant	GAGGCGGAGGAGGGGCGGAGGAG	GAGGCGGAGGAGGGGCGGAGGA	0.001323	EXON=5/8,EXON=5/9,EXON=6/9
chr12:22143354-22143367	1	ENSSSCG00000017479	WIPF2	frameshift_variant	GAGGGGGAGGAGGA	GAGGGGGAGGAGGAG	0.001235	EXON=2/8,EXON=2/9,EXON=3/9
chr12:22236222-22236241	-3	ENSSSCG00000017476	MSL1	inframe_deletion	TGCAGCTGCTGCTGCTGCTG	TGCAGCTGCTGCTGCTG	0.005277	EXON=1/8,EXON=1/9
chr12:22267538-22267576	-6	ENSSSCG00000036933	NR1D1	inframe_deletion	CCTCTTCCTCTTCCTCATCGTCCTCCTCCTCCTCCTCCT	CCTCTTCCTCTTCCTCATCGTCCTCCTCCTCCT	0.096354	EXON=2/7,EXON=2/8
chr12:22267538-22267576	-3	ENSSSCG00000036933	NR1D1	inframe_deletion	CCTCTTCCTCTTCCTCATCGTCCTCCTCCTCCTCCTCCT	CCTCTTCCTCTTCCTCATCGTCCTCCTCCTCCTCCT	0.001302	EXON=2/7,EXON=2/8
chr12:22267649-22267667	-1	ENSSSCG00000036933	NR1D1	splice_donor_variant,coding_sequence_variant	GCACCAGCAACATCACCAG	GCACCAGCAACATCACCA	0.001272	EXON=2/7;INTRON=2/6,EXON=2/8;INTRON=2/7
chr12:22331646-22331661	4	ENSSSCG00000029102	MED24	splice_acceptor_variant,intron_variant	TCTGTCTGTCTGTCTG	TCTGTCTGTCTGTCTGTCTG	0.411681	INTRON=30/30
chr12:22594661-22594670	-2	ENSSSCG00000017497	ERBB2	splice_donor_variant	ACACACACAC	ACACACAC	0.001381	INTRON=21/25,INTRON=22/26
chr12:22630592-22630602	3	ENSSSCG00000017502	PGAP3	inframe_insertion	CTGCTGCTGCT	CTGCTGCTGCTGCT	0.050546	EXON=1/7,EXON=1/8
chr12:22630592-22630602	6	ENSSSCG00000017502	PGAP3	inframe_insertion	CTGCTGCTGCT	CTGCTGCTGCTGCTGCT	0.001366	EXON=1/7,EXON=1/8
chr12:22645795-22645808	-2	ENSSSCG00000017502	PGAP3	frameshift_variant	CCCCACCCCGCCCC	CCCCACCCCGCC	0.001263	EXON=7/7
chr12:22658515-22658549	-2	ENSSSCG00000017499	STARD3	coding_sequence_variant,intron_variant	CAGGGCACGGCAGGAAGGTCTGGGCAGGGCGGGCA	CAGGGCACGGCAGGAAGGTCTGGGCAGGGCGGG	0.001412	EXON=10/14;INTRON=9/13,EXON=11/15;INTRON=10/14
chr12:22658515-22658549	-1	ENSSSCG00000017499	STARD3	coding_sequence_variant,intron_variant	CAGGGCACGGCAGGAAGGTCTGGGCAGGGCGGGCA	CAGGGCACGGCAGGAAGGTCTGGGCAGGGCGGGC	0.031073	EXON=10/14;INTRON=9/13,EXON=11/15;INTRON=10/14
chr12:22684762-22684813	-1	ENSSSCG00000017498		frameshift_variant	CCTCCTCCTCCTCCTCTTCTTCGTCATCCTCCTCTTCCTCCTCCTCTTCCTC	CCTCCTCCTCCTCCTCTTCTTCGTCATCCTCCTCTTCCTCCTCCTCTTCCT	0.001348	EXON=4/5
chr12:22711073-22711097	-1	ENSSSCG00000033583		frameshift_variant	GCCGCCGCCACCTCCGCCTCCGCCG	GCCGCCGCCACCTCCGCCTCCGCC	0.001845	EXON=2/2
chr12:22866573-22866583	-3	ENSSSCG00000017505	MED1	inframe_deletion	AGAAGAAGAAG	AGAAGAAG	0.001235	EXON=15/15,EXON=16/16,EXON=18/19
chr12:22957240-22957255	-5	ENSSSCG00000017506	FBXL20	splice_region_variant,intron_variant	TGTTTTGTTTTGTTTT	TGTTTTGTTTT	0.003704	INTRON=9/14
chr12:22957240-22957255	1	ENSSSCG00000017506	FBXL20	splice_region_variant,intron_variant	TGTTTTGTTTTGTTTT	TGTTTTGTTTTGTTTTG	0.001235	INTRON=9/14
chr12:22983541-22983551	-1	ENSSSCG00000017507		frameshift_variant	CTGCTGCTGCT	CTGCTGCTGC	0.006281	EXON=4/15
chr12:23005146-23005157	-2	ENSSSCG00000017508	STAC2	frameshift_variant	ACACACACACAC	ACACACACAC	0.008929	EXON=1/10,EXON=2/12
chr12:23005146-23005157	2	ENSSSCG00000017508	STAC2	frameshift_variant	ACACACACACAC	ACACACACACACAC	0.002551	EXON=1/10,EXON=2/12
chr12:23228608-23228618	-3	ENSSSCG00000040642	LASP1	inframe_deletion	TGCTGCTGCTG	TGCTGCTG	0.001381	EXON=6/8,EXON=7/8
chr12:23378343-23378352	-2	ENSSSCG00000022187	CISD3	frameshift_variant	ACACACACAC	ACACACAC	0.001241	EXON=2/3
chr12:23393275-23393317	-3	ENSSSCG00000032478	MLLT6	inframe_deletion	GAGGAGGAGGAAGAGGAGGAAGAAGAGGAGGAGGAGGCGGAGG	GAGGAGGAGGAAGAGGAGGAAGAAGAGGAGGAGGAGGCGG	0.020107	EXON=10/11,EXON=9/17,EXON=9/19
chr12:23393275-23393317	-1	ENSSSCG00000032478	MLLT6	frameshift_variant	GAGGAGGAGGAAGAGGAGGAAGAAGAGGAGGAGGAGGCGGAGG	GAGGAGGAGGAAGAGGAGGAAGAAGAGGAGGAGGAGGCGGAG	0.00134	EXON=10/11,EXON=9/17,EXON=9/19
chr12:23497062-23497080	-1	ENSSSCG00000018056	SRCIN1	start_lost,5_prime_UTR_variant	CCCGCCCCACCCCTCCCCA	CCCGCCCCACCCCTCCCC	0.001706	EXON=1/19,EXON=1/20,EXON=1/21,EXON=1/22
chr12:23497062-23497080	1	ENSSSCG00000018056	SRCIN1	start_lost,5_prime_UTR_variant	CCCGCCCCACCCCTCCCCA	CCCGCCCCACCCCTCCCCAC	0.005119	EXON=1/19,EXON=1/20,EXON=1/21,EXON=1/22
chr12:23615803-23615829	-1	ENSSSCG00000018058	ARHGAP23	splice_region_variant,intron_variant	CCGGCCCGGCTGGGGCCGGCCCGGCCC	CCGGCCCGGCTGGGGCCGGCCCGGCC	0.001724	INTRON=12/23
chr12:23710936-23710950	-1	ENSSSCG00000018057	SOCS7	frameshift_variant	GAGGAGGAGGGGGAG	GAGGAGGAGGGGGA	0.001247	EXON=3/10,EXON=3/9
chr12:23722490-23722510	-12	ENSSSCG00000018057	SOCS7	inframe_deletion	GCTGCTGCTGTTGCTGCTGCT	GCTGCTGCT	0.009554	EXON=1/10,EXON=1/7,EXON=1/9
chr12:23722490-23722510	3	ENSSSCG00000018057	SOCS7	inframe_insertion	GCTGCTGCTGTTGCTGCTGCT	GCTGCTGCTGTTGCTGCTGCTGCT	0.353503	EXON=1/10,EXON=1/7,EXON=1/9
chr12:23853364-23853372	-2	ENSSSCG00000017513	NPEPPS	frameshift_variant	TGTGTGTGT	TGTGTGT	0.001238	EXON=6/23
chr12:23968566-23968576	-1	ENSSSCG00000017515	TBKBP1	frameshift_variant	GAGGAGGAGGA	GAGGAGGAGG	0.001887	EXON=9/10
chr12:23984416-23984433	-2	ENSSSCG00000035536		splice_region_variant,intron_variant,non_coding_transcript_variant	CCCCACCCCACACCCCCA	CCCCACCCCACACCCC	0.001263	INTRON=1/3
chr12:24067094-24067105	-3	ENSSSCG00000017518	OSBPL7	inframe_deletion	TCCTCCTCCTCC	TCCTCCTCC	0.167089	EXON=13/22
chr12:24180047-24180062	-1	ENSSSCG00000017516	SP2	frameshift_variant	CCACCGCCACCACCAC	CCACCGCCACCACCA	0.001272	EXON=5/8
chr12:24283948-24283960	-1	ENSSSCG00000017526	COPZ2	frameshift_variant	GAGGAGGAGAGGA	GAGGAGGAGAGG	0.001266	EXON=7/7
chr12:24283948-24283960	13	ENSSSCG00000017526	COPZ2	frameshift_variant	GAGGAGGAGAGGA	GAGGAGGAGAGGAAGGAGGAGGAGGA	0.007595	EXON=7/7
chr12:24313044-24313089	-15	ENSSSCG00000017525	NFE2L1	inframe_deletion	CCTCGTCCTCGTCCTCGTCGTCCTCGTCCTCGTCCTCCTCCTCGTC	CCTCGTCCTCGTCCTCGTCGTCCTCGTCCTC	0.002747	EXON=4/4,EXON=6/6
chr12:24313044-24313089	-6	ENSSSCG00000017525	NFE2L1	inframe_deletion	CCTCGTCCTCGTCCTCGTCGTCCTCGTCCTCGTCCTCCTCCTCGTC	CCTCGTCCTCGTCCTCGTCGTCCTCGTCCTCGTCCTCCTC	0.016484	EXON=4/4,EXON=6/6
chr12:24313044-24313089	-1	ENSSSCG00000017525	NFE2L1	frameshift_variant	CCTCGTCCTCGTCCTCGTCGTCCTCGTCCTCGTCCTCCTCCTCGTC	CCTCGTCCTCGTCCTCGTCGTCCTCGTCCTCGTCCTCCTCCTCGT	0.001374	EXON=4/4,EXON=6/6
chr12:24414070-24414097	-6	ENSSSCG00000017527	SKAP1	inframe_deletion	CCTCCTCTCCCTCCTCCTCCTCCTCCTC	CCTCCTCTCCCTCCTCCTCCTC	0.001238	EXON=8/11,EXON=8/12,EXON=9/13,EXON=9/16
chr12:24414070-24414097	-3	ENSSSCG00000017527	SKAP1	inframe_deletion	CCTCCTCTCCCTCCTCCTCCTCCTCCTC	CCTCCTCTCCCTCCTCCTCCTCCTC	0.008663	EXON=8/11,EXON=8/12,EXON=9/13,EXON=9/16
chr12:24797777-24797790	-1	ENSSSCG00000017533	HOXB2	frameshift_variant	GCGGCGCGGCCGGC	GCGGCGCGGCCGG	0.001429	EXON=2/2
chr12:24804689-24804700	-3	ENSSSCG00000017534	HOXB3	inframe_deletion	AGGAGGAGGAGG	AGGAGGAGG	0.470075	EXON=3/3
chr12:24804689-24804700	1	ENSSSCG00000017534	HOXB3	frameshift_variant	AGGAGGAGGAGG	AGGAGGAGGAGGA	0.001247	EXON=3/3
chr12:25122219-25122237	-15	ENSSSCG00000025638	UBE2Z	inframe_deletion	GCGGCGACGGCGACGGCGG	GCGG	0.007194	EXON=1/7
chr12:25122219-25122237	1	ENSSSCG00000025638	UBE2Z	frameshift_variant	GCGGCGACGGCGACGGCGG	GCGGCGACGGCGACGGCGGC	0.003597	EXON=1/7
chr12:25323077-25323093	-1	ENSSSCG00000027677		frameshift_variant	GTGGGGGTGGAGGTGGA	GTGGGGGTGGAGGTGG	0.001374	EXON=5/6
chr12:25323077-25323093	1	ENSSSCG00000027677		frameshift_variant	GTGGGGGTGGAGGTGGA	GTGGGGGTGGAGGTGGAG	0.001374	EXON=5/6
chr12:25443222-25443247	-3	ENSSSCG00000026701		inframe_deletion	GAGAGAGGAGCAGGAGGAGGAGGAGG	GAGAGAGGAGCAGGAGGAGGAGG	0.009231	EXON=4/4
chr12:25508226-25508252	-1	ENSSSCG00000017546	ZNF652	frameshift_variant	CTCTTCCTCACTCTCTTCCTCTTCCTC	CTCTTCCTCACTCTCTTCCTCTTCCT	0.001235	EXON=2/6
chr12:25508384-25508408	-15	ENSSSCG00000017546	ZNF652	inframe_deletion	CCTCCTCCTCCTCCTCCTCCTCCTC	CCTCCTCCTC	0.002488	EXON=2/6
chr12:25508384-25508408	-3	ENSSSCG00000017546	ZNF652	inframe_deletion	CCTCCTCCTCCTCCTCCTCCTCCTC	CCTCCTCCTCCTCCTCCTCCTC	0.134328	EXON=2/6
chr12:25699590-25699608	-3	ENSSSCG00000017548	NGFR	inframe_deletion	TGCTGCTGCTGCTGCTGCT	TGCTGCTGCTGCTGCT	0.010057	EXON=1/6
chr12:25699590-25699608	-1	ENSSSCG00000017548	NGFR	frameshift_variant	TGCTGCTGCTGCTGCTGCT	TGCTGCTGCTGCTGCTGC	0.001437	EXON=1/6
chr12:25888235-25888253	-3	ENSSSCG00000033731	SLC35B1	inframe_deletion	GGCAGCGGCGGCGGCGGCG	GGCAGCGGCGGCGGCG	0.001458	EXON=1/8,EXON=1/9
chr12:26672313-26672328	-3	ENSSSCG00000017571	EME1	inframe_deletion	AGGAGGAGGAGGAGGA	AGGAGGAGGAGGA	0.006378	EXON=1/8
chr12:26672313-26672328	-2	ENSSSCG00000017571	EME1	frameshift_variant	AGGAGGAGGAGGAGGA	AGGAGGAGGAGGAG	0.001276	EXON=1/8
chr12:26680103-26680123	-3	ENSSSCG00000028019	LRRC59	splice_donor_variant,coding_sequence_variant	AGCAGCAGCAGCAGCAGCAGC	AGCAGCAGCAGCAGCAGC	0.013405	EXON=7/7,EXON=7/8;INTRON=7/7
chr12:26680103-26680123	-1	ENSSSCG00000028019	LRRC59	splice_region_variant,coding_sequence_variant	AGCAGCAGCAGCAGCAGCAGC	AGCAGCAGCAGCAGCAGCAG	0.004021	EXON=7/7,EXON=7/8;INTRON=7/7
chr12:26695140-26695149	-2	ENSSSCG00000017569	CHAD	splice_region_variant,coding_sequence_variant,3_prime_UTR_variant	TCTCTCTCTC	TCTCTCTC	0.001256	EXON=3/3
chr12:26745544-26745554	-3	ENSSSCG00000017569	CHAD	inframe_deletion	TGTTGTTGTTG	TGTTGTTG	0.001256	EXON=1/3,EXON=1/4
chr12:26793341-26793354	-7	ENSSSCG00000017563	MYCBPAP	splice_donor_variant,coding_sequence_variant	AAACAAAAGAAAAG	AAACAAA	0.008861	EXON=1/20;INTRON=1/19
chr12:26793341-26793354	-5	ENSSSCG00000017563	MYCBPAP	splice_donor_variant,coding_sequence_variant	AAACAAAAGAAAAG	AAACAAAAG	0.03038	EXON=1/20;INTRON=1/19
chr12:26886286-26886304	-1	ENSSSCG00000017562	CACNA1G	splice_region_variant,intron_variant	CCTTTGCCTCTGCCCTGCC	CCTTTGCCTCTGCCCTGC	0.001276	INTRON=17/33,INTRON=18/37
chr12:26988226-26988239	-3	ENSSSCG00000038760	ANKRD40	inframe_deletion	TCATCATCATCATC	TCATCATCATC	0.001238	EXON=3/5
chr12:27094269-27094284	-3	ENSSSCG00000017557	WFIKKN2	inframe_deletion	TGCTGCTGCTGCTGCT	TGCTGCTGCTGCT	0.012987	EXON=1/2
chr12:27258915-27258926	-4	ENSSSCG00000033228	SPAG9	frameshift_variant	ATCATCATCATC	ATCATCAT	0.001276	EXON=10/29,EXON=11/20,EXON=11/30,EXON=12/30,EXON=12/31,EXON=13/31,EXON=13/32
chr12:32062600-32062610	1	ENSSSCG00000017608		splice_region_variant,intron_variant	TTTCTTTCTTT	TTTCTTTCTTTC	0.002475	INTRON=2/5
chr12:32062600-32062610	2	ENSSSCG00000017608		splice_region_variant,intron_variant	TTTCTTTCTTT	TTTCTTTCTTTCT	0.212871	INTRON=2/5
chr12:32062600-32062610	3	ENSSSCG00000017608		splice_region_variant,intron_variant	TTTCTTTCTTT	TTTCTTTCTTTCTT	0.001238	INTRON=2/5
chr12:32760724-32760737	-4	ENSSSCG00000017609	ANKFN1	splice_region_variant,intron_variant	TTGTTTGTTTGTTT	TTGTTTGTTT	0.001238	INTRON=10/16
chr12:32760724-32760737	-1	ENSSSCG00000017609	ANKFN1	splice_region_variant,intron_variant	TTGTTTGTTTGTTT	TTGTTTGTTTGTT	0.001238	INTRON=10/16
chr12:32760724-32760737	1	ENSSSCG00000017609	ANKFN1	splice_region_variant,intron_variant	TTGTTTGTTTGTTT	TTGTTTGTTTGTTTG	0.006188	INTRON=10/16
chr12:33243123-33243136	-3	ENSSSCG00000017613	COIL	inframe_deletion	GTCGTCGTCGTCGT	GTCGTCGTCGT	0.056931	EXON=2/3,EXON=2/5,EXON=2/6,EXON=2/7,EXON=2/9
chr12:33537962-33537977	-1	ENSSSCG00000038505	MSI2	splice_region_variant,intron_variant	CTCTCTCTTTCTCTCT	CTCTCTCTTTCTCTC	0.001299	INTRON=1/12,INTRON=2/11,INTRON=2/12,INTRON=2/13,INTRON=2/14
chr12:33537962-33537977	2	ENSSSCG00000038505	MSI2	splice_region_variant,intron_variant	CTCTCTCTTTCTCTCT	CTCTCTCTTTCTCTCTCT	0.001299	INTRON=1/12,INTRON=2/11,INTRON=2/12,INTRON=2/13,INTRON=2/14
chr12:34252945-34252989	-15	ENSSSCG00000017623	VEZF1	inframe_deletion	GCTGCTGCTGCTGTTGCTGCTGCTGCTGCTGCTGTTGCTGCTGCT	GCTGCTGCTGCTGTTGCTGCTGCTGCTGCT	0.004087	EXON=5/6,EXON=6/7,EXON=7/8
chr12:34252945-34252989	-6	ENSSSCG00000017623	VEZF1	inframe_deletion	GCTGCTGCTGCTGTTGCTGCTGCTGCTGCTGCTGTTGCTGCTGCT	GCTGCTGCTGCTGTTGCTGCTGCTGCTGCTGCTGTTGCT	0.002725	EXON=5/6,EXON=6/7,EXON=7/8
chr12:34252945-34252989	-3	ENSSSCG00000017623	VEZF1	inframe_deletion	GCTGCTGCTGCTGTTGCTGCTGCTGCTGCTGCTGTTGCTGCTGCT	GCTGCTGCTGCTGTTGCTGCTGCTGCTGCTGCTGTTGCTGCT	0.009537	EXON=5/6,EXON=6/7,EXON=7/8
chr12:34252945-34252989	-1	ENSSSCG00000017623	VEZF1	frameshift_variant	GCTGCTGCTGCTGTTGCTGCTGCTGCTGCTGCTGTTGCTGCTGCT	GCTGCTGCTGCTGTTGCTGCTGCTGCTGCTGCTGTTGCTGCTGC	0.001362	EXON=5/6,EXON=6/7,EXON=7/8
chr12:34252945-34252989	3	ENSSSCG00000017623	VEZF1	inframe_insertion	GCTGCTGCTGCTGTTGCTGCTGCTGCTGCTGCTGTTGCTGCTGCT	GCTGCTGCTGCTGTTGCTGCTGCTGCTGCTGCTGTTGCTGCTGCTGCT	0.016349	EXON=5/6,EXON=6/7,EXON=7/8
chr12:34557422-34557439	-3	ENSSSCG00000017637	MPO	inframe_deletion	TGCTGCTGCTGCTTGCTG	TGCTGCTGCTGCTTG	0.005115	EXON=13/13,EXON=13/14
chr12:34557422-34557439	1	ENSSSCG00000017637	MPO	frameshift_variant	TGCTGCTGCTGCTTGCTG	TGCTGCTGCTGCTTGCTGT	0.001279	EXON=13/13,EXON=13/14
chr12:34588096-34588123	-1	ENSSSCG00000017638	TSPOAP1	frameshift_variant	TCCTCTTCTTCCTCCTCCTCTTCCTCCT	TCCTCTTCTTCCTCCTCCTCTTCCTCC	0.00125	EXON=21/33
chr12:34590587-34590602	-3	ENSSSCG00000017638	TSPOAP1	inframe_deletion	CTGCTGCTGCTGCTGC	CTGCTGCTGCTGC	0.021798	EXON=16/33
chr12:34590587-34590602	3	ENSSSCG00000017638	TSPOAP1	inframe_insertion	CTGCTGCTGCTGCTGC	CTGCTGCTGCTGCTGCTGC	0.001362	EXON=16/33
chr12:34821115-34821136	-5	ENSSSCG00000017645	TEX14	coding_sequence_variant,3_prime_UTR_variant	AAATAAACTAAACTAAACTAAA	AAATAAACTAAACTAAA	0.001247	EXON=29/29
chr12:34821115-34821136	-1	ENSSSCG00000017645	TEX14	coding_sequence_variant,3_prime_UTR_variant	AAATAAACTAAACTAAACTAAA	AAATAAACTAAACTAAACTAA	0.002494	EXON=29/29
chr12:35052318-35052336	-6	ENSSSCG00000038932	PPM1E	inframe_deletion	AGCAAGAGCAGGAGCAAGA	AGCAAGAGCAGGA	0.016871	EXON=1/7
chr12:35445546-35445566	-1	ENSSSCG00000024145	PRR11	frameshift_variant	AAGCTAAAAGCCAAAGCAAAA	AAGCTAAAAGCCAAAGCAAA	0.001241	EXON=2/11
chr12:35897091-35897108	5	ENSSSCG00000022659	CLTC	splice_acceptor_variant,intron_variant	GTTTTTGTTTTTGTTTTT	GTTTTTGTTTTTGTTTTTGTTTT	0.001238	INTRON=14/32,INTRON=15/33
chr12:35897091-35897108	6	ENSSSCG00000022659	CLTC	splice_acceptor_variant,intron_variant	GTTTTTGTTTTTGTTTTT	GTTTTTGTTTTTGTTTTTGTTTTT	0.591584	INTRON=14/32,INTRON=15/33
chr12:36882037-36882047	-3	ENSSSCG00000027060	TBX2	inframe_deletion	CCGCCGCCGCC	CCGCCGCC	0.001543	EXON=6/7
chr12:37828393-37828403	-1	ENSSSCG00000039473		splice_region_variant,intron_variant	TCTTTCTTTCT	TCTTTCTTTC	0.034568	INTRON=3/32
chr12:38030288-38030301	-1	ENSSSCG00000017682	MYO19	frameshift_variant	CTGGGCTGCGCTGC	CTGGGCTGCGCTG	0.001285	EXON=16/25,EXON=17/26
chr12:38127907-38127923	-2	ENSSSCG00000017691	MRM1	frameshift_variant	GCTGGCTCGTGGCTGGC	GCTGGCTCGTGGCTG	0.001256	EXON=3/5
chr12:38466887-38466915	-3	ENSSSCG00000017693	AATF	inframe_deletion	AGGAGGAGGAGGAAGACGAGGAGGAGGAG	AGGAGGAGGAGGAAGACGAGGAGGAG	0.005	EXON=3/12
chr12:38765099-38765109	-3	ENSSSCG00000017694	ACACA	inframe_deletion	TTGTTGTTGTT	TTGTTGTT	0.001235	EXON=5/55,EXON=6/55,EXON=6/56
chr12:39611970-39611993	-3	ENSSSCG00000034722	CCL14	inframe_deletion	CTCTTCCTCCTCCTCCTCCTCCTC	CTCTTCCTCCTCCTCCTCCTC	0.005291	EXON=1/3
chr12:39611970-39611993	-1	ENSSSCG00000034722	CCL14	frameshift_variant	CTCTTCCTCCTCCTCCTCCTCCTC	CTCTTCCTCCTCCTCCTCCTCCT	0.001323	EXON=1/3
chr12:39739890-39739903	-1	ENSSSCG00000034440	MMP28	frameshift_variant	TGCCGCTGCTGCTG	TGCCGCTGCTGCT	0.001587	EXON=1/8
chr12:39768516-39768527	-3	ENSSSCG00000033580	C17orf50	inframe_deletion	CCGCCGCCGCCG	CCGCCGCCG	0.010479	EXON=3/4
chr12:39913481-39913495	-1	ENSSSCG00000017712	AP2B1	frameshift_variant	CTTTTCTTTCTTTTC	CTTTTCTTTCTTTT	0.001235	EXON=3/21,EXON=3/22,EXON=4/23
chr12:40064676-40064688	-3	ENSSSCG00000026989	RAD51D	inframe_deletion	GTGGTGGTGGTGG	GTGGTGGTGG	0.00125	EXON=7/10
chr12:40226000-40226015	-4	ENSSSCG00000022196	CCT6B	splice_region_variant,intron_variant	TATTATTATTTTTATT	TATTATTATTTT	0.007557	INTRON=10/11,INTRON=11/13
chr12:40226000-40226015	1	ENSSSCG00000022196	CCT6B	splice_region_variant,intron_variant	TATTATTATTTTTATT	TATTATTATTTTTATTA	0.001259	INTRON=10/11,INTRON=11/13
chr12:40482515-40482525	-1	ENSSSCG00000022987	TMEM132E	frameshift_variant	TGGCTGGCTGG	TGGCTGGCTG	0.001603	EXON=10/11,EXON=10/12
chr12:40485444-40485460	-9	ENSSSCG00000022987	TMEM132E	inframe_deletion	TCCTCCTCCTCCTCCTC	TCCTCCTC	0.005263	EXON=8/11,EXON=8/12
chr12:40485444-40485460	-3	ENSSSCG00000022987	TMEM132E	inframe_deletion	TCCTCCTCCTCCTCCTC	TCCTCCTCCTCCTC	0.006579	EXON=8/11,EXON=8/12
chr12:40497806-40497820	-12	ENSSSCG00000022987	TMEM132E	coding_sequence_variant,5_prime_UTR_variant	GTGCGTGTGTGTGTG	GTG	0.018939	EXON=1/11
chr12:40497806-40497820	2	ENSSSCG00000022987	TMEM132E	coding_sequence_variant,5_prime_UTR_variant	GTGCGTGTGTGTGTG	GTGCGTGTGTGTGTGTG	0.425505	EXON=1/11
chr12:40497806-40497820	4	ENSSSCG00000022987	TMEM132E	coding_sequence_variant,5_prime_UTR_variant	GTGCGTGTGTGTGTG	GTGCGTGTGTGTGTGTGTG	0.119949	EXON=1/11
chr12:40497806-40497820	6	ENSSSCG00000022987	TMEM132E	coding_sequence_variant,5_prime_UTR_variant	GTGCGTGTGTGTGTG	GTGCGTGTGTGTGTGTGTGTG	0.002525	EXON=1/11
chr12:40497806-40497820	8	ENSSSCG00000022987	TMEM132E	coding_sequence_variant,5_prime_UTR_variant	GTGCGTGTGTGTGTG	GTGCGTGTGTGTGTGTGTGTGTG	0.001263	EXON=1/11
chr12:40497806-40497820	10	ENSSSCG00000022987	TMEM132E	coding_sequence_variant,5_prime_UTR_variant	GTGCGTGTGTGTGTG	GTGCGTGTGTGTGTGTGTGTGTGTG	0.003788	EXON=1/11
chr12:41941452-41941472	-4	ENSSSCG00000040177		frameshift_variant	ATTCATTCATTTATTCTTTCA	ATTCATTCATTTATTCT	0.00125	EXON=1/8
chr12:41941452-41941472	-1	ENSSSCG00000040177		frameshift_variant	ATTCATTCATTTATTCTTTCA	ATTCATTCATTTATTCTTTC	0.00125	EXON=1/8
chr12:41944729-41944744	-2	ENSSSCG00000040177		frameshift_variant	CTCTCTCTCTTCTCTC	CTCTCTCTCTTCTC	0.001238	EXON=2/10
chr12:42021195-42021205	-2	ENSSSCG00000040177		splice_region_variant,intron_variant	CTCTCTCTCTC	CTCTCTCTC	0.001266	INTRON=6/8
chr12:42594858-42594870	-3	ENSSSCG00000017732	ZNF207	inframe_deletion	TCATCATCATCAT	TCATCATCAT	0.002488	EXON=3/11,EXON=4/12,EXON=4/14,EXON=4/17,EXON=5/13,EXON=5/14
chr12:42594858-42594870	-1	ENSSSCG00000017732	ZNF207	frameshift_variant	TCATCATCATCAT	TCATCATCATCA	0.001244	EXON=3/11,EXON=4/12,EXON=4/14,EXON=4/17,EXON=5/13,EXON=5/14
chr12:42602610-42602620	-1	ENSSSCG00000017732	ZNF207	frameshift_variant	TTCTTCTTCTT	TTCTTCTTCT	0.001247	EXON=1/12,EXON=1/14,EXON=1/17,EXON=2/13
chr12:42906422-42906432	-1	ENSSSCG00000035954	ATAD5	stop_gained,frameshift_variant	ATTATTATTAT	ATTATTATTA	0.001238	EXON=5/21,EXON=5/22,EXON=5/23
chr12:43032254-43032268	-3	ENSSSCG00000017744	SUZ12	splice_region_variant,5_prime_UTR_variant,intron_variant	CGCCGCTGCCGCCGC	CGCCGCTGCCGC	0.013725	EXON=1/16,EXON=1/17,EXON=2/17;INTRON=1/16
chr12:43032254-43032268	-1	ENSSSCG00000017744	SUZ12	frameshift_variant	CGCCGCTGCCGCCGC	CGCCGCTGCCGCCG	0.001961	EXON=1/16,EXON=1/17
chr12:43032270-43032285	-3	ENSSSCG00000017744	SUZ12	inframe_deletion	GAGGAGGAGGAGGAGG	GAGGAGGAGGAGG	0.013672	EXON=1/16,EXON=1/17
chr12:43032270-43032285	-1	ENSSSCG00000017744	SUZ12	frameshift_variant	GAGGAGGAGGAGGAGG	GAGGAGGAGGAGGAG	0.001953	EXON=1/16,EXON=1/17
chr12:43032297-43032323	-1	ENSSSCG00000017744	SUZ12	frameshift_variant	CCGCCGCCTCCACAGCCCCCGCCGCCG	CCGCCGCCTCCACAGCCCCCGCCGCC	0.001961	EXON=1/16,EXON=1/17
chr12:43380659-43380680	-6	ENSSSCG00000017747	RAB11FIP4	inframe_deletion	CTCGTCCTCGTCCTCGTCCTCG	CTCGTCCTCGTCCTCG	0.011538	EXON=2/13,EXON=4/15,EXON=5/16
chr12:43380659-43380680	1	ENSSSCG00000017747	RAB11FIP4	frameshift_variant	CTCGTCCTCGTCCTCGTCCTCG	CTCGTCCTCGTCCTCGTCCTCGT	0.001282	EXON=2/13,EXON=4/15,EXON=5/16
chr12:43380659-43380680	6	ENSSSCG00000017747	RAB11FIP4	inframe_insertion	CTCGTCCTCGTCCTCGTCCTCG	CTCGTCCTCGTCCTCGTCCTCGTCCTCG	0.135897	EXON=2/13,EXON=4/15,EXON=5/16
chr12:43380659-43380680	12	ENSSSCG00000017747	RAB11FIP4	inframe_insertion	CTCGTCCTCGTCCTCGTCCTCG	CTCGTCCTCGTCCTCGTCCTCGTCCTCGTCCTCG	0.005128	EXON=2/13,EXON=4/15,EXON=5/16
chr12:44404295-44404309	-3	ENSSSCG00000017756	NLK	inframe_deletion	ACCACCACCACCACC	ACCACCACCACC	0.001269	EXON=1/10,EXON=1/11
chr12:44651420-44651445	6	ENSSSCG00000027801	VTN	inframe_insertion	GCCTCGGCCACGGCCACGGCCACGGC	GCCTCGGCCACGGCCACGGCCACGGCCACGGC	0.001302	EXON=8/9
chr12:44661493-44661506	-2	ENSSSCG00000030358	SARM1	frameshift_variant	CAGGCAGCGCAGCG	CAGGCAGCGCAG	0.001524	EXON=5/13
chr12:44661493-44661506	1	ENSSSCG00000030358	SARM1	frameshift_variant	CAGGCAGCGCAGCG	CAGGCAGCGCAGCGG	0.996951	EXON=5/13
chr12:44661493-44661506	2	ENSSSCG00000030358	SARM1	frameshift_variant	CAGGCAGCGCAGCG	CAGGCAGCGCAGCGGC	0.001524	EXON=5/13
chr12:44747774-44747782	-2	ENSSSCG00000017763	SLC13A2	frameshift_variant	GTGTGTGTG	GTGTGTG	0.001272	EXON=5/13
chr12:44886302-44886312	3	ENSSSCG00000017764	KIAA0100	protein_altering_variant	GGGTGGGTGGG	GGGTGGGTGGGTGG	0.001244	EXON=13/38,EXON=13/39
chr12:44942719-44942732	-2	ENSSSCG00000017770	PROCA1	frameshift_variant	GGGTTGGGATGGGA	GGGTTGGGATGG	0.001259	EXON=4/4,EXON=5/5
chr12:44942746-44942776	-6	ENSSSCG00000017770	PROCA1	inframe_deletion	CCTCCTCCTCCTCCTCCTCCTCCTCTTCCTC	CCTCCTCCTCCTCCTCCTCCTCCTC	0.125326	EXON=4/4,EXON=5/5
chr12:44942746-44942776	-4	ENSSSCG00000017770	PROCA1	frameshift_variant	CCTCCTCCTCCTCCTCCTCCTCCTCTTCCTC	CCTCCTCCTCCTCCTCCTCCTCCTCTT	0.001305	EXON=4/4,EXON=5/5
chr12:44942746-44942776	-3	ENSSSCG00000017770	PROCA1	inframe_deletion	CCTCCTCCTCCTCCTCCTCCTCCTCTTCCTC	CCTCCTCCTCCTCCTCCTCCTCCTCTTC	0.168407	EXON=4/4,EXON=5/5
chr12:44942746-44942776	-1	ENSSSCG00000017770	PROCA1	frameshift_variant	CCTCCTCCTCCTCCTCCTCCTCCTCTTCCTC	CCTCCTCCTCCTCCTCCTCCTCCTCTTCCT	0.001305	EXON=4/4,EXON=5/5
chr12:44942746-44942776	3	ENSSSCG00000017770	PROCA1	inframe_insertion	CCTCCTCCTCCTCCTCCTCCTCCTCTTCCTC	CCTCCTCCTCCTCCTCCTCCTCCTCTTCCTCCTC	0.04047	EXON=4/4,EXON=5/5
chr12:44942746-44942776	6	ENSSSCG00000017770	PROCA1	inframe_insertion	CCTCCTCCTCCTCCTCCTCCTCCTCTTCCTC	CCTCCTCCTCCTCCTCCTCCTCCTCTTCCTCCTCCTC	0.057441	EXON=4/4,EXON=5/5
chr12:44988707-44988719	-3	ENSSSCG00000039321	FAM222B	inframe_deletion	CCGCCGCCGCCGC	CCGCCGCCGC	0.04375	EXON=3/3
chr12:44988707-44988719	3	ENSSSCG00000039321	FAM222B	inframe_insertion	CCGCCGCCGCCGC	CCGCCGCCGCCGCCGC	0.835938	EXON=3/3
chr12:44988707-44988719	6	ENSSSCG00000039321	FAM222B	inframe_insertion	CCGCCGCCGCCGC	CCGCCGCCGCCGCCGCCGC	0.001563	EXON=3/3
chr12:45125078-45125088	-3	ENSSSCG00000017778	DHRS13	inframe_deletion	ACCACCACCAC	ACCACCAC	0.001319	EXON=4/5
chr12:45202473-45202506	-12	ENSSSCG00000035445	SEZ6	inframe_deletion	TGGTGATGGTGGTGGTGATGGTGGTGGTGGTGGT	TGGTGATGGTGGTGGTGATGGT	0.015464	EXON=2/18,EXON=3/19
chr12:45202473-45202506	-3	ENSSSCG00000035445	SEZ6	inframe_deletion	TGGTGATGGTGGTGGTGATGGTGGTGGTGGTGGT	TGGTGATGGTGGTGGTGATGGTGGTGGTGGT	0.003866	EXON=2/18,EXON=3/19
chr12:45352018-45352032	-6	ENSSSCG00000017783		inframe_deletion	CTCCTCCACCTCCTC	CTCCTCCAC	0.001256	EXON=11/21
chr12:45506327-45506355	-12	ENSSSCG00000017785	NUFIP2	inframe_deletion	GGTGATGGTGGTGGTGATGGTGGTTGTGG	GGTGATGGTGGTGGTGA	0.001553	EXON=1/3,EXON=1/4
chr12:45506378-45506390	-3	ENSSSCG00000017785	NUFIP2	inframe_deletion	GGTGGTGGTGGTG	GGTGGTGGTG	0.004902	EXON=1/3,EXON=1/4
chr12:45506397-45506423	-6	ENSSSCG00000017785	NUFIP2	inframe_deletion	CTGCTGCTGCTGCTGCTGCTGCTGCTG	CTGCTGCTGCTGCTGCTGCTG	0.015957	EXON=1/3,EXON=1/4
chr12:45506397-45506423	-3	ENSSSCG00000017785	NUFIP2	inframe_deletion	CTGCTGCTGCTGCTGCTGCTGCTGCTG	CTGCTGCTGCTGCTGCTGCTGCTG	0.065603	EXON=1/3,EXON=1/4
chr12:45506397-45506423	-1	ENSSSCG00000017785	NUFIP2	frameshift_variant	CTGCTGCTGCTGCTGCTGCTGCTGCTG	CTGCTGCTGCTGCTGCTGCTGCTGCT	0.001773	EXON=1/3,EXON=1/4
chr12:45506397-45506423	3	ENSSSCG00000017785	NUFIP2	inframe_insertion	CTGCTGCTGCTGCTGCTGCTGCTGCTG	CTGCTGCTGCTGCTGCTGCTGCTGCTGCTG	0.283688	EXON=1/3,EXON=1/4
chr12:45506397-45506423	6	ENSSSCG00000017785	NUFIP2	inframe_insertion	CTGCTGCTGCTGCTGCTGCTGCTGCTG	CTGCTGCTGCTGCTGCTGCTGCTGCTGCTGCTG	0.04078	EXON=1/3,EXON=1/4
chr12:45506397-45506423	9	ENSSSCG00000017785	NUFIP2	inframe_insertion	CTGCTGCTGCTGCTGCTGCTGCTGCTG	CTGCTGCTGCTGCTGCTGCTGCTGCTGCTGCTGCTG	0.007092	EXON=1/3,EXON=1/4
chr12:45761631-45761652	-2	ENSSSCG00000017789	ABHD15	frameshift_variant	GGCCCTGGCCCCGGTCCCTGGC	GGCCCTGGCCCCGGTCCCTG	0.053571	EXON=1/2
chr12:45761631-45761652	1	ENSSSCG00000017789	ABHD15	frameshift_variant	GGCCCTGGCCCCGGTCCCTGGC	GGCCCTGGCCCCGGTCCCTGGCC	0.946429	EXON=1/2
chr12:45804818-45804830	-3	ENSSSCG00000017793	ANKRD13B	inframe_deletion	GGAGGAGGAGGAG	GGAGGAGGAG	0.001684	EXON=15/15
chr12:46462371-46462385	-3	ENSSSCG00000017799	CPD	inframe_deletion	TGCTGCTGCTGCTGC	TGCTGCTGCTGC	0.001623	EXON=1/21
chr12:46462371-46462385	3	ENSSSCG00000017799	CPD	inframe_insertion	TGCTGCTGCTGCTGC	TGCTGCTGCTGCTGCTGC	0.00487	EXON=1/21
chr12:46902701-46902718	-1	ENSSSCG00000017803	TIMM22	splice_region_variant,coding_sequence_variant	CTCACCTCGCCTCACCTC	CTCACCTCGCCTCACCT	0.001276	EXON=1/4;INTRON=1/3,EXON=1/5;INTRON=1/4
chr12:46902701-46902718	1	ENSSSCG00000017803	TIMM22	coding_sequence_variant	CTCACCTCGCCTCACCTC	CTCACCTCGCCTCACCTCA	0.003827	EXON=1/4;INTRON=1/3,EXON=1/5;INTRON=1/4
chr12:47143713-47143723	-3	ENSSSCG00000017812	VPS53	inframe_deletion	GAGGAGGAGGA	GAGGAGGA	0.001299	EXON=1/20,EXON=1/21,EXON=1/22
chr12:47241421-47241437	-2	ENSSSCG00000017812	VPS53	splice_region_variant,intron_variant	TTCCTGTTCCTTTTCCT	TTCCTGTTCCTTTTC	0.001263	INTRON=10/17,INTRON=12/19,INTRON=13/20,INTRON=14/19,INTRON=14/21
chr12:47241421-47241437	-1	ENSSSCG00000017812	VPS53	splice_region_variant,intron_variant	TTCCTGTTCCTTTTCCT	TTCCTGTTCCTTTTCC	0.001263	INTRON=10/17,INTRON=12/19,INTRON=13/20,INTRON=14/19,INTRON=14/21
chr12:47329849-47329873	-2	ENSSSCG00000017814		frameshift_variant	CTTTTTCTTCTTCCTTTTCTTCTTC	CTTTTTCTTCTTCCTTTTCTTCT	0.001276	EXON=1/2
chr12:47529841-47529870	-5	ENSSSCG00000039412	DOC2B	frameshift_variant	CAGCCCCGGCCCCAGCCCCGGCCCCAGCCC	CAGCCCCGGCCCCAGCCCCGGCCCC	0.001938	EXON=1/9
chr12:47529841-47529870	-1	ENSSSCG00000039412	DOC2B	frameshift_variant	CAGCCCCGGCCCCAGCCCCGGCCCCAGCCC	CAGCCCCGGCCCCAGCCCCGGCCCCAGCC	0.001938	EXON=1/9
chr12:47801549-47801561	-3	ENSSSCG00000024108	SLC43A2	inframe_deletion	TTCTTCTTCTTCT	TTCTTCTTCT	0.005051	EXON=11/14,EXON=11/15
chr12:47849819-47849838	-3	ENSSSCG00000024071	SCARF1	inframe_deletion	AGCAGCAGCAGGCACAGCAG	AGCAGCAGCAGGCACAG	0.001285	EXON=14/17,EXON=15/18
chr12:47849819-47849838	-1	ENSSSCG00000024071	SCARF1	frameshift_variant	AGCAGCAGCAGGCACAGCAG	AGCAGCAGCAGGCACAGCA	0.001285	EXON=14/17,EXON=15/18
chr12:47886527-47886550	-1	ENSSSCG00000017817	PRPF8	frameshift_variant	AGCCAGACCCGCCAGCCAGCAGCC	AGCCAGACCCGCCAGCCAGCAGC	0.001299	EXON=13/42,EXON=14/43
chr12:47907789-47907799	-1	ENSSSCG00000040205	TLCD2	frameshift_variant	GCAGCAGCAGC	GCAGCAGCAG	0.001289	EXON=7/7
chr12:47923537-47923549	-1	ENSSSCG00000040732	WDR81	frameshift_variant	GGCGGGCGGCGGG	GGCGGGCGGCGG	0.001309	EXON=1/11,EXON=1/9
chr12:47923537-47923549	1	ENSSSCG00000040732	WDR81	frameshift_variant	GGCGGGCGGCGGG	GGCGGGCGGCGGGG	0.001309	EXON=1/11,EXON=1/9
chr12:47924301-47924311	-3	ENSSSCG00000040732	WDR81	inframe_deletion	CCTCCTCCTCC	CCTCCTCC	0.001292	EXON=1/9,EXON=2/11
chr12:47925723-47925744	-3	ENSSSCG00000040732	WDR81	inframe_deletion	AGGAGGAAGAGGAGGAGGAGGA	AGGAGGAAGAGGAGGAGGA	0.001309	EXON=1/9,EXON=2/11
chr12:47925761-47925778	-1	ENSSSCG00000040732	WDR81	frameshift_variant	GAGGAGGGGGAGGAGGAG	GAGGAGGGGGAGGAGGA	0.001285	EXON=1/9,EXON=2/11
chr12:47929858-47929870	-1	ENSSSCG00000040732	WDR81	frameshift_variant	GGTGGGTGGTGGG	GGTGGGTGGTGG	0.001366	EXON=6/9,EXON=8/11
chr12:48077480-48077496	-3	ENSSSCG00000039780	RTN4RL1	inframe_deletion	AGCAGCAGCAGCAGCAG	AGCAGCAGCAGCAG	0.014045	EXON=2/2
chr12:48169771-48169785	-3	ENSSSCG00000025717	HIC1	inframe_deletion	CGGCGGCGGCGGCGG	CGGCGGCGGCGG	0.001639	EXON=2/2
chr12:48170811-48170823	-3	ENSSSCG00000025717	HIC1	inframe_deletion	GAGGAGGAGGAGG	GAGGAGGAGG	0.001553	EXON=2/2
chr12:48383832-48383843	-3	ENSSSCG00000017826	SMG6	inframe_deletion	GCGGCGGCGGCG	GCGGCGGCG	0.001302	EXON=2/18,EXON=2/19
chr12:48455593-48455603	1	ENSSSCG00000017829	SGSM2	frameshift_variant	CCGCCCGCCCG	CCGCCCGCCCGC	0.001305	EXON=14/22,EXON=15/24,EXON=16/25,EXON=16/26,EXON=17/26
chr12:48803975-48803992	-1	ENSSSCG00000017811		coding_sequence_variant,5_prime_UTR_variant	AATAAAATAAAATAAAAT	AATAAAATAAAATAAAA	0.001238	EXON=1/1
chr12:48943573-48943596	-18	ENSSSCG00000034858	RAP1GAP2	inframe_deletion	AGCAGCAGCAGCAGCAGCAGCAGC	AGCAGC	0.033069	EXON=1/22
chr12:48943573-48943596	-3	ENSSSCG00000034858	RAP1GAP2	inframe_deletion	AGCAGCAGCAGCAGCAGCAGCAGC	AGCAGCAGCAGCAGCAGCAGC	0.027778	EXON=1/22
chr12:48943573-48943596	-1	ENSSSCG00000034858	RAP1GAP2	frameshift_variant	AGCAGCAGCAGCAGCAGCAGCAGC	AGCAGCAGCAGCAGCAGCAGCAG	0.001323	EXON=1/22
chr12:48943573-48943596	3	ENSSSCG00000034858	RAP1GAP2	inframe_insertion	AGCAGCAGCAGCAGCAGCAGCAGC	AGCAGCAGCAGCAGCAGCAGCAGCAGC	0.03836	EXON=1/22
chr12:48943573-48943596	6	ENSSSCG00000034858	RAP1GAP2	inframe_insertion	AGCAGCAGCAGCAGCAGCAGCAGC	AGCAGCAGCAGCAGCAGCAGCAGCAGCAGC	0.001323	EXON=1/22
chr12:48943573-48943596	18	ENSSSCG00000034858	RAP1GAP2	inframe_insertion	AGCAGCAGCAGCAGCAGCAGCAGC	AGCAGCAGCAGCAGCAGCAGCAGCAGCAGCAGCAGCAGCAGC	0.001323	EXON=1/22
chr12:48987512-48987529	-4	ENSSSCG00000034858	RAP1GAP2	splice_region_variant,intron_variant	TTGTTTGTTTGTTTGTTT	TTGTTTGTTTGTTT	0.007407	INTRON=10/21,INTRON=11/21,INTRON=11/22,INTRON=12/23,INTRON=13/23,INTRON=13/24,INTRON=14/24,INTRON=15/26
chr12:49343641-49343652	-6	ENSSSCG00000038642		inframe_deletion	AAGAAGAAGAAG	AAGAAG	0.124688	EXON=1/1
chr12:49343641-49343652	-3	ENSSSCG00000038642		inframe_deletion	AAGAAGAAGAAG	AAGAAGAAG	0.023691	EXON=1/1
chr12:49514798-49514810	-3	ENSSSCG00000017856		inframe_deletion	GGTGGTGGTGGTG	GGTGGTGGTG	0.001241	EXON=1/1
chr12:49662476-49662496	-1	ENSSSCG00000017862	TRPV3	splice_region_variant,intron_variant	GGGCTGGGGCCTGGGGGTGGG	GGGCTGGGGCCTGGGGGTGG	0.108527	INTRON=2/16,INTRON=3/17
chr12:49751371-49751390	-4	ENSSSCG00000017865	CTNS	splice_region_variant,intron_variant	TCTGTCTGTCTGTCTGTCTG	TCTGTCTGTCTGTCTG	0.012987	INTRON=10/11,INTRON=8/10,INTRON=9/10
chr12:49751371-49751390	-2	ENSSSCG00000017865	CTNS	splice_region_variant,intron_variant	TCTGTCTGTCTGTCTGTCTG	TCTGTCTGTCTGTCTGTC	0.002597	INTRON=10/11,INTRON=8/10,INTRON=9/10
chr12:49751371-49751390	-1	ENSSSCG00000017865	CTNS	splice_region_variant,intron_variant	TCTGTCTGTCTGTCTGTCTG	TCTGTCTGTCTGTCTGTCT	0.001299	INTRON=10/11,INTRON=8/10,INTRON=9/10
chr12:49820660-49820674	-3	ENSSSCG00000031821	HASPIN	inframe_deletion	AGCAGCAGCAGCAGC	AGCAGCAGCAGC	0.007326	EXON=2/2
chr12:49850422-49850443	-6	ENSSSCG00000017869	ITGAE	inframe_deletion	CTCCTCCTCCTCCTCCTCCTCC	CTCCTCCTCCTCCTCC	0.003937	EXON=5/31,EXON=6/30
chr12:49850422-49850443	-3	ENSSSCG00000017869	ITGAE	inframe_deletion	CTCCTCCTCCTCCTCCTCCTCC	CTCCTCCTCCTCCTCCTCC	0.043307	EXON=5/31,EXON=6/30
chr12:49850422-49850443	-1	ENSSSCG00000017869	ITGAE	frameshift_variant	CTCCTCCTCCTCCTCCTCCTCC	CTCCTCCTCCTCCTCCTCCTC	0.002625	EXON=5/31,EXON=6/30
chr12:49850422-49850443	3	ENSSSCG00000017869	ITGAE	inframe_insertion	CTCCTCCTCCTCCTCCTCCTCC	CTCCTCCTCCTCCTCCTCCTCCTCC	0.006562	EXON=5/31,EXON=6/30
chr12:49893009-49893042	-6	ENSSSCG00000017870	NCBP3	inframe_deletion	CCTCCCCCTCCTCCTCCTCCTCCTCCTCCTCCTC	CCTCCCCCTCCTCCTCCTCCTCCTCCTC	0.005089	EXON=10/13
chr12:49893009-49893042	-3	ENSSSCG00000017870	NCBP3	inframe_deletion	CCTCCCCCTCCTCCTCCTCCTCCTCCTCCTCCTC	CCTCCCCCTCCTCCTCCTCCTCCTCCTCCTC	0.013995	EXON=10/13
chr12:49893009-49893042	3	ENSSSCG00000017870	NCBP3	inframe_insertion	CCTCCCCCTCCTCCTCCTCCTCCTCCTCCTCCTC	CCTCCCCCTCCTCCTCCTCCTCCTCCTCCTCCTCCTC	0.047074	EXON=10/13
chr12:50086050-50086060	-3	ENSSSCG00000032049	ZZEF1	inframe_deletion	GCGGCGGCGGC	GCGGCGGC	0.00436	EXON=27/53
chr12:50155109-50155134	-24	ENSSSCG00000032049	ZZEF1	inframe_deletion	CCGGGGCCGCGGGGCCCGGGCCGGGG	CC	0.002024	EXON=1/53
chr12:50348300-50348316	1	ENSSSCG00000017878	UBE2G1	splice_region_variant,intron_variant	CCCGGCCGCCCGCCCGC	CCCGGCCGCCCGCCCGCC	0.001613	INTRON=1/5
chr12:50454297-50454310	-1	ENSSSCG00000017879	SPNS2	frameshift_variant	CGGCGGCGCCGGCG	CGGCGGCGCCGGC	0.001961	EXON=1/11,EXON=1/13
chr12:50496685-50496697	-3	ENSSSCG00000017882	MYBBP1A	inframe_deletion	CGTCGTCGTCGTC	CGTCGTCGTC	0.001366	EXON=17/25,EXON=18/25
chr12:50496685-50496697	3	ENSSSCG00000017882	MYBBP1A	inframe_insertion	CGTCGTCGTCGTC	CGTCGTCGTCGTCGTC	0.064208	EXON=17/25,EXON=18/25
chr12:50499447-50499463	6	ENSSSCG00000017882	MYBBP1A	inframe_insertion	GGCCTTGGCCTTGGCCT	GGCCTTGGCCTTGGCCTTGGCCT	0.105985	EXON=12/25,EXON=13/25
chr12:50508372-50508390	-1	ENSSSCG00000017883	GGT6	frameshift_variant	GGCAGGGGTTGGGGCTGGG	GGCAGGGGTTGGGGCTGG	0.001299	EXON=4/4
chr12:50509844-50509854	-3	ENSSSCG00000017883	GGT6	inframe_deletion	AGCAGCAGCAG	AGCAGCAG	0.002591	EXON=2/4
chr12:50746967-50746981	-1	ENSSSCG00000017890	KIAA0753	splice_region_variant,intron_variant	TTATTTATTTTTTTA	TTATTTATTTTTTT	0.001235	INTRON=1/17,INTRON=2/18,INTRON=3/16,INTRON=3/19
chr12:50808886-50808906	-4	ENSSSCG00000017892	PITPNM3	frameshift_variant	CTTCTTCCTTCCTCCCTTCCT	CTTCTTCCTTCCTCCCT	0.002584	EXON=1/20
chr12:51527293-51527306	-1	ENSSSCG00000039064	DHX33	frameshift_variant	CCCGGCCCTGCCCT	CCCGGCCCTGCCC	0.00152	EXON=2/13
chr12:51548658-51548681	-6	ENSSSCG00000035048		inframe_deletion	TGCGCCTGCGGCTGCGGCTGCGGC	TGCGCCTGCGGCTGCGGC	0.011673	EXON=1/6
chr12:51548658-51548681	6	ENSSSCG00000035048		inframe_insertion	TGCGCCTGCGGCTGCGGCTGCGGC	TGCGCCTGCGGCTGCGGCTGCGGCTGCGGC	0.023346	EXON=1/6
chr12:51938016-51938044	-1	ENSSSCG00000017902		frameshift_variant	CTTCTTCCTCCTCTTCTTCCTCTTCTTCT	CTTCTTCCTCCTCTTCTTCCTCTTCTTC	0.001299	EXON=8/22
chr12:51938710-51938724	-1	ENSSSCG00000017902	CAMTA2	frameshift_variant	CCCCGCCCCCGCCCC	CCCCGCCCCCGCCC	0.006394	EXON=7/20,EXON=8/21,EXON=8/22,EXON=9/21,EXON=9/23,EXON=9/28
chr12:51972988-51973006	-4	ENSSSCG00000032472	SLC25A11	splice_region_variant,intron_variant	CTGCCTGCCTGCCTGCCTG	CTGCCTGCCTGCCTG	0.114058	INTRON=13/13,INTRON=7/7
chr12:51972988-51973006	4	ENSSSCG00000032472	SLC25A11	splice_acceptor_variant,intron_variant	CTGCCTGCCTGCCTGCCTG	CTGCCTGCCTGCCTGCCTGCCTG	0.005305	INTRON=13/13,INTRON=7/7
chr12:51977728-51977741	-1	ENSSSCG00000017908	GP1BA	frameshift_variant	CAGCAGGAGCAGCA	CAGCAGGAGCAGC	0.001276	EXON=1/1
chr12:52013673-52013684	-3	ENSSSCG00000036915		inframe_deletion	GAGGAGGAGGAG	GAGGAGGAG	0.064599	EXON=4/4
chr12:52023072-52023121	-21	ENSSSCG00000017917	MINK1	inframe_deletion	GCTGCTGCTGCTGCTTCTGAAGCTGCTGCTGCTGCTGCTGCTGCTGCTGC	GCTGCTGCTGCTGCTTCTGAAGCTGCTGC	0.004274	EXON=14/31,EXON=14/32,EXON=14/33,EXON=15/34
chr12:52023072-52023121	-9	ENSSSCG00000017917	MINK1	inframe_deletion	GCTGCTGCTGCTGCTTCTGAAGCTGCTGCTGCTGCTGCTGCTGCTGCTGC	GCTGCTGCTGCTGCTTCTGAAGCTGCTGCTGCTGCTGCTGC	0.018519	EXON=14/31,EXON=14/32,EXON=14/33,EXON=15/34
chr12:52023072-52023121	-3	ENSSSCG00000017917	MINK1	inframe_deletion	GCTGCTGCTGCTGCTTCTGAAGCTGCTGCTGCTGCTGCTGCTGCTGCTGC	GCTGCTGCTGCTGCTTCTGAAGCTGCTGCTGCTGCTGCTGCTGCTGC	0.025641	EXON=14/31,EXON=14/32,EXON=14/33,EXON=15/34
chr12:52023072-52023121	3	ENSSSCG00000017917	MINK1	protein_altering_variant	GCTGCTGCTGCTGCTTCTGAAGCTGCTGCTGCTGCTGCTGCTGCTGCTGC	GCTGCTGCTGCTGCTTCTGAAGCTGCTGCTGCTGCTGCTGCTGCTGCTGCTGC	0.032764	EXON=14/31,EXON=14/32,EXON=14/33,EXON=15/34
chr12:52023072-52023121	9	ENSSSCG00000017917	MINK1	protein_altering_variant	GCTGCTGCTGCTGCTTCTGAAGCTGCTGCTGCTGCTGCTGCTGCTGCTGC	GCTGCTGCTGCTGCTTCTGAAGCTGCTGCTGCTGCTGCTGCTGCTGCTGCTGCTGCTGC	0.001425	EXON=14/31,EXON=14/32,EXON=14/33,EXON=15/34
chr12:52025197-52025228	-1	ENSSSCG00000017917	MINK1	frameshift_variant	CTGTTGCTGCTGCTGCAGCTGCTGTTGCTGCT	CTGTTGCTGCTGCTGCAGCTGCTGTTGCTGC	0.001266	EXON=12/31,EXON=12/32,EXON=12/33,EXON=12/34
chr12:52109023-52109040	-3	ENSSSCG00000017915	VMO1	inframe_deletion	CTGCTGCTGCTGCTGCTG	CTGCTGCTGCTGCTG	0.010638	EXON=1/3
chr12:52109023-52109040	-1	ENSSSCG00000017915	VMO1	frameshift_variant	CTGCTGCTGCTGCTGCTG	CTGCTGCTGCTGCTGCT	0.00133	EXON=1/3
chr12:52109023-52109040	1	ENSSSCG00000017915	VMO1	frameshift_variant	CTGCTGCTGCTGCTGCTG	CTGCTGCTGCTGCTGCTGC	0.00133	EXON=1/3
chr12:52109773-52109788	-1	ENSSSCG00000017915	VMO1	frameshift_variant	GCCCGGCCTGGCCTGG	GCCCGGCCTGGCCTG	0.004011	EXON=3/3
chr12:52144605-52144656	-3	ENSSSCG00000017921	ZMYND15	inframe_deletion	CTCCTCCTCTCCGTTCTCTTCCTCCTCCTCCTCCCCTTCCTCCCCTTCCTCC	CTCCTCCTCTCCGTTCTCTTCCTCCTCCTCCTCCCCTTCCTCCCCTTCC	0.00646	EXON=2/14
chr12:52151734-52151743	2	ENSSSCG00000017919	MED11	splice_region_variant	ACACACACAC	ACACACACACAC	0.003731	INTRON=2/2
chr12:52162214-52162237	-3	ENSSSCG00000017918	ARRB2	stop_retained_variant,3_prime_UTR_variant	CCGCCCCCCGCTGCCGCCGCCGCC	CCGCCCCCCGCTGCCGCCGCC	0.053619	EXON=13/13,EXON=15/15
chr12:52162214-52162237	-1	ENSSSCG00000017918	ARRB2	stop_retained_variant,3_prime_UTR_variant	CCGCCCCCCGCTGCCGCCGCCGCC	CCGCCCCCCGCTGCCGCCGCCGC	0.002681	EXON=13/13,EXON=15/15
chr12:52162214-52162237	3	ENSSSCG00000017918	ARRB2	stop_lost,3_prime_UTR_variant	CCGCCCCCCGCTGCCGCCGCCGCC	CCGCCCCCCGCTGCCGCCGCCGCCCCG	0.002681	EXON=13/13,EXON=15/15
chr12:52225747-52225761	-3	ENSSSCG00000017924	PELP1	inframe_deletion	CTGCGGCTGCTGCTG	CTGCGGCTGCTG	0.001289	EXON=10/19
chr12:52225747-52225761	-1	ENSSSCG00000017924	PELP1	frameshift_variant	CTGCGGCTGCTGCTG	CTGCGGCTGCTGCT	0.001289	EXON=10/19
chr12:52429091-52429132	-21	ENSSSCG00000017927	BCL6B	inframe_deletion	AGCAGCAGCAGCAGCAGCAGCAGCAGCAGCAGCAGCGGCAGC	AGCAGCAGCAGCAGCAGCAGC	0.011561	EXON=3/8,EXON=4/9
chr12:52429091-52429132	-15	ENSSSCG00000017927	BCL6B	inframe_deletion	AGCAGCAGCAGCAGCAGCAGCAGCAGCAGCAGCAGCGGCAGC	AGCAGCAGCAGCAGCAGCAGCAGCAGC	0.010116	EXON=3/8,EXON=4/9
chr12:52429091-52429132	-12	ENSSSCG00000017927	BCL6B	inframe_deletion	AGCAGCAGCAGCAGCAGCAGCAGCAGCAGCAGCAGCGGCAGC	AGCAGCAGCAGCAGCAGCAGCAGCAGCAGC	0.004335	EXON=3/8,EXON=4/9
chr12:52429091-52429132	-9	ENSSSCG00000017927	BCL6B	inframe_deletion	AGCAGCAGCAGCAGCAGCAGCAGCAGCAGCAGCAGCGGCAGC	AGCAGCAGCAGCAGCAGCAGCAGCAGCAGCAGC	0.157514	EXON=3/8,EXON=4/9
chr12:52429091-52429132	-6	ENSSSCG00000017927	BCL6B	inframe_deletion	AGCAGCAGCAGCAGCAGCAGCAGCAGCAGCAGCAGCGGCAGC	AGCAGCAGCAGCAGCAGCAGCAGCAGCAGCAGCAGC	0.210983	EXON=3/8,EXON=4/9
chr12:52429091-52429132	-3	ENSSSCG00000017927	BCL6B	inframe_deletion	AGCAGCAGCAGCAGCAGCAGCAGCAGCAGCAGCAGCGGCAGC	AGCAGCAGCAGCAGCAGCAGCAGCAGCAGCAGCAGCGGC	0.08526	EXON=3/8,EXON=4/9
chr12:52429091-52429132	3	ENSSSCG00000017927	BCL6B	inframe_insertion	AGCAGCAGCAGCAGCAGCAGCAGCAGCAGCAGCAGCGGCAGC	AGCAGCAGCAGCAGCAGCAGCAGCAGCAGCAGCAGCGGCAGCAGC	0.213873	EXON=3/8,EXON=4/9
chr12:52591919-52591952	-1	ENSSSCG00000017937		frameshift_variant	CCTCCTCCTCCTCCTCCTCCTCTTCCTCCTCCTC	CCTCCTCCTCCTCCTCCTCCTCTTCCTCCTCCT	0.001351	EXON=4/5
chr12:52697266-52697279	-1	ENSSSCG00000017943	ACAP1	splice_region_variant,intron_variant	CCTTCCTCCCTCCC	CCTTCCTCCCTCC	0.00125	INTRON=20/20,INTRON=30/30
chr12:52722169-52722189	-2	ENSSSCG00000029391	PLSCR3	frameshift_variant	ACAGCACAGACGAGCACAGCA	ACAGCACAGACGAGCACAG	0.001309	EXON=4/7,EXON=5/8
chr12:52740837-52740857	-9	ENSSSCG00000028725	TMEM102	inframe_deletion	GGCGGCGGCGGCGGCGGCGGC	GGCGGCGGCGGC	0.008251	EXON=4/4
chr12:52740837-52740857	-3	ENSSSCG00000028725	TMEM102	inframe_deletion	GGCGGCGGCGGCGGCGGCGGC	GGCGGCGGCGGCGGCGGC	0.016502	EXON=4/4
chr12:52740837-52740857	3	ENSSSCG00000028725	TMEM102	inframe_insertion	GGCGGCGGCGGCGGCGGCGGC	GGCGGCGGCGGCGGCGGCGGCGGC	0.145215	EXON=4/4
chr12:52740837-52740857	6	ENSSSCG00000028725	TMEM102	inframe_insertion	GGCGGCGGCGGCGGCGGCGGC	GGCGGCGGCGGCGGCGGCGGCGGCGGC	0.10396	EXON=4/4
chr12:52778197-52778205	-2	ENSSSCG00000021258		frameshift_variant	GTGTGTGTG	GTGTGTG	0.001244	EXON=1/1
chr12:52875363-52875376	-1	ENSSSCG00000017956	CD68	splice_region_variant,coding_sequence_variant,intron_variant	AGGAGAGGTGAGGA	AGGAGAGGTGAGG	0.001253	EXON=2/6;INTRON=2/5
chr12:52887258-52887270	-3	ENSSSCG00000017953	FXR2	inframe_deletion	CGGCGGCGGCGGC	CGGCGGCGGC	0.001259	EXON=12/14,EXON=13/15,EXON=15/17
chr12:52887476-52887498	-3	ENSSSCG00000017953	FXR2	inframe_deletion	CGGCGGCGGCGGGAGCGGCGGCG	CGGCGGCGGCGGGAGCGGCG	0.004076	EXON=11/14,EXON=12/15,EXON=14/17
chr12:52887476-52887498	-1	ENSSSCG00000017953	FXR2	frameshift_variant	CGGCGGCGGCGGGAGCGGCGGCG	CGGCGGCGGCGGGAGCGGCGGC	0.001359	EXON=11/14,EXON=12/15,EXON=14/17
chr12:52888384-52888402	-12	ENSSSCG00000017953	FXR2	inframe_deletion	CGGCCCCGGCCCCGGCCCC	CGGCCCC	0.001362	EXON=10/15,EXON=12/17,EXON=9/14
chr12:52888384-52888402	-1	ENSSSCG00000017953	FXR2	frameshift_variant	CGGCCCCGGCCCCGGCCCC	CGGCCCCGGCCCCGGCCC	0.001362	EXON=10/15,EXON=12/17,EXON=9/14
chr12:52915162-52915185	-2	ENSSSCG00000034791		frameshift_variant	CTCGCTCCCTCCCTCGCTCCCTCC	CTCGCTCCCTCCCTCGCTCCCT	0.001253	EXON=2/8
chr12:52915162-52915185	-1	ENSSSCG00000034791		frameshift_variant	CTCGCTCCCTCCCTCGCTCCCTCC	CTCGCTCCCTCCCTCGCTCCCTC	0.002506	EXON=2/8
chr12:52915162-52915185	1	ENSSSCG00000034791		frameshift_variant	CTCGCTCCCTCCCTCGCTCCCTCC	CTCGCTCCCTCCCTCGCTCCCTCCC	0.001253	EXON=2/8
chr12:53109788-53109804	-1	ENSSSCG00000037096	TMEM88	frameshift_variant	GCTGGCGCTGGTGCTGG	GCTGGCGCTGGTGCTG	0.003135	EXON=1/2
chr12:53144187-53144214	-16	ENSSSCG00000021363	CHD3	frameshift_variant	CAGCAGCAGCAGCCGCCGCAGCCGCAGC	CAGCAGCAGCAG	0.001613	EXON=2/36,EXON=2/38,EXON=5/37,EXON=5/38,EXON=5/39,EXON=5/40
chr12:53144999-53145010	-3	ENSSSCG00000021363	CHD3	inframe_deletion,splice_region_variant	AAGAAGAAGAAG	AAGAAGAAG	0.005025	EXON=4/36,EXON=4/38,EXON=7/37,EXON=7/38,EXON=7/39,EXON=7/40
chr12:53148539-53148552	-3	ENSSSCG00000021363	CHD3	inframe_deletion	AGAAGAAGAAGAAG	AGAAGAAGAAG	0.00995	EXON=10/36,EXON=10/38,EXON=13/37,EXON=13/38,EXON=13/39,EXON=13/40
chr12:53148539-53148552	-1	ENSSSCG00000021363	CHD3	frameshift_variant	AGAAGAAGAAGAAG	AGAAGAAGAAGAA	0.001244	EXON=10/36,EXON=10/38,EXON=13/37,EXON=13/38,EXON=13/39,EXON=13/40
chr12:53188717-53188727	1	ENSSSCG00000017968	CNTROB	frameshift_variant	AGAGAGAGAGA	AGAGAGAGAGAG	0.001302	EXON=9/16
chr12:53236439-53236468	-6	ENSSSCG00000025345	GUCY2D	inframe_deletion	TGCTGCTGCTGCTGCTGCTGCTGCTCCTGC	TGCTGCTGCTGCTGCTGCTGCTGC	0.011986	EXON=1/18
chr12:53236439-53236468	-3	ENSSSCG00000025345	GUCY2D	inframe_deletion	TGCTGCTGCTGCTGCTGCTGCTGCTCCTGC	TGCTGCTGCTGCTGCTGCTGCTGCTCC	0.962329	EXON=1/18
chr12:53236439-53236468	6	ENSSSCG00000025345	GUCY2D	inframe_insertion	TGCTGCTGCTGCTGCTGCTGCTGCTCCTGC	TGCTGCTGCTGCTGCTGCTGCTGCTCCTGCTGCTGC	0.001712	EXON=1/18
chr12:53302452-53302470	-14	ENSSSCG00000017980	ALOX12B	splice_region_variant,intron_variant	CACATACACTCACACATAC	CACAT	0.001263	INTRON=1/15
chr12:53302452-53302470	-2	ENSSSCG00000017980	ALOX12B	splice_region_variant,intron_variant	CACATACACTCACACATAC	CACATACACTCACACAT	0.016414	INTRON=1/15
chr12:53302452-53302470	2	ENSSSCG00000017980	ALOX12B	splice_region_variant,intron_variant	CACATACACTCACACATAC	CACATACACTCACACATACAC	0.001263	INTRON=1/15
chr12:53315903-53315917	-2	ENSSSCG00000017981	ALOXE3	splice_donor_variant	CACACACACACACAC	CACACACACACAC	0.007634	INTRON=14/14
chr12:53315903-53315917	2	ENSSSCG00000017981	ALOXE3	splice_region_variant	CACACACACACACAC	CACACACACACACACAC	0.29771	INTRON=14/14
chr12:53367153-53367166	-3	ENSSSCG00000017983	PER1	inframe_deletion	GGAGGAGGAGGAGG	GGAGGAGGAGG	0.003906	EXON=16/22,EXON=16/23,EXON=17/24
chr12:53380726-53380745	-3	ENSSSCG00000034868		inframe_deletion	TGATGATGATGAGGATGATG	TGATGATGATGAGGATG	0.002551	EXON=3/3
chr12:53498309-53498317	-1	ENSSSCG00000028048	ARHGEF15	frameshift_variant	AGAGAGAGA	AGAGAGAG	0.002494	EXON=1/18
chr12:53639253-53639265	-4	ENSSSCG00000017986	NDEL1	frameshift_variant	TCCTCCTCCTCCT	TCCTCCTCC	0.00142	EXON=11/11,EXON=12/12,EXON=9/9
chr12:53639253-53639265	-3	ENSSSCG00000017986	NDEL1	inframe_deletion	TCCTCCTCCTCCT	TCCTCCTCCT	0.109375	EXON=11/11,EXON=12/12,EXON=9/9
chr12:53662053-53662062	-2	ENSSSCG00000017987		splice_donor_variant	ACACACACAC	ACACACAC	0.001253	INTRON=17/19
chr12:53662110-53662124	-3	ENSSSCG00000017987		inframe_deletion	CCTCCTCCTCCTCCT	CCTCCTCCTCCT	0.003788	EXON=17/20
chr12:53662110-53662124	3	ENSSSCG00000017987		inframe_insertion	CCTCCTCCTCCTCCT	CCTCCTCCTCCTCCTCCT	0.001263	EXON=17/20
chr12:53664079-53664096	-2	ENSSSCG00000017987		frameshift_variant	TTCTTCTCTGCTTCTTCT	TTCTTCTCTGCTTCTT	0.001266	EXON=16/20
chr12:53664079-53664096	-1	ENSSSCG00000017987		frameshift_variant	TTCTTCTCTGCTTCTTCT	TTCTTCTCTGCTTCTTC	0.001266	EXON=16/20
chr12:53676786-53676796	-3	ENSSSCG00000017987		inframe_deletion	CTGCTGCTGCT	CTGCTGCT	0.001348	EXON=7/20
chr12:53883849-53883864	-1	ENSSSCG00000017988	CCDC42	frameshift_variant	CAGCAGCTGCAGCAGC	CAGCAGCTGCAGCAG	0.001316	EXON=1/6,EXON=1/7
chr12:53986354-53986369	-1	ENSSSCG00000017991	PIK3R5	frameshift_variant	ATCCGATCCGAGCCGA	ATCCGATCCGAGCCG	0.004425	EXON=10/19,EXON=9/18
chr12:53986936-53986977	-1	ENSSSCG00000017991		frameshift_variant	TCCTCTTCCTCGTCCTCCTCGTCCTCGTCCTCCTCGTCGTCC	TCCTCTTCCTCGTCCTCCTCGTCCTCGTCCTCCTCGTCGTC	0.001684	EXON=10/19
chr12:55070103-55070114	1	ENSSSCG00000024416	MYH13	frameshift_variant	CTCCTCCTCCTC	CTCCTCCTCCTCC	0.001256	EXON=21/39
chr12:55356981-55356991	-4	ENSSSCG00000018007	MYH3	frameshift_variant	CTTGCTTGCTT	CTTGCTT	0.001256	EXON=27/40
chr12:55356981-55356991	-1	ENSSSCG00000018007	MYH3	frameshift_variant	CTTGCTTGCTT	CTTGCTTGCT	0.001256	EXON=27/40
chr12:57009142-57009155	-3	ENSSSCG00000031988	MYOCD	splice_region_variant,intron_variant	TTGTTTGTTTGTTT	TTGTTTGTTTG	0.259398	INTRON=8/13
chr12:57009142-57009155	-1	ENSSSCG00000031988	MYOCD	splice_region_variant,intron_variant	TTGTTTGTTTGTTT	TTGTTTGTTTGTT	0.001253	INTRON=8/13
chr12:57009142-57009155	1	ENSSSCG00000031988	MYOCD	splice_region_variant,intron_variant	TTGTTTGTTTGTTT	TTGTTTGTTTGTTTG	0.533835	INTRON=8/13
chr12:57009142-57009155	2	ENSSSCG00000031988	MYOCD	splice_region_variant,intron_variant	TTGTTTGTTTGTTT	TTGTTTGTTTGTTTGT	0.003759	INTRON=8/13
chr12:57200835-57200852	-1	ENSSSCG00000018019	ARHGAP44	splice_region_variant,intron_variant	TTGTGCTGTGTGCTTGTG	TTGTGCTGTGTGCTTGT	0.002545	INTRON=17/19,INTRON=18/20
chr12:57200835-57200852	2	ENSSSCG00000018019	ARHGAP44	splice_region_variant,intron_variant	TTGTGCTGTGTGCTTGTG	TTGTGCTGTGTGCTTGTGTT	0.001272	INTRON=17/19,INTRON=18/20
chr12:57200955-57200971	1	ENSSSCG00000018019	ARHGAP44	frameshift_variant	CAGCCCCAGTCCCAGCC	CAGCCCCAGTCCCAGCCC	0.001299	EXON=18/20,EXON=19/21
chr12:57729732-57729745	-3	ENSSSCG00000034965		inframe_deletion	GCGGCGGCGGCGGC	GCGGCGGCGGC	0.011986	EXON=2/2
chr12:57729732-57729745	-1	ENSSSCG00000034965		frameshift_variant	GCGGCGGCGGCGGC	GCGGCGGCGGCGG	0.001712	EXON=2/2
chr12:58127106-58127126	-3	ENSSSCG00000039318	HS3ST3B1	inframe_deletion	CCGCCGCCGCCCCCGCCGCCG	CCGCCGCCGCCCCCGCCG	0.001961	EXON=1/2
chr12:59143323-59143336	-1	ENSSSCG00000018032	TRPV2	splice_region_variant,intron_variant	GGGTGGGGAGGGGA	GGGTGGGGAGGGG	0.003759	INTRON=6/12,INTRON=7/11,INTRON=8/14
chr12:59283602-59283623	-6	ENSSSCG00000018039	NCOR1	inframe_deletion	CAGCAGCAGCAGCAGCAGCAGC	CAGCAGCAGCAGCAGC	0.001289	EXON=2/47
chr12:59283602-59283623	-3	ENSSSCG00000018039	NCOR1	inframe_deletion	CAGCAGCAGCAGCAGCAGCAGC	CAGCAGCAGCAGCAGCAGC	0.006443	EXON=2/47
chr12:59283602-59283623	2	ENSSSCG00000018039	NCOR1	frameshift_variant	CAGCAGCAGCAGCAGCAGCAGC	CAGCAGCAGCAGCAGCAGCAGCAG	0.001289	EXON=2/47
chr12:59374870-59374897	-6	ENSSSCG00000018039	NCOR1	inframe_deletion	AGCGGGAGCGGGAGAAGGAGCGGGAGCG	AGCGGGAGCGGGAGAAGGAGCG	0.020767	EXON=35/47
chr12:59374870-59374897	-3	ENSSSCG00000018039	NCOR1	inframe_deletion	AGCGGGAGCGGGAGAAGGAGCGGGAGCG	AGCGGGAGCGGGAGAAGGAGCGGGA	0.01278	EXON=35/47
chr12:59374870-59374897	3	ENSSSCG00000018039	NCOR1	inframe_insertion	AGCGGGAGCGGGAGAAGGAGCGGGAGCG	AGCGGGAGCGGGAGAAGGAGCGGGAGCGGGA	0.003195	EXON=35/47
chr12:59374902-59374919	-6	ENSSSCG00000018039	NCOR1	inframe_deletion	GCCGCCGCCGCCGCCGCC	GCCGCCGCCGCC	0.006079	EXON=35/47
chr12:59374902-59374919	-3	ENSSSCG00000018039	NCOR1	inframe_deletion	GCCGCCGCCGCCGCCGCC	GCCGCCGCCGCCGCC	0.010638	EXON=35/47
chr12:59374902-59374919	3	ENSSSCG00000018039	NCOR1	inframe_insertion	GCCGCCGCCGCCGCCGCC	GCCGCCGCCGCCGCCGCCGCC	0.010638	EXON=35/47
chr12:59377388-59377398	1	ENSSSCG00000018039	NCOR1	frameshift_variant	GCAGCAGCAGC	GCAGCAGCAGCA	0.001285	EXON=37/47
chr12:59391696-59391727	-12	ENSSSCG00000018039	NCOR1	inframe_deletion	CGCCGCCACTGCCGCCGCCCCGGCCGCCCCGC	CGCCGCCACTGCCGCCGCCC	0.003215	EXON=47/47
chr12:59391696-59391727	-9	ENSSSCG00000018039	NCOR1	inframe_deletion	CGCCGCCACTGCCGCCGCCCCGGCCGCCCCGC	CGCCGCCACTGCCGCCGCCCCGG	0.049839	EXON=47/47
chr12:59418392-59418410	-6	ENSSSCG00000023747	TTC19	splice_region_variant,intron_variant	CGCCGCCGCCGCCGCCGCC	CGCCGCCGCCGCC	0.428571	INTRON=1/8
chr12:59418392-59418410	-3	ENSSSCG00000023747	TTC19	splice_region_variant,intron_variant	CGCCGCCGCCGCCGCCGCC	CGCCGCCGCCGCCGCC	0.009653	INTRON=1/8
chr12:59418392-59418410	6	ENSSSCG00000023747	TTC19	splice_donor_variant,intron_variant	CGCCGCCGCCGCCGCCGCC	CGCCGCCGCCGCCGCCGCCGCCGCC	0.048263	INTRON=1/8
chr12:59541692-59541703	-3	ENSSSCG00000034364	SPECC1	inframe_deletion	TCCTCCTCCTCC	TCCTCCTCC	0.001408	EXON=4/6,EXON=5/6,EXON=7/15,EXON=7/7,EXON=7/8
chr12:59834480-59834504	-6	ENSSSCG00000018045	ULK2	inframe_deletion	CCGTGCCCGTGCCTGTGCCCGTGCC	CCGTGCCCGTGCCTGTGCC	0.001359	EXON=11/27,EXON=12/27
chr12:59834480-59834504	-1	ENSSSCG00000018045	ULK2	frameshift_variant	CCGTGCCCGTGCCTGTGCCCGTGCC	CCGTGCCCGTGCCTGTGCCCGTGC	0.001359	EXON=11/27,EXON=12/27
chr12:59922901-59922914	-1	ENSSSCG00000018042	SLC47A2	frameshift_variant	TGCTGCTCTGCTGC	TGCTGCTCTGCTG	0.001337	EXON=4/17
chr12:59922901-59922914	2	ENSSSCG00000018042	SLC47A2	frameshift_variant	TGCTGCTCTGCTGC	TGCTGCTCTGCTGCCT	0.001337	EXON=4/17
chr12:59989917-59989927	-1	ENSSSCG00000018046		frameshift_variant,splice_region_variant	CCACCCACCCA	CCACCCACCC	0.001295	EXON=8/16
chr12:60045273-60045286	-2	ENSSSCG00000033329	SLC47A1	frameshift_variant	CAGCACAGCAGCAG	CAGCACAGCAGC	0.001305	EXON=4/17
chr12:60141791-60141806	3	ENSSSCG00000036007	MFAP4	inframe_insertion	TGCCGCTGCTGCTGCT	TGCCGCTGCTGCTGCTGCT	0.010949	EXON=2/6,EXON=2/7
chr12:60141791-60141806	17	ENSSSCG00000036007	MFAP4	frameshift_variant	TGCCGCTGCTGCTGCT	TGCCGCTGCTGCTGCTGCTGCTGCTGCTGCTGC	0.001825	EXON=2/6,EXON=2/7
chr12:60145588-60145600	-3	ENSSSCG00000031076	MAPK7	inframe_deletion	CCGCCGCCGCCGC	CCGCCGCCGC	0.001718	EXON=3/5,EXON=4/6
chr12:60159177-60159193	-3	ENSSSCG00000039961		inframe_deletion,splice_region_variant	CTGCTGCTGCTGCTGCT	CTGCTGCTGCTGCT	0.026882	EXON=1/5
chr12:60159177-60159193	-1	ENSSSCG00000039961		frameshift_variant,splice_region_variant	CTGCTGCTGCTGCTGCT	CTGCTGCTGCTGCTGC	0.001344	EXON=1/5
chr12:60160972-60160990	-1	ENSSSCG00000039961		frameshift_variant	CCCCCACGCCCCACCCCCA	CCCCCACGCCCCACCCCC	0.00142	EXON=4/5
chr12:60315464-60315480	-1	ENSSSCG00000018047	FAM83G	frameshift_variant	AGCCCGAGCCCGAGCCC	AGCCCGAGCCCGAGCC	0.001524	EXON=4/5
chr12:60481652-60481665	-3	ENSSSCG00000039324	FLII	inframe_deletion	CGGCTGCGGCGGCG	CGGCTGCGGCG	0.001799	EXON=11/29,EXON=12/30,EXON=12/31
chr12:60485601-60485618	-3	ENSSSCG00000039324	FLII	inframe_deletion	AGGAGGAGGAGGAGAGGA	AGGAGGAGGAGGAGA	0.014803	EXON=22/29,EXON=23/30,EXON=24/31
chr12:60485601-60485618	3	ENSSSCG00000039324	FLII	inframe_insertion	AGGAGGAGGAGGAGAGGA	AGGAGGAGGAGGAGAGGAAGG	0.004934	EXON=22/29,EXON=23/30,EXON=24/31
chr12:60491201-60491212	4	ENSSSCG00000040859	LLGL1	splice_region_variant,intron_variant	CCGCCCGCCCGC	CCGCCCGCCCGCCCGC	0.089219	INTRON=14/22
chr12:60491201-60491212	8	ENSSSCG00000040859	LLGL1	splice_donor_variant,intron_variant	CCGCCCGCCCGC	CCGCCCGCCCGCCCGCCCGC	0.024164	INTRON=14/22
chr12:60491201-60491212	12	ENSSSCG00000040859	LLGL1	splice_donor_variant,intron_variant	CCGCCCGCCCGC	CCGCCCGCCCGCCCGCCCGCCCGC	0.001859	INTRON=14/22
chr12:60554806-60554825	1	ENSSSCG00000032392	MYO15A	frameshift_variant	GGCTTTGGCTCTGGCTCTGG	GGCTTTGGCTCTGGCTCTGGC	0.001366	EXON=35/65
chr12:60580129-60580139	3	ENSSSCG00000032392	MYO15A	inframe_insertion	GGCGGCGGCGG	GGCGGCGGCGGCGG	0.001401	EXON=2/65
chr12:60759863-60759895	-3	ENSSSCG00000038164	RAI1	inframe_deletion	GGAGCAGGAGGAGGAGGAGGAGGTGGAGGAGGA	GGAGCAGGAGGAGGAGGAGGAGGTGGAGGA	0.007205	EXON=2/4,EXON=2/5
chr12:60762044-60762060	-1	ENSSSCG00000038164	RAI1	frameshift_variant	CTCCTCCACCTCCTCCT	CTCCTCCACCTCCTCC	0.001608	EXON=2/4,EXON=2/5
chr12:60763887-60763928	-15	ENSSSCG00000038164	RAI1	inframe_deletion	TGCTGCTGCTGCTGCTGCTGCTGTTGCTGCTGCTGCTTCTGC	TGCTGCTGCTGCTGCTGCTGCTGTTGC	0.001818	EXON=2/4,EXON=2/5
chr12:60763887-60763928	-3	ENSSSCG00000038164	RAI1	inframe_deletion	TGCTGCTGCTGCTGCTGCTGCTGTTGCTGCTGCTGCTTCTGC	TGCTGCTGCTGCTGCTGCTGCTGTTGCTGCTGCTGCTTC	0.103636	EXON=2/4,EXON=2/5
chr12:60763887-60763928	6	ENSSSCG00000038164	RAI1	protein_altering_variant	TGCTGCTGCTGCTGCTGCTGCTGTTGCTGCTGCTGCTTCTGC	TGCTGCTGCTGCTGCTGCTGCTGTTGCTGCTGCTGCTTCTGCTGCTGC	0.012727	EXON=2/4,EXON=2/5
chr12:60763887-60763928	12	ENSSSCG00000038164	RAI1	protein_altering_variant	TGCTGCTGCTGCTGCTGCTGCTGTTGCTGCTGCTGCTTCTGC	TGCTGCTGCTGCTGCTGCTGCTGTTGCTGCTGCTGCTTCTGCTGCTGCTGCTGC	0.010909	EXON=2/4,EXON=2/5
chr12:60926581-60926597	-3	ENSSSCG00000018053	MED9	inframe_deletion	CTGCTGCTGCTGCTGCT	CTGCTGCTGCTGCT	0.009669	EXON=2/2
chr12:60933763-60933780	6	ENSSSCG00000018053	MED9	protein_altering_variant	GCTGCGGCTGCGGCGCGG	GCTGCGGCTGCGGCGCGGGCTGCG	0.010417	EXON=1/2
chr12:61011381-61011392	1	ENSSSCG00000018051	COPS3	frameshift_variant	TACTACTACTAC	TACTACTACTACT	0.001295	EXON=5/11,EXON=6/12
chr12:61034102-61034113	-3	ENSSSCG00000038715		inframe_deletion	AGGAGGAGGAGG	AGGAGGAGG	0.001689	EXON=15/25
chr12:61086303-61086323	-2	ENSSSCG00000036812	MPRIP	frameshift_variant	TCCAGCTCCCGCTCCATCTCC	TCCAGCTCCCGCTCCATCT	0.001351	EXON=15/21,EXON=16/17,EXON=16/22,EXON=17/23,EXON=17/24
chr12:61112813-61112833	1	ENSSSCG00000036812	MPRIP	frameshift_variant	TGGCTCTGGCTTGGACTCTGG	TGGCTCTGGCTTGGACTCTGGC	0.001299	EXON=4/21,EXON=5/17,EXON=6/22,EXON=6/23,EXON=6/24
chr12:61112813-61112833	2	ENSSSCG00000036812	MPRIP	frameshift_variant	TGGCTCTGGCTTGGACTCTGG	TGGCTCTGGCTTGGACTCTGGCT	0.001299	EXON=4/21,EXON=5/17,EXON=6/22,EXON=6/23,EXON=6/24
chr12:61112932-61112947	-3	ENSSSCG00000036812	MPRIP	inframe_deletion	GCTGCTGCTGCTGCTG	GCTGCTGCTGCTG	0.005222	EXON=4/21,EXON=5/17,EXON=6/22,EXON=6/23,EXON=6/24
chr12:61112932-61112947	-1	ENSSSCG00000036812	MPRIP	frameshift_variant	GCTGCTGCTGCTGCTG	GCTGCTGCTGCTGCT	0.001305	EXON=4/21,EXON=5/17,EXON=6/22,EXON=6/23,EXON=6/24
chr12:61507742-61507759	-3	ENSSSCG00000034773	KCNJ18	inframe_deletion	AGGAGGAGGAGGACGAGG	AGGAGGAGGAGGACG	0.007979	EXON=1/1
chr13:985046-985061	1	ENSSSCG00000011179	MRPL3	frameshift_variant	CGGCTGGCGGCGGCGG	CGGCTGGCGGCGGCGGG	0.001458	EXON=1/10
chr13:1437517-1437525	2	ENSSSCG00000011182	ASTE1	frameshift_variant	TGTGTGTGT	TGTGTGTGTGT	0.001235	EXON=2/5,EXON=3/6,EXON=3/7
chr13:2585359-2585380	-3	ENSSSCG00000024938	SH3BP5	inframe_deletion	CTCCTCCTCCTCCTCCTCCTCC	CTCCTCCTCCTCCTCCTCC	0.007491	EXON=1/9
chr13:2585359-2585380	2	ENSSSCG00000024938	SH3BP5	frameshift_variant	CTCCTCCTCCTCCTCCTCCTCC	CTCCTCCTCCTCCTCCTCCTCCTC	0.001873	EXON=1/9
chr13:2585359-2585380	3	ENSSSCG00000024938	SH3BP5	inframe_insertion	CTCCTCCTCCTCCTCCTCCTCC	CTCCTCCTCCTCCTCCTCCTCCTCC	0.367041	EXON=1/9
chr13:2585359-2585380	6	ENSSSCG00000024938	SH3BP5	inframe_insertion	CTCCTCCTCCTCCTCCTCCTCC	CTCCTCCTCCTCCTCCTCCTCCTCCTCC	0.159176	EXON=1/9
chr13:2585359-2585380	9	ENSSSCG00000024938	SH3BP5	inframe_insertion	CTCCTCCTCCTCCTCCTCCTCC	CTCCTCCTCCTCCTCCTCCTCCTCCTCCTCC	0.001873	EXON=1/9
chr13:2585359-2585380	12	ENSSSCG00000024938	SH3BP5	inframe_insertion	CTCCTCCTCCTCCTCCTCCTCC	CTCCTCCTCCTCCTCCTCCTCCTCCTCCTCCTCC	0.001873	EXON=1/9
chr13:2661272-2661285	-6	ENSSSCG00000026622	EAF1	inframe_deletion	CCGCCGCCACCGCC	CCGCCGCC	0.001337	EXON=4/6
chr13:2661272-2661285	-3	ENSSSCG00000026622	EAF1	inframe_deletion	CCGCCGCCACCGCC	CCGCCGCCACC	0.001337	EXON=4/6
chr13:2661294-2661321	-7	ENSSSCG00000026622		frameshift_variant	CACCACCACCACCACCACCACCACCACC	CACCACCACCACCACCACCAC	0.001458	EXON=4/6
chr13:3136656-3136665	-2	ENSSSCG00000011194	ANKRD28	splice_donor_variant	ACACACACAC	ACACACAC	0.001282	INTRON=1/26
chr13:3136656-3136665	-1	ENSSSCG00000011194	ANKRD28	splice_donor_variant	ACACACACAC	ACACACACA	0.565385	INTRON=1/26
chr13:3993122-3993135	-1	ENSSSCG00000029811	PLCL2	frameshift_variant	GCCAGCCCAGCCAG	GCCAGCCCAGCCA	0.003448	EXON=1/6,EXON=2/7
chr13:6491539-6491554	1	ENSSSCG00000011204	KCNH8	frameshift_variant	AAAGAAAAGAGAAGAA	AAAGAAAAGAGAAGAAA	0.001238	EXON=11/14,EXON=12/15,EXON=13/16
chr13:9913356-9913367	-3	ENSSSCG00000036579		splice_acceptor_variant,coding_sequence_variant,intron_variant	TCCTCCTCCTCC	TCCTCCTCC	0.002551	EXON=3/4;INTRON=2/3
chr13:9913356-9913367	-1	ENSSSCG00000036579		splice_region_variant,coding_sequence_variant,intron_variant	TCCTCCTCCTCC	TCCTCCTCCTC	0.002551	EXON=3/4;INTRON=2/3
chr13:10717333-10717346	-1	ENSSSCG00000037030		splice_acceptor_variant	TAAAAAAATAAATA	TAAAAAAATAAAT	0.001263	INTRON=1/2
chr13:14215091-14215109	-1	ENSSSCG00000040057	EOMES	frameshift_variant	CCGCCTCCCCCGCCGCCGC	CCGCCTCCCCCGCCGCCG	0.001901	EXON=1/6
chr13:14841277-14841300	-4	ENSSSCG00000038376	ZCWPW2	splice_region_variant,intron_variant	TTATTTATTTACTCTTATTTATTT	TTATTTATTTACTCTTATTT	0.002494	INTRON=1/8
chr13:17020586-17020594	-1	ENSSSCG00000038607	GADL1	frameshift_variant	AGAGAGAGA	AGAGAGAG	0.001272	EXON=1/12
chr13:18762886-18762900	-1	ENSSSCG00000036996	TRIM71	frameshift_variant	CGCGGCCGCCGCCGC	CGCGGCCGCCGCCG	0.004658	EXON=1/4,EXON=2/5
chr13:19043598-19043613	-9	ENSSSCG00000039358	SUSD5	inframe_deletion	CCTCCTCGTCCTCCTC	CCTCCTC	0.001269	EXON=5/5
chr13:19411743-19411768	-10	ENSSSCG00000011236	CLASP2	splice_region_variant,intron_variant	AAAGGAAAGAGAAGGAAAGAAAAGAA	AAAGGAAAGAGAAGGA	0.007673	INTRON=10/33,INTRON=12/35,INTRON=12/36,INTRON=12/37,INTRON=6/32,INTRON=6/34,INTRON=6/35,INTRON=7/32
chr13:19510132-19510146	6	ENSSSCG00000011236	CLASP2	splice_donor_variant,intron_variant	CCGCGCCGCCGCCGC	CCGCGCCGCCGCCGCCCGCCG	0.012739	INTRON=1/33,INTRON=1/35,INTRON=1/36,INTRON=1/37
chr13:21030699-21030719	3	ENSSSCG00000011238	ARPP21	protein_altering_variant	AGCAGCAGCCCCAGCAGCAGC	AGCAGCAGCCCCAGCAGCAGCAGC	0.001359	EXON=15/19,EXON=15/20,EXON=16/20,EXON=16/21
chr13:21543970-21543996	-2	ENSSSCG00000023085	STAC	splice_region_variant,intron_variant	TTCTTTTTTTTTTCCTTCCTTTCTTTC	TTCTTTTTTTTTTCCTTCCTTTCTT	0.001238	INTRON=11/11
chr13:21543970-21543996	-1	ENSSSCG00000023085	STAC	splice_region_variant,intron_variant	TTCTTTTTTTTTTCCTTCCTTTCTTTC	TTCTTTTTTTTTTCCTTCCTTTCTTT	0.02599	INTRON=11/11
chr13:21543970-21543996	1	ENSSSCG00000023085	STAC	splice_acceptor_variant	TTCTTTTTTTTTTCCTTCCTTTCTTTC	TTCTTTTTTTTTTCCTTCCTTTCTTTCT	0.054455	INTRON=11/11
chr13:21543970-21543996	2	ENSSSCG00000023085	STAC	splice_acceptor_variant	TTCTTTTTTTTTTCCTTCCTTTCTTTC	TTCTTTTTTTTTTCCTTCCTTTCTTTCTT	0.241337	INTRON=11/11
chr13:21543970-21543996	3	ENSSSCG00000023085	STAC	splice_acceptor_variant	TTCTTTTTTTTTTCCTTCCTTTCTTTC	TTCTTTTTTTTTTCCTTCCTTTCTTTCTTT	0.019802	INTRON=11/11
chr13:21697513-21697534	-1	ENSSSCG00000027738	LRRFIP2	splice_acceptor_variant	TATTCTATTTGTTTTTATTTTA	TATTCTATTTGTTTTTATTTT	0.001276	INTRON=1/12,INTRON=1/13,INTRON=1/14,INTRON=1/26,INTRON=1/27,INTRON=1/28
chr13:21879361-21879371	-1	ENSSSCG00000030247	EPM2AIP1	frameshift_variant	GCTGCTGCTGC	GCTGCTGCTG	0.001235	EXON=1/2,EXON=1/3
chr13:21972442-21972456	-3	ENSSSCG00000011239	TRANK1	inframe_deletion	GTGGTGGTGGTGGTG	GTGGTGGTGGTG	0.09335	EXON=12/25
chr13:21972442-21972456	-1	ENSSSCG00000011239	TRANK1	frameshift_variant	GTGGTGGTGGTGGTG	GTGGTGGTGGTGGT	0.001279	EXON=12/25
chr13:21973794-21973833	-2	ENSSSCG00000011239	TRANK1	coding_sequence_variant	GAGGAGAAGGAGGAGGGGAAGAGGAAGAGGAGGAGGAGGA	GAGGAGAAGGAGGAGGGGAAGAGGAAGAGGAGGAGGAG	0.00125	EXON=14/25;INTRON=13/24
chr13:21973794-21973833	1	ENSSSCG00000011239	TRANK1	coding_sequence_variant	GAGGAGAAGGAGGAGGGGAAGAGGAAGAGGAGGAGGAGGA	GAGGAGAAGGAGGAGGGGAAGAGGAAGAGGAGGAGGAGGAA	0.9775	EXON=14/25;INTRON=13/24
chr13:21973794-21973833	4	ENSSSCG00000011239	TRANK1	coding_sequence_variant	GAGGAGAAGGAGGAGGGGAAGAGGAAGAGGAGGAGGAGGA	GAGGAGAAGGAGGAGGGGAAGAGGAAGAGGAGGAGGAGGAAGGA	0.015	EXON=14/25;INTRON=13/24
chr13:22063621-22063634	-1	ENSSSCG00000011241	DCLK3	frameshift_variant	GCGGCGGCCGGCGG	GCGGCGGCCGGCG	0.001319	EXON=1/4
chr13:22352160-22352177	-1	ENSSSCG00000011245	ITGA9	splice_region_variant,intron_variant	TCCCTTCCCTCCCTCCCT	TCCCTTCCCTCCCTCCC	0.001279	INTRON=4/27
chr13:22977093-22977108	-1	ENSSSCG00000011251	MYD88	frameshift_variant	GACTGGACTGGGCTGG	GACTGGACTGGGCTG	0.001389	EXON=1/5
chr13:23243148-23243158	1	ENSSSCG00000011257	ACVR2B	frameshift_variant	CCGCCGCCGCC	CCGCCGCCGCCG	0.001502	EXON=1/11
chr13:23607625-23607639	-3	ENSSSCG00000029419	SCN11A	inframe_deletion	ATGATGATGATGATG	ATGATGATGATG	0.001235	EXON=25/27
chr13:23771252-23771272	-4	ENSSSCG00000011261	WDR48	splice_region_variant,intron_variant	TATTTATTTATTTATTTATTT	TATTTATTTATTTATTT	0.007444	INTRON=11/17,INTRON=12/18
chr13:23834852-23834870	-6	ENSSSCG00000011264	CSRNP1	inframe_deletion	CCTCCTCCTCCTCCTCCTC	CCTCCTCCTCCTC	0.001266	EXON=4/4,EXON=5/5
chr13:23834852-23834870	-3	ENSSSCG00000011264	CSRNP1	inframe_deletion	CCTCCTCCTCCTCCTCCTC	CCTCCTCCTCCTCCTC	0.01519	EXON=4/4,EXON=5/5
chr13:23834852-23834870	3	ENSSSCG00000011264	CSRNP1	inframe_insertion	CCTCCTCCTCCTCCTCCTC	CCTCCTCCTCCTCCTCCTCCTC	0.001266	EXON=4/4,EXON=5/5
chr13:25919733-25919749	-3	ENSSSCG00000011278	TRAK1	inframe_deletion	GGAGGAGGAGGAGGAGG	GGAGGAGGAGGAGG	0.002551	EXON=14/16,EXON=15/15,EXON=15/18
chr13:25919733-25919749	3	ENSSSCG00000011278	TRAK1	protein_altering_variant	GGAGGAGGAGGAGGAGG	GGAGGAGGAGGAGGAGGAGG	0.350765	EXON=14/16,EXON=15/15,EXON=15/18
chr13:25919733-25919749	15	ENSSSCG00000011278	TRAK1	protein_altering_variant	GGAGGAGGAGGAGGAGG	GGAGGAGGAGGAGGAGGAGGAGGAGGAGGAGG	0.001276	EXON=14/16,EXON=15/15,EXON=15/18
chr13:26186273-26186287	-1	ENSSSCG00000030065	ZBTB47	frameshift_variant	CAGCCAGCCACCAGC	CAGCCAGCCACCAG	0.001312	EXON=2/7
chr13:26186467-26186480	-3	ENSSSCG00000030065	ZBTB47	inframe_deletion	GGAGGAGAAGGAGG	GGAGGAGAAGG	0.001295	EXON=2/7
chr13:26186872-26186898	-6	ENSSSCG00000030065	ZBTB47	inframe_deletion	GGAGGAGGAAGAGGAGGAGGAGGAGGA	GGAGGAGGAAGAGGAGGAGGA	0.002545	EXON=2/7
chr13:26186872-26186898	-3	ENSSSCG00000030065	ZBTB47	inframe_deletion	GGAGGAGGAAGAGGAGGAGGAGGAGGA	GGAGGAGGAAGAGGAGGAGGAGGA	0.006361	EXON=2/7
chr13:26186931-26186958	-1	ENSSSCG00000030065	ZBTB47	frameshift_variant	AGGAGGAAGAGGAGGAGGATGAGGAGGA	AGGAGGAAGAGGAGGAGGATGAGGAGG	0.001351	EXON=2/7
chr13:26203485-26203501	-3	ENSSSCG00000011286	KLHL40	inframe_deletion	AGAAGAAGAAGGAGAAG	AGAAGAAGAAGGAG	0.005038	EXON=1/7
chr13:27852598-27852610	-1	ENSSSCG00000022195	ZKSCAN7	splice_region_variant,intron_variant	TTCTTCTTTCTTT	TTCTTCTTTCTT	0.001238	INTRON=5/5
chr13:27959998-27960019	-3	ENSSSCG00000032344	KIAA1143	inframe_deletion	CTTCTTCATTTGTCTTCTTCTT	CTTCTTCATTTGTCTTCTT	0.001244	EXON=3/3
chr13:27979093-27979106	-2	ENSSSCG00000011309	KIF15	coding_sequence_variant,intron_variant	AGGTAAGGAAGGAA	AGGTAAGGAAGG	0.001238	EXON=2/29;INTRON=2/28,EXON=2/34;INTRON=2/33,EXON=2/35;INTRON=2/34
chr13:28006678-28006693	-1	ENSSSCG00000011309	KIF15	splice_region_variant,intron_variant	ATTTATTATATTTATT	ATTTATTATATTTAT	0.001238	INTRON=12/31,INTRON=15/28,INTRON=15/33,INTRON=15/34
chr13:28768455-28768472	-1	ENSSSCG00000011313	LIMD1	frameshift_variant	GCCAGGCCTGCCAGGCCA	GCCAGGCCTGCCAGGCC	0.00133	EXON=2/8
chr13:29285775-29285788	-2	ENSSSCG00000024408	CCR3	frameshift_variant	CTTCTTCATCTTCT	CTTCTTCATCTT	0.001241	EXON=2/2,EXON=3/3
chr13:29638698-29638709	-3	ENSSSCG00000011327		inframe_deletion	GTGGTGGTGGTG	GTGGTGGTG	0.001266	EXON=1/5
chr13:29638923-29638946	-3	ENSSSCG00000011327		start_lost,inframe_deletion	CAGAAGCAGCAGCAGCAGTAGCAG	CAGAAGCAGCAGCAGCAGTAG	0.001316	EXON=1/5
chr13:29638923-29638946	3	ENSSSCG00000011327		start_lost	CAGAAGCAGCAGCAGCAGTAGCAG	CAGAAGCAGCAGCAGCAGTAGCAGCAG	0.005263	EXON=1/5
chr13:29735494-29735520	1	ENSSSCG00000011325	MYL3	frameshift_variant	AGGTGCAGGTGCGGGCGCAGGTGCAGG	AGGTGCAGGTGCGGGCGCAGGTGCAGGT	0.5225	EXON=1/7
chr13:29754560-29754585	-9	ENSSSCG00000011326	PTH1R	splice_acceptor_variant,intron_variant	CACCACCACCACCACCACCACCACCA	CACCACCACCACCACCA	0.398467	INTRON=1/13,INTRON=1/14
chr13:29754560-29754585	-3	ENSSSCG00000011326	PTH1R	splice_acceptor_variant,intron_variant	CACCACCACCACCACCACCACCACCA	CACCACCACCACCACCACCACCA	0.007663	INTRON=1/13,INTRON=1/14
chr13:29754560-29754585	3	ENSSSCG00000011326	PTH1R	splice_acceptor_variant	CACCACCACCACCACCACCACCACCA	CACCACCACCACCACCACCACCACCACCA	0.059387	INTRON=1/13,INTRON=1/14
chr13:29859233-29859243	-1	ENSSSCG00000011330	NBEAL2	frameshift_variant	GCTGCTGCTGC	GCTGCTGCTG	0.001241	EXON=7/53,EXON=8/54
chr13:29921345-29921354	-2	ENSSSCG00000011332	SETD2	frameshift_variant	CTCTCTCTCT	CTCTCTCT	0.001238	EXON=13/14,EXON=14/21,EXON=14/22
chr13:30204370-30204379	-2	ENSSSCG00000032957	PTPN23	splice_region_variant,intron_variant	CTCTCTCTCT	CTCTCTCT	0.001235	INTRON=1/21,INTRON=1/22,INTRON=1/25
chr13:30257389-30257398	-2	ENSSSCG00000026281	SCAP	frameshift_variant	ACACACACAC	ACACACAC	0.003947	EXON=14/21,EXON=15/22,EXON=16/22,EXON=16/23,EXON=17/24
chr13:30257389-30257398	2	ENSSSCG00000026281	SCAP	frameshift_variant	ACACACACAC	ACACACACACAC	0.001316	EXON=14/21,EXON=15/22,EXON=16/22,EXON=16/23,EXON=17/24
chr13:30412361-30412384	-3	ENSSSCG00000011340	SMARCC1	inframe_deletion	CTGCTGCTGCTGCTGCTGCTGCTG	CTGCTGCTGCTGCTGCTGCTG	0.031169	EXON=27/27,EXON=28/28
chr13:30412361-30412384	3	ENSSSCG00000011340	SMARCC1	inframe_insertion	CTGCTGCTGCTGCTGCTGCTGCTG	CTGCTGCTGCTGCTGCTGCTGCTGCTG	0.125974	EXON=27/27,EXON=28/28
chr13:30617809-30617828	6	ENSSSCG00000011342	DHX30	inframe_insertion	CACCTGCACCTGCGCCTGCA	CACCTGCACCTGCGCCTGCACCTGCA	0.002475	EXON=1/19
chr13:30624847-30624872	1	ENSSSCG00000011342	DHX30	frameshift_variant	AGGAAGAAGAGGATGAAGAGGAAGAG	AGGAAGAAGAGGATGAAGAGGAAGAGG	0.00125	EXON=3/17,EXON=3/18,EXON=4/19,EXON=5/20,EXON=7/22
chr13:30675237-30675251	-1	ENSSSCG00000029251		frameshift_variant	TTTCTTTTTTTTCTT	TTTCTTTTTTTTCT	0.004938	EXON=3/13
chr13:30675237-30675251	1	ENSSSCG00000029251		frameshift_variant	TTTCTTTTTTTTCTT	TTTCTTTTTTTTCTTT	0.012346	EXON=3/13
chr13:31126887-31126921	-2	ENSSSCG00000011346	PLXNB1	frameshift_variant	ACCTCCACCGTCACCACACCTGCCACCTCCTCCTC	ACCTCCACCGTCACCACACCTGCCACCTCCTCC	0.001302	EXON=16/37
chr13:31126887-31126921	-1	ENSSSCG00000011346	PLXNB1	stop_gained,frameshift_variant	ACCTCCACCGTCACCACACCTGCCACCTCCTCCTC	ACCTCCACCGTCACCACACCTGCCACCTCCTCCT	0.001302	EXON=16/37
chr13:31171159-31171169	1	ENSSSCG00000011359	ATRIP	frameshift_variant	AGCAGCAGCAG	AGCAGCAGCAGC	0.002481	EXON=8/13
chr13:31250561-31250572	2	ENSSSCG00000011353	PFKFB4	splice_region_variant,intron_variant	ACACACACACAC	ACACACACACACAC	0.847015	INTRON=3/12,INTRON=3/13,INTRON=4/14
chr13:31250561-31250572	4	ENSSSCG00000011353	PFKFB4	splice_donor_variant,intron_variant	ACACACACACAC	ACACACACACACACAC	0.001244	INTRON=3/12,INTRON=3/13,INTRON=4/14
chr13:31324660-31324681	-1	ENSSSCG00000011361	SLC26A6	splice_region_variant,intron_variant	GTGGGGTGGGGGTGGGGCGGGG	GTGGGGTGGGGGTGGGGCGGG	0.002674	INTRON=11/19,INTRON=11/20
chr13:31682747-31682774	-6	ENSSSCG00000011373	QRICH1	inframe_deletion	CTGCTGCTGCTGCTGCTGCTGCTGCTGC	CTGCTGCTGCTGCTGCTGCTGC	0.001305	EXON=3/10,EXON=3/20,EXON=3/21,EXON=4/11,EXON=4/21,EXON=5/12
chr13:31682747-31682774	-3	ENSSSCG00000011373	QRICH1	inframe_deletion	CTGCTGCTGCTGCTGCTGCTGCTGCTGC	CTGCTGCTGCTGCTGCTGCTGCTGC	0.037859	EXON=3/10,EXON=3/20,EXON=3/21,EXON=4/11,EXON=4/21,EXON=5/12
chr13:31682747-31682774	3	ENSSSCG00000011373	QRICH1	inframe_insertion	CTGCTGCTGCTGCTGCTGCTGCTGCTGC	CTGCTGCTGCTGCTGCTGCTGCTGCTGCTGC	0.006527	EXON=3/10,EXON=3/20,EXON=3/21,EXON=4/11,EXON=4/21,EXON=5/12
chr13:31739995-31740010	-1	ENSSSCG00000011377	LAMB2	frameshift_variant	GCCTCGCCTGCCTGCC	GCCTCGCCTGCCTGC	0.001282	EXON=26/31,EXON=27/32,EXON=28/32,EXON=28/34,EXON=29/34
chr13:31739995-31740010	5	ENSSSCG00000011377	LAMB2	frameshift_variant	GCCTCGCCTGCCTGCC	GCCTCGCCTGCCTGCCGCCTG	0.001282	EXON=26/31,EXON=27/32,EXON=28/32,EXON=28/34,EXON=29/34
chr13:32107255-32107288	-6	ENSSSCG00000011384	BSN	inframe_deletion	GCCCCGGCCCCGGCCCCGGCCCCGGCCCTGGCCC	GCCCCGGCCCCGGCCCCGGCCCCGGCCC	0.022184	EXON=1/10,EXON=1/11
chr13:32107255-32107288	-1	ENSSSCG00000011384	BSN	frameshift_variant	GCCCCGGCCCCGGCCCCGGCCCCGGCCCTGGCCC	GCCCCGGCCCCGGCCCCGGCCCCGGCCCTGGCC	0.001706	EXON=1/10,EXON=1/11
chr13:32107255-32107288	12	ENSSSCG00000011384	BSN	inframe_insertion	GCCCCGGCCCCGGCCCCGGCCCCGGCCCTGGCCC	GCCCCGGCCCCGGCCCCGGCCCCGGCCCTGGCCCCGGCCCCGGCCC	0.001706	EXON=1/10,EXON=1/11
chr13:32188472-32188488	-8	ENSSSCG00000011384	BSN	frameshift_variant	GAGCTGGAGCGGGAGCG	GAGCTGGAG	0.001351	EXON=4/10,EXON=5/11
chr13:32188577-32188588	1	ENSSSCG00000011384	BSN	frameshift_variant	CAGCAGCAGCAG	CAGCAGCAGCAGC	0.00125	EXON=4/10,EXON=5/11
chr13:32188662-32188691	-12	ENSSSCG00000011384	BSN	inframe_deletion	AGCAGCTGCAGCAGCAGCTGCAGCAGCAGC	AGCAGCTGCAGCAGCAGC	0.002653	EXON=4/10,EXON=5/11
chr13:32188662-32188691	-3	ENSSSCG00000011384	BSN	inframe_deletion	AGCAGCTGCAGCAGCAGCTGCAGCAGCAGC	AGCAGCTGCAGCAGCAGCTGCAGCAGC	0.001326	EXON=4/10,EXON=5/11
chr13:32217938-32217954	-1	ENSSSCG00000011386	MST1	frameshift_variant	GGTGCGGGTGCGGGTGC	GGTGCGGGTGCGGGTG	0.001292	EXON=6/18
chr13:32396632-32396653	1	ENSSSCG00000024930		frameshift_variant	GGCCTGGGCCTGGGCCCGGGCC	GGCCTGGGCCTGGGCCCGGGCCT	0.001253	EXON=1/1
chr13:32471886-32471896	-3	ENSSSCG00000011394	RBM6	inframe_deletion	CCTCCTCCTCC	CCTCCTCC	0.001241	EXON=2/19,EXON=2/22,EXON=3/22
chr13:32667951-32667965	-1	ENSSSCG00000011398	SEMA3F	splice_region_variant,intron_variant	GCCCTGCCCGGCCCG	GCCCTGCCCGGCCC	0.001241	INTRON=12/17,INTRON=13/18
chr13:32667951-32667965	1	ENSSSCG00000011398	SEMA3F	splice_region_variant,intron_variant	GCCCTGCCCGGCCCG	GCCCTGCCCGGCCCGG	0.001241	INTRON=12/17,INTRON=13/18
chr13:32988403-32988422	-3	ENSSSCG00000011412	CACNA2D2	inframe_deletion	GCAGCGGCAGCAGCAGCAGC	GCAGCGGCAGCAGCAGC	0.001931	EXON=1/39
chr13:33124526-33124536	1	ENSSSCG00000011415	MAPKAPK3	frameshift_variant	CAGGCAGGCAG	CAGGCAGGCAGG	0.00125	EXON=11/11,EXON=11/12
chr13:33455795-33455809	-1	ENSSSCG00000011416	DOCK3	splice_region_variant,intron_variant	TTCTCTCTTTCTTTC	TTCTCTCTTTCTTT	0.001235	INTRON=5/49,INTRON=7/51,INTRON=7/52,INTRON=7/53
chr13:33665131-33665151	-12	ENSSSCG00000011420	RBM15B	inframe_deletion	CGGCGGCGGCGGCGGCGGCGG	CGGCGGCGG	0.001946	EXON=1/1
chr13:33665131-33665151	-3	ENSSSCG00000011420	RBM15B	inframe_deletion	CGGCGGCGGCGGCGGCGGCGG	CGGCGGCGGCGGCGGCGG	0.021401	EXON=1/1
chr13:33665131-33665151	6	ENSSSCG00000011420	RBM15B	inframe_insertion	CGGCGGCGGCGGCGGCGGCGG	CGGCGGCGGCGGCGGCGGCGGCGGCGG	0.021401	EXON=1/1
chr13:33665352-33665366	-6	ENSSSCG00000011420	RBM15B	inframe_deletion	CCGCCGCCGCCGCCG	CCGCCGCCG	0.001433	EXON=1/1
chr13:33665352-33665366	-3	ENSSSCG00000011420	RBM15B	inframe_deletion	CCGCCGCCGCCGCCG	CCGCCGCCGCCG	0.002865	EXON=1/1
chr13:33666476-33666489	3	ENSSSCG00000011420	RBM15B	inframe_insertion	CACCACCACCACCA	CACCACCACCACCACCA	0.001241	EXON=1/1
chr13:33820195-33820218	-3	ENSSSCG00000011425	RAD54L2	inframe_deletion	AGGAGGAGGAGGAGGAGGAGGAGG	AGGAGGAGGAGGAGGAGGAGG	0.013614	EXON=2/22,EXON=3/23
chr13:33897715-33897728	-3	ENSSSCG00000011424	TEX264	inframe_deletion	TGCTGCTGCTGCTG	TGCTGCTGCTG	0.002564	EXON=2/5,EXON=3/6,EXON=4/7
chr13:34036106-34036132	-3	ENSSSCG00000023824	IQCF2	inframe_deletion	AAGAAGAAGAAGAAGGAGAAGCAGAAG	AAGAAGAAGAAGAAGGAGAAGCAG	0.006188	EXON=1/2
chr13:34071797-34071812	-3	ENSSSCG00000023177	RRP9	inframe_deletion	CCTCCTCCTCCTCCTC	CCTCCTCCTCCTC	0.006219	EXON=3/15
chr13:34079143-34079157	-1	ENSSSCG00000023033	PARP3	splice_region_variant,coding_sequence_variant,intron_variant	GAGGGGAGGTGAGGG	GAGGGGAGGTGAGG	0.001244	EXON=8/12;INTRON=8/11
chr13:34108238-34108250	-10	ENSSSCG00000030229	ABHD14A	splice_region_variant,intron_variant	CCTCTCCTCCTCC	CCT	0.001241	INTRON=2/5,INTRON=3/6
chr13:34623018-34623033	-1	ENSSSCG00000011442	NISCH	frameshift_variant,splice_region_variant	GAGGAAGAGGAGGAGG	GAGGAAGAGGAGGAG	0.001292	EXON=16/21,EXON=16/22
chr13:34632538-34632554	-3	ENSSSCG00000011443	STAB1	coding_sequence_variant	AGCAAGCCAGCCAGCCA	AGCAAGCCAGCCAG	0.001282	EXON=2/68;INTRON=1/67,EXON=2/69;INTRON=1/68
chr13:34757330-34757342	-1	ENSSSCG00000035824	PBRM1	frameshift_variant	ATCATCATCATCA	ATCATCATCATC	0.001241	EXON=16/29,EXON=16/30,EXON=16/31,EXON=17/31,EXON=18/31
chr13:34820377-34820393	-1	ENSSSCG00000035824	PBRM1	frameshift_variant	CGCCGCGCCCCGCCCCG	CGCCGCGCCCCGCCCC	0.001976	EXON=1/31
chr13:34900798-34900819	-15	ENSSSCG00000011451	ITIH3	splice_region_variant,intron_variant	CTCTCTCCCTCCTGCCTCCCTC	CTCTCTC	0.027228	INTRON=10/19,INTRON=11/20,INTRON=11/42,INTRON=10/41
chr13:34900798-34900819	2	ENSSSCG00000011451	ITIH3	splice_region_variant,intron_variant	CTCTCTCCCTCCTGCCTCCCTC	CTCTCTCCCTCCTGCCTCCCTCCC	0.001238	INTRON=10/19,INTRON=11/20,INTRON=11/42,INTRON=10/41
chr13:34917133-34917143	-3	ENSSSCG00000011451	ITIH3	inframe_deletion	ATCATCATCAT	ATCATCAT	0.001256	EXON=10/22,EXON=30/42,EXON=9/21
chr13:34923610-34923623	-1	ENSSSCG00000011451	ITIH3	splice_region_variant,intron_variant	TCCTCTCCTCTCCT	TCCTCTCCTCTCC	0.001244	INTRON=40/42,INTRON=18/20,INTRON=19/21,INTRON=39/41
chr13:34929171-34929181	-1	ENSSSCG00000011453	ITIH4	frameshift_variant	TGCTGCTGCTG	TGCTGCTGCT	0.001238	EXON=22/23,EXON=23/24
chr13:35300508-35300521	4	ENSSSCG00000023503	PRKCD	coding_sequence_variant,intron_variant	GGTGAGTGGTGGTG	GGTGAGTGGTGGTGTGGT	0.002475	EXON=1/18;INTRON=1/17
chr13:35315336-35315344	-2	ENSSSCG00000023503	PRKCD	splice_region_variant,intron_variant	CTCTCTCTC	CTCTCTC	0.001241	INTRON=13/16,INTRON=13/17,INTRON=14/18
chr13:35569068-35569089	-3	ENSSSCG00000011455	CACNA1D	start_lost,inframe_deletion	ATGATGATGATGATGATGATGA	ATGATGATGATGATGATGA	0.008861	EXON=1/50
chr13:35569068-35569089	-1	ENSSSCG00000011455	CACNA1D	frameshift_variant,start_lost	ATGATGATGATGATGATGATGA	ATGATGATGATGATGATGATG	0.001266	EXON=1/50
chr13:35897964-35897976	-3	ENSSSCG00000011455	CACNA1D	inframe_deletion	AAGAAGAAGAAGA	AAGAAGAAGA	0.003704	EXON=43/50
chr13:36499897-36499917	-1	ENSSSCG00000011460		frameshift_variant	TGGCCTTGGCTTTGGTCTTGG	TGGCCTTGGCTTTGGTCTTG	0.002481	EXON=3/3
chr13:37576881-37576921	-15	ENSSSCG00000024417	ERC2	inframe_deletion	GTGGTGGTGGTGGTGGTGGTGGTGGTGGTAGTGGTGGTGGT	GTGGTGGTGGTGGTGGTGGTGGTGGT	0.001351	EXON=15/17,EXON=16/17,EXON=16/19,EXON=17/19,EXON=18/19,EXON=18/20,EXON=19/20,EXON=19/21,EXON=20/22
chr13:37576881-37576921	-3	ENSSSCG00000024417	ERC2	inframe_deletion	GTGGTGGTGGTGGTGGTGGTGGTGGTGGTAGTGGTGGTGGT	GTGGTGGTGGTGGTGGTGGTGGTGGTGGTAGTGGTGGT	0.024324	EXON=15/17,EXON=16/17,EXON=16/19,EXON=17/19,EXON=18/19,EXON=18/20,EXON=19/20,EXON=19/21,EXON=20/22
chr13:37576881-37576921	-1	ENSSSCG00000024417	ERC2	frameshift_variant	GTGGTGGTGGTGGTGGTGGTGGTGGTGGTAGTGGTGGTGGT	GTGGTGGTGGTGGTGGTGGTGGTGGTGGTAGTGGTGGTGG	0.001351	EXON=15/17,EXON=16/17,EXON=16/19,EXON=17/19,EXON=18/19,EXON=18/20,EXON=19/20,EXON=19/21,EXON=20/22
chr13:37896559-37896567	-2	ENSSSCG00000024417	ERC2	frameshift_variant	CTCTCTCTC	CTCTCTC	0.001238	EXON=10/17,EXON=10/19,EXON=10/20,EXON=11/17,EXON=11/20,EXON=11/21,EXON=11/22,EXON=9/17,EXON=9/19
chr13:38455874-38455886	-4	ENSSSCG00000021439	CCDC66	frameshift_variant	AAGAAGAAAGAAA	AAGAAGAAA	0.001256	EXON=5/17,EXON=7/18,EXON=7/19,EXON=8/20
chr13:38544230-38544240	-4	ENSSSCG00000034665		frameshift_variant	AATCAATCAAT	AATCAAT	0.004098	EXON=1/1
chr13:38544230-38544240	-1	ENSSSCG00000034665		frameshift_variant	AATCAATCAAT	AATCAATCAA	0.004098	EXON=1/1
chr13:38544230-38544240	1	ENSSSCG00000034665		frameshift_variant	AATCAATCAAT	AATCAATCAATC	0.005464	EXON=1/1
chr13:39179348-39179360	-1	ENSSSCG00000020990		frameshift_variant	TTCTTTCTTTCTT	TTCTTTCTTTCT	0.001238	EXON=50/58
chr13:39900248-39900264	-1	ENSSSCG00000011471	FLNB	frameshift_variant	GCCTGCCAGCCTGCCTG	GCCTGCCAGCCTGCCT	0.001244	EXON=27/39,EXON=27/45,EXON=27/46,EXON=28/46,EXON=28/47
chr13:40009832-40009848	-2	ENSSSCG00000011470	ABHD6	splice_region_variant,5_prime_UTR_variant,intron_variant	AGGTCAGGTGAGGTGAG	AGGTCAGGTGAGGTG	0.001272	EXON=1/9;INTRON=1/8
chr13:43843099-43843114	-1	ENSSSCG00000011485	PTPRG	frameshift_variant	AAGAAAAGAACAGAAA	AAGAAAAGAACAGAA	0.00125	EXON=21/28,EXON=22/28
chr13:43955082-43955099	-1	ENSSSCG00000011487	FEZF2	frameshift_variant	AGGTGAGGTGAGGAGAGG	AGGTGAGGTGAGGAGAG	0.001238	EXON=4/4
chr13:45491163-45491187	-9	ENSSSCG00000011493		inframe_deletion	CCTCCTCCTCGTCCTCCTCCTCCTC	CCTCCTCCTCGTCCTC	0.002488	EXON=10/11
chr13:45662885-45662906	-1	ENSSSCG00000011495	PRICKLE2	frameshift_variant	CCTCCTCCTCTTCTTCCTCCTC	CCTCCTCCTCTTCTTCCTCCT	0.00125	EXON=7/8
chr13:46035132-46035151	-2	ENSSSCG00000011496	ADAMTS9	splice_region_variant,3_prime_UTR_variant	ATATATGTATATATATATAT	ATATATGTATATATATAT	0.01861	EXON=40/41;INTRON=40/40
chr13:46035132-46035151	2	ENSSSCG00000011496	ADAMTS9	splice_region_variant,3_prime_UTR_variant	ATATATGTATATATATATAT	ATATATGTATATATATATATAT	0.098015	EXON=40/41;INTRON=40/40
chr13:46921326-46921357	-1	ENSSSCG00000011497	MAGI1	frameshift_variant	CCGCTGCCGATGCCACTGGTGCTGCCGCTGCC	CCGCTGCCGATGCCACTGGTGCTGCCGCTGC	0.001355	EXON=15/21,EXON=15/22,EXON=16/22,EXON=17/23,EXON=17/24
chr13:46930934-46930943	-1	ENSSSCG00000011497	MAGI1	frameshift_variant	CTCTCTCTCT	CTCTCTCTC	0.001235	EXON=12/22,EXON=13/22,EXON=14/23,EXON=14/24
chr13:46989193-46989237	-15	ENSSSCG00000011497	MAGI1	inframe_deletion	CTGCTGCTGCTGCTGCGGCTGTTGCTGCTGTGGCTGCTGCTGCTG	CTGCTGCTGCTGCTGCGGCTGTTGCTGCTG	0.019608	EXON=6/22,EXON=7/21,EXON=7/22,EXON=8/23,EXON=8/24
chr13:46989193-46989237	-3	ENSSSCG00000011497	MAGI1	inframe_deletion	CTGCTGCTGCTGCTGCGGCTGTTGCTGCTGTGGCTGCTGCTGCTG	CTGCTGCTGCTGCTGCGGCTGTTGCTGCTGTGGCTGCTGCTG	0.007003	EXON=6/22,EXON=7/21,EXON=7/22,EXON=8/23,EXON=8/24
chr13:46989193-46989237	1	ENSSSCG00000011497	MAGI1	frameshift_variant	CTGCTGCTGCTGCTGCGGCTGTTGCTGCTGTGGCTGCTGCTGCTG	CTGCTGCTGCTGCTGCGGCTGTTGCTGCTGTGGCTGCTGCTGCTGC	0.001401	EXON=6/22,EXON=7/21,EXON=7/22,EXON=8/23,EXON=8/24
chr13:52444829-52444839	-3	ENSSSCG00000027675		inframe_deletion	GTTGTTGTTGT	GTTGTTGT	0.001235	EXON=3/15
chr13:52589965-52589979	-3	ENSSSCG00000027675		inframe_deletion	TGCTGCTGCTGCTGC	TGCTGCTGCTGC	0.010554	EXON=3/18
chr13:53184607-53184641	-3	ENSSSCG00000026200	PROK2	inframe_deletion	GCAGCAGCGGCGGCAGCAGCAGCAGGAGCAGCAGC	GCAGCAGCGGCGGCAGCAGCAGCAGGAGCAGC	0.003289	EXON=1/3,EXON=1/4
chr13:54707475-54707490	4	ENSSSCG00000011521	PDZRN3	coding_sequence_variant,5_prime_UTR_variant	GCATGCACGCACGCAC	GCATGCACGCACGCACGCAC	0.008642	EXON=1/8
chr13:63318454-63318468	1	ENSSSCG00000034584		frameshift_variant	GCGGCGGCGCGCGGC	GCGGCGGCGCGCGGCG	0.001366	EXON=1/1
chr13:63428853-63428865	-3	ENSSSCG00000031396		inframe_deletion	GCAGCAGCAGCAG	GCAGCAGCAG	0.001259	EXON=4/4
chr13:63428853-63428865	1	ENSSSCG00000031396		frameshift_variant	GCAGCAGCAGCAG	GCAGCAGCAGCAGC	0.001259	EXON=4/4
chr13:63428893-63428906	-1	ENSSSCG00000031396		frameshift_variant	CAGCAGCACAGCAG	CAGCAGCACAGCA	0.002475	EXON=4/4
chr13:65981232-65981245	-3	ENSSSCG00000011546	MTMR14	inframe_deletion	TCTTCTTCTGCTTC	TCTTCTTCTGC	0.001235	EXON=14/17,EXON=14/18,EXON=14/19,EXON=14/20,EXON=14/25,EXON=14/29,EXON=14/38
chr13:65990337-65990350	-1	ENSSSCG00000011546	MTMR14	splice_region_variant,intron_variant	TCTCTCTCCTCTCT	TCTCTCTCCTCTC	0.001235	INTRON=15/16,INTRON=17/18,INTRON=17/24,INTRON=17/38,INTRON=18/19
chr13:66028893-66028922	-3	ENSSSCG00000011548	BRPF1	inframe_deletion	AGGAGGAGGAGGATGAGGAGGAGGATGAGG	AGGAGGAGGAGGATGAGGAGGAGGATG	0.006266	EXON=3/13,EXON=3/14
chr13:66289144-66289156	-4	ENSSSCG00000011563	FANCD2	splice_region_variant,intron_variant	TTCCTTCCTCCTT	TTCCTTCCT	0.006173	INTRON=25/38,INTRON=27/41,INTRON=28/41,INTRON=29/42,INTRON=29/43
chr13:66434953-66434971	-6	ENSSSCG00000011569		inframe_deletion	GCGGTGGCGGTGGCAGTGG	GCGGTGGCGGTGG	0.333763	EXON=4/8
chr13:66998442-66998464	-3	ENSSSCG00000039850	SLC6A11	inframe_deletion	GCGGCGGCGGCGGCAGCGCGGCG	GCGGCGGCGGCGGCAGCGCG	0.001969	EXON=1/14,EXON=1/15
chr13:67517543-67517557	-4	ENSSSCG00000011575	ATG7	splice_region_variant,intron_variant	TGTTTTGTTTGTTTT	TGTTTTGTTTG	0.001235	INTRON=15/17,INTRON=16/17,INTRON=16/18,INTRON=17/18,INTRON=17/19
chr13:68217711-68217731	-3	ENSSSCG00000023225	SYN2	inframe_deletion	CCTCCTCCTCTTCTTCCTCCT	CCTCCTCCTCTTCTTCCT	0.001289	EXON=12/13,EXON=13/14
chr13:68723106-68723160	-15	ENSSSCG00000011583	TMEM40	inframe_deletion	AGGAGGAGGATGAGGAGGAAGAAGAGGAGGAGGAGGAAGAGGAGGAGGAGGAGGA	AGGAGGAGGATGAGGAGGAAGAAGAGGAGGAGGAGGAAGA	0.001269	EXON=3/11
chr13:68723106-68723160	-3	ENSSSCG00000011583	TMEM40	inframe_deletion	AGGAGGAGGATGAGGAGGAAGAAGAGGAGGAGGAGGAAGAGGAGGAGGAGGAGGA	AGGAGGAGGATGAGGAGGAAGAAGAGGAGGAGGAGGAAGAGGAGGAGGAGGA	0.002538	EXON=3/11
chr13:68808439-68808453	-1	ENSSSCG00000011587	EFCAB12	frameshift_variant	GCTGGGGCTGGGCTG	GCTGGGGCTGGGCT	0.001272	EXON=2/9
chr13:69040347-69040364	-3	ENSSSCG00000011593	TMCC1	inframe_deletion	TGCTGCTGCTGCTGCTGC	TGCTGCTGCTGCTGC	0.001279	EXON=4/4,EXON=5/5,EXON=6/6,EXON=7/7
chr13:69223527-69223543	-3	ENSSSCG00000011593	TMCC1	inframe_deletion	CAGCAGCAGCAGCAGCA	CAGCAGCAGCAGCA	0.009975	EXON=2/5,EXON=3/6,EXON=3/7
chr13:69223527-69223543	3	ENSSSCG00000011593	TMCC1	inframe_insertion	CAGCAGCAGCAGCAGCA	CAGCAGCAGCAGCAGCAGCA	0.002494	EXON=2/5,EXON=3/6,EXON=3/7
chr13:69223527-69223543	6	ENSSSCG00000011593	TMCC1	inframe_insertion	CAGCAGCAGCAGCAGCA	CAGCAGCAGCAGCAGCAGCAGCA	0.001247	EXON=2/5,EXON=3/6,EXON=3/7
chr13:69421775-69421790	-1	ENSSSCG00000036643	RBSN	splice_region_variant,intron_variant	CTTCTTTTTTCTTCTT	CTTCTTTTTTCTTCT	0.001235	INTRON=7/11
chr13:69431594-69431611	-1	ENSSSCG00000036643	RBSN	frameshift_variant	AGGAGAAGGAGGAGGAGG	AGGAGAAGGAGGAGGAG	0.00125	EXON=12/12
chr13:69713609-69713619	-1	ENSSSCG00000011598	FGD5	frameshift_variant	TTCTTCTTCTT	TTCTTCTTCT	0.00125	EXON=2/21
chr13:70031070-70031082	-3	ENSSSCG00000011599	GRIP2	inframe_deletion	AGGAGGAGGAGGA	AGGAGGAGGA	0.002558	EXON=19/23,EXON=20/24
chr13:70086254-70086264	-2	ENSSSCG00000011599	GRIP2	splice_region_variant,intron_variant	GTGTGTGTGTG	GTGTGTGTG	0.003713	INTRON=22/22,INTRON=23/23
chr13:70387581-70387594	-1	ENSSSCG00000011602	XPC	frameshift_variant	CGGACGGCGGCGGC	CGGACGGCGGCGG	0.001279	EXON=6/13,EXON=8/15,EXON=9/15,EXON=9/16
chr13:70428032-70428053	-3	ENSSSCG00000011604	CHCHD4	inframe_deletion	GGAGGAGGAGGAGGAGGAGGAG	GGAGGAGGAGGAGGAGGAG	0.007426	EXON=3/3
chr13:70807267-70807293	6	ENSSSCG00000011609	FBLN2	inframe_insertion	CAGAGCCAGGGCCAGGGCCAGGGCCAG	CAGAGCCAGGGCCAGGGCCAGGGCCAGGGCCAG	0.003927	EXON=1/15,EXON=2/16,EXON=2/17,EXON=2/18
chr13:71362643-71362656	-1	ENSSSCG00000027812	IQSEC1	frameshift_variant	TCCTCCTCCCTCCT	TCCTCCTCCCTCC	0.001295	EXON=14/14,EXON=15/15,EXON=16/16
chr13:71375050-71375062	-3	ENSSSCG00000023354	ACAD9	inframe_deletion	GGCGGCGGCGGCG	GGCGGCGGCG	0.001366	EXON=1/18
chr13:71375050-71375062	3	ENSSSCG00000023354	ACAD9	inframe_insertion	GGCGGCGGCGGCG	GGCGGCGGCGGCGGCG	0.019126	EXON=1/18
chr13:71505976-71505994	1	ENSSSCG00000024000	EFCC1	frameshift_variant	GCCGCCCGCGCCGCCGCCG	GCCGCCCGCGCCGCCGCCGC	0.001475	EXON=1/7,EXON=1/8
chr13:72231138-72231148	-2	ENSSSCG00000011620	RUVBL1	splice_region_variant,intron_variant	TCTCTCTCTCT	TCTCTCTCT	0.00375	INTRON=5/10,INTRON=5/12
chr13:72587753-72587808	-6	ENSSSCG00000021397	PODXL2	inframe_deletion	TCCTCCTCCTCCTCCTCCTCCTCTTCCTCCTCCACCTCTTCCTCATCCTCCTCCTC	TCCTCCTCCTCCTCCTCCTCCTCTTCCTCCTCCACCTCTTCCTCATCCTC	0.035326	EXON=3/7,EXON=3/8
chr13:72587753-72587808	-3	ENSSSCG00000021397	PODXL2	inframe_deletion	TCCTCCTCCTCCTCCTCCTCCTCTTCCTCCTCCACCTCTTCCTCATCCTCCTCCTC	TCCTCCTCCTCCTCCTCCTCCTCTTCCTCCTCCACCTCTTCCTCATCCTCCTC	0.130435	EXON=3/7,EXON=3/8
chr13:72587753-72587808	-2	ENSSSCG00000021397	PODXL2	stop_gained,frameshift_variant	TCCTCCTCCTCCTCCTCCTCCTCTTCCTCCTCCACCTCTTCCTCATCCTCCTCCTC	TCCTCCTCCTCCTCCTCCTCCTCTTCCTCCTCCACCTCTTCCTCATCCTCCTCC	0.001359	EXON=3/7,EXON=3/8
chr13:72649722-72649748	-6	ENSSSCG00000011624	MCM2	inframe_deletion	TCCTCTCCATCCTCTTCCTCCTCCTCC	TCCTCTCCATCCTCTTCCTCC	0.001238	EXON=1/15,EXON=2/16
chr13:73094493-73094518	-3	ENSSSCG00000024001	PLXNA1	inframe_deletion	AGCAGCAGCAGGAGCAGCAGCGGCAG	AGCAGCAGCAGGAGCAGCAGCGG	0.001326	EXON=1/31,EXON=1/32
chr13:73094493-73094518	-1	ENSSSCG00000024001	PLXNA1	frameshift_variant	AGCAGCAGCAGGAGCAGCAGCGGCAG	AGCAGCAGCAGGAGCAGCAGCGGCA	0.005305	EXON=1/31,EXON=1/32
chr13:73356425-73356436	-1	ENSSSCG00000011625	CHST13	frameshift_variant	TCCTCCTCCTCC	TCCTCCTCCTC	0.001238	EXON=2/3
chr13:73365984-73365997	6	ENSSSCG00000011625	CHST13	inframe_insertion	GCAGAAGCAGCAGC	GCAGAAGCAGCAGCAGCAGC	0.003521	EXON=1/3
chr13:73619266-73619275	-1	ENSSSCG00000011628	DNAJC13	splice_region_variant,intron_variant	CTCTCTCTCT	CTCTCTCTC	0.001244	INTRON=4/54,INTRON=4/55,INTRON=5/55
chr13:73900746-73900762	-1	ENSSSCG00000011632		frameshift_variant	CCCGCCGCCGCCCGCCC	CCCGCCGCCGCCCGCC	0.003571	EXON=1/26
chr13:73900778-73900794	1	ENSSSCG00000011632		frameshift_variant	CCGGCCCGGCTCCGGCC	CCGGCCCGGCTCCGGCCG	0.005338	EXON=1/26
chr13:73900879-73900891	-1	ENSSSCG00000011632		frameshift_variant	CCGCCGCCCGCCC	CCGCCGCCCGCC	0.001656	EXON=1/26
chr13:74838281-74838291	-2	ENSSSCG00000021966	TOPBP1	stop_gained,frameshift_variant	ATTCATTCATT	ATTCATTCA	0.001238	EXON=5/27,EXON=6/27,EXON=6/28,EXON=6/30
chr13:75501784-75501800	-1	ENSSSCG00000011643	AMOTL2	frameshift_variant	GGGTGTGGGGGTGGGGG	GGGTGTGGGGGTGGGG	0.003788	EXON=5/12
chr13:75755737-75755753	-4	ENSSSCG00000011646	KY	splice_donor_variant,coding_sequence_variant	TACGTACGTACGTACGT	TACGTACGTACGT	0.006188	EXON=4/11;INTRON=4/10
chr13:75755737-75755753	4	ENSSSCG00000011646	KY	splice_region_variant,coding_sequence_variant	TACGTACGTACGTACGT	TACGTACGTACGTACGTACGT	0.012376	EXON=4/11;INTRON=4/10
chr13:77382909-77382920	3	ENSSSCG00000011652	STAG1	inframe_insertion	TCATCATCATCA	TCATCATCATCATCA	0.001282	EXON=19/32,EXON=23/37,EXON=24/38
chr13:77857306-77857320	1	ENSSSCG00000021508	SLC35G2	frameshift_variant	AAATGAAAAGAAAAG	AAATGAAAAGAAAAGA	0.001241	EXON=2/2
chr13:78969891-78969904	-1	ENSSSCG00000031098	DBR1	frameshift_variant	CAGCACAGCAGCAG	CAGCACAGCAGCA	0.001276	EXON=1/8
chr13:78969921-78969934	1	ENSSSCG00000031098	DBR1	frameshift_variant	CCGCGCCGCTCCGC	CCGCGCCGCTCCGCG	0.001333	EXON=1/8
chr13:79165455-79165465	-3	ENSSSCG00000027443	MRAS	inframe_deletion	GGTGGTGGTGG	GGTGGTGG	0.001295	EXON=2/6
chr13:79207820-79207834	-3	ENSSSCG00000027443	MRAS	inframe_deletion	GAAGAAGAAGAAGAA	GAAGAAGAAGAA	0.001299	EXON=6/6
chr13:79309574-79309585	3	ENSSSCG00000026746		splice_region_variant,intron_variant	CCACCACCACCA	CCACCACCACCACCA	0.534653	INTRON=14/14
chr13:80258717-80258725	-1	ENSSSCG00000011662	COPB2	frameshift_variant	CACACACAC	CACACACA	0.001238	EXON=2/20,EXON=2/23
chr13:80258717-80258725	2	ENSSSCG00000011662	COPB2	frameshift_variant	CACACACAC	CACACACACAC	0.001238	EXON=2/20,EXON=2/23
chr13:81449652-81449667	-3	ENSSSCG00000011666	CLSTN2	inframe_deletion	AGGAGGAGGAGGAGGA	AGGAGGAGGAGGA	0.019036	EXON=16/16
chr13:81449652-81449667	-1	ENSSSCG00000011666	CLSTN2	frameshift_variant	AGGAGGAGGAGGAGGA	AGGAGGAGGAGGAGG	0.001269	EXON=16/16
chr13:81449652-81449667	3	ENSSSCG00000011666	CLSTN2	inframe_insertion	AGGAGGAGGAGGAGGA	AGGAGGAGGAGGAGGAGGA	0.008883	EXON=16/16
chr13:82580759-82580780	-1	ENSSSCG00000011675	GRK7	frameshift_variant	GGCCAAGGCCGAGGCCATGGCC	GGCCAAGGCCGAGGCCATGGC	0.001241	EXON=1/4
chr13:82783978-82783991	-4	ENSSSCG00000036302		frameshift_variant	AACAAACAAACAAA	AACAAACAAA	0.30798	EXON=2/2
chr13:83223668-83223681	1	ENSSSCG00000011679	ATR	frameshift_variant	TTGATTTGCTTTGA	TTGATTTGCTTTGAT	0.001238	EXON=27/47
chr13:83436914-83436949	-3	ENSSSCG00000011681	TRPC1	inframe_deletion	CTCCTCCTCCTCCCTGCCTTCCTCCCCATCCTCCTC	CTCCTCCTCCTCCCTGCCTTCCTCCCCATCCTC	0.005988	EXON=1/13
chr13:83668346-83668357	-3	ENSSSCG00000011685	PAQR9	inframe_deletion	TAGTAGTAGTAG	TAGTAGTAG	0.002591	EXON=2/2
chr13:86512594-86512604	1	ENSSSCG00000011689	PLOD2	frameshift_variant	GCAGCAGCAGC	GCAGCAGCAGCA	0.001299	EXON=1/19,EXON=1/20
chr13:87732706-87732717	-3	ENSSSCG00000011693	ZIC4	inframe_deletion	GTGGTGGTGGTG	GTGGTGGTG	0.001316	EXON=1/2
chr13:88978299-88978329	-2	ENSSSCG00000011695	AGTR1	splice_region_variant,intron_variant	TTTTTTTTTTTACTTTTTCATTTTTATTTTT	TTTTTTTTTTTACTTTTTCATTTTTATTT	0.003788	INTRON=2/2
chr13:88978299-88978329	-1	ENSSSCG00000011695	AGTR1	splice_region_variant,intron_variant	TTTTTTTTTTTACTTTTTCATTTTTATTTTT	TTTTTTTTTTTACTTTTTCATTTTTATTTT	0.041667	INTRON=2/2
chr13:88978299-88978329	1	ENSSSCG00000011695	AGTR1	splice_region_variant,intron_variant	TTTTTTTTTTTACTTTTTCATTTTTATTTTT	TTTTTTTTTTTACTTTTTCATTTTTATTTTTT	0.060606	INTRON=2/2
chr13:88978838-88978852	1	ENSSSCG00000011695	AGTR1	frameshift_variant	GGCTGCTGGCTGGCT	GGCTGCTGGCTGGCTT	0.001247	EXON=3/3
chr13:89095154-89095165	-4	ENSSSCG00000035354		frameshift_variant	AACAAACAAACA	AACAAACA	0.003759	EXON=2/14
chr13:89385539-89385548	-2	ENSSSCG00000011699	HPS3	splice_region_variant,intron_variant	CTCTCTCTCT	CTCTCTCT	0.00375	INTRON=5/14,INTRON=5/15,INTRON=5/17
chr13:89385577-89385593	-1	ENSSSCG00000011699	HPS3	frameshift_variant	AGTGCGGTGCAGTGCAG	AGTGCGGTGCAGTGCA	0.001247	EXON=6/15,EXON=6/16,EXON=6/18
chr13:89768115-89768128	-1	ENSSSCG00000011704	WWTR1	frameshift_variant	TGCTGCTGCTGCTG	TGCTGCTGCTGCT	0.001269	EXON=4/7
chr13:90642210-90642225	-3	ENSSSCG00000011708	TSC22D2	inframe_deletion	GTGGTGGTGGTGGTGG	GTGGTGGTGGTGG	0.007375	EXON=1/2,EXON=1/3,EXON=1/4
chr13:90642210-90642225	-1	ENSSSCG00000011708	TSC22D2	frameshift_variant	GTGGTGGTGGTGGTGG	GTGGTGGTGGTGGTG	0.00295	EXON=1/2,EXON=1/3,EXON=1/4
chr13:90642210-90642225	3	ENSSSCG00000011708	TSC22D2	inframe_insertion	GTGGTGGTGGTGGTGG	GTGGTGGTGGTGGTGGTGG	0.00295	EXON=1/2,EXON=1/3,EXON=1/4
chr13:90642735-90642752	-11	ENSSSCG00000011708	TSC22D2	frameshift_variant	CCCAGCCCAGCGCAGCCC	CCCAGCC	0.001812	EXON=1/2,EXON=1/3,EXON=1/4
chr13:90642735-90642752	1	ENSSSCG00000011708	TSC22D2	frameshift_variant	CCCAGCCCAGCGCAGCCC	CCCAGCCCAGCGCAGCCCA	0.001812	EXON=1/2,EXON=1/3,EXON=1/4
chr13:91589661-91589677	-5	ENSSSCG00000011714	MED12L	frameshift_variant	TTCTTTTCTTTTCTTTT	TTCTTTTCTTTT	0.001241	EXON=39/39
chr13:94411536-94411547	-3	ENSSSCG00000023582	GPR149	inframe_deletion	CATCATCATCAT	CATCATCAT	0.001266	EXON=4/5,EXON=4/6
chr13:98411298-98411318	-3	ENSSSCG00000025651	GFM1	inframe_deletion	CCGCCGCCGCCGCCGCGGCCG	CCGCCGCCGCCGCCGCGG	0.057003	EXON=1/17,EXON=1/18
chr13:98506022-98506036	-9	ENSSSCG00000028623	RARRES1	inframe_deletion	GCCGCCGCGGCCGCC	GCCGCC	0.001553	EXON=1/6
chr13:98506022-98506036	1	ENSSSCG00000028623	RARRES1	frameshift_variant	GCCGCCGCGGCCGCC	GCCGCCGCGGCCGCCG	0.001553	EXON=1/6
chr13:99925930-99925942	-3	ENSSSCG00000035935	C3orf80	inframe_deletion	ACGACGACGACGA	ACGACGACGA	0.001767	EXON=1/1
chr13:100745973-100745987	-1	ENSSSCG00000023434	PPM1L	frameshift_variant	AGGAAAGGAAGAGGA	AGGAAAGGAAGAGG	0.001247	EXON=2/3
chr13:106816451-106816475	-3	ENSSSCG00000011741	GOLIM4	inframe_deletion	CCTCCTCCTCCTCGTCCTCCTCCTC	CCTCCTCCTCCTCGTCCTCCTC	0.001253	EXON=15/15,EXON=16/16,EXON=17/17
chr13:106816451-106816475	3	ENSSSCG00000011741	GOLIM4	inframe_insertion	CCTCCTCCTCCTCGTCCTCCTCCTC	CCTCCTCCTCCTCGTCCTCCTCCTCCTC	0.091479	EXON=15/15,EXON=16/16,EXON=17/17
chr13:107498070-107498080	-3	ENSSSCG00000035525		inframe_deletion	AAGAAGAAGAA	AAGAAGAA	0.001241	EXON=11/22
chr13:108441196-108441206	-1	ENSSSCG00000026829	MYNN	frameshift_variant	AGAAGAAGAAG	AGAAGAAGAA	0.001241	EXON=3/7,EXON=3/8
chr13:108676610-108676632	-1	ENSSSCG00000029608	SEC62	frameshift_variant	AAAAGAAAAAGAAAAAGGAAAAG	AAAAGAAAAAGAAAAAGGAAAA	0.001244	EXON=4/8
chr13:108676696-108676720	1	ENSSSCG00000029608		frameshift_variant	AAAAGGAAAAAGAAAAAAAAAAAGA	AAAAGGAAAAAGAAAAAAAAAAAGAA	0.05	EXON=4/8
chr13:108880743-108880765	-3	ENSSSCG00000030467	PHC3	inframe_deletion	TGGTGATGGTGGTGGTGGTGGTG	TGGTGATGGTGGTGGTGGTG	0.002488	EXON=2/13,EXON=2/14,EXON=2/15,EXON=2/16
chr13:109610443-109610461	-3	ENSSSCG00000020927	SLC2A2	inframe_deletion	ACACAGACAGAGACCAGAG	ACACAGACAGAGACCA	0.001235	EXON=4/13
chr13:112721844-112721865	-1	ENSSSCG00000011756	NLGN1	frameshift_variant	CCCATCCCCACCCCCACCCCCA	CCCATCCCCACCCCCACCCCC	0.002532	EXON=3/3
chr13:115313379-115313397	-1	ENSSSCG00000038722		frameshift_variant	AAAACAAAAACAAAAACAA	AAAACAAAAACAAAAACA	0.001279	EXON=1/2
chr13:117285683-117285691	-1	ENSSSCG00000029240	KCNMB3	frameshift_variant	GTGTGTGTG	GTGTGTGT	0.001241	EXON=3/4
chr13:117627816-117627830	-4	ENSSSCG00000011763	MRPL47	frameshift_variant	TTCTTTCTTTCTTTC	TTCTTTCTTTC	0.00125	EXON=7/7
chr13:117643529-117643539	1	ENSSSCG00000011763	MRPL47	frameshift_variant	TTCTTTCTTTC	TTCTTTCTTTCT	0.003817	EXON=4/7
chr13:117700307-117700318	-3	ENSSSCG00000011765	USP13	inframe_deletion	CAGCAGCAGCAG	CAGCAGCAG	0.008772	EXON=1/20,EXON=1/21
chr13:117742182-117742198	-3	ENSSSCG00000011765	USP13	inframe_deletion	TGAATATGAAGATGAAG	TGAATATGAAGATG	0.001235	EXON=3/20,EXON=4/21
chr13:117742182-117742198	-1	ENSSSCG00000011765	USP13	frameshift_variant	TGAATATGAAGATGAAG	TGAATATGAAGATGAA	0.001235	EXON=3/20,EXON=4/21
chr13:118859289-118859299	-1	ENSSSCG00000011769	FXR1	frameshift_variant	CCACCACCACC	CCACCACCAC	0.001244	EXON=3/16,EXON=3/17,EXON=4/19
chr13:119668534-119668546	-3	ENSSSCG00000037485	SOX2	inframe_deletion	GCGGCGGCGGCGG	GCGGCGGCGG	0.004478	EXON=1/1
chr13:120509039-120509065	-1	ENSSSCG00000034403		frameshift_variant	CTCTTTCTCTCTTGTTCTTTCTCTTTC	CTCTTTCTCTCTTGTTCTTTCTCTTT	0.001244	EXON=1/3
chr13:120509068-120509082	-1	ENSSSCG00000034403		frameshift_variant	CCCTCTCCTCCCCTC	CCCTCTCCTCCCCT	0.002494	EXON=1/3
chr13:121715047-121715057	-1	ENSSSCG00000011776	YEATS2	frameshift_variant	GAGGAGGAGGA	GAGGAGGAGG	0.001302	EXON=16/29,EXON=17/30,EXON=18/31
chr13:121741069-121741090	-1	ENSSSCG00000011776	YEATS2	frameshift_variant	GGAACAGGAAGAGAAACAGGAA	GGAACAGGAAGAGAAACAGGA	0.002475	EXON=26/29,EXON=27/30,EXON=28/31
chr13:122060577-122060592	-3	ENSSSCG00000011783	EIF2B5	inframe_deletion	GCGGCGGCGGCGGCGG	GCGGCGGCGGCGG	0.003534	EXON=1/16,EXON=1/17
chr13:122060577-122060592	2	ENSSSCG00000011783	EIF2B5	frameshift_variant	GCGGCGGCGGCGGCGG	GCGGCGGCGGCGGCGGCG	0.001767	EXON=1/16,EXON=1/17
chr13:122060577-122060592	3	ENSSSCG00000011783	EIF2B5	inframe_insertion	GCGGCGGCGGCGGCGG	GCGGCGGCGGCGGCGGCGG	0.206714	EXON=1/16,EXON=1/17
chr13:122060577-122060592	6	ENSSSCG00000011783	EIF2B5	inframe_insertion	GCGGCGGCGGCGGCGG	GCGGCGGCGGCGGCGGCGGCGG	0.014134	EXON=1/16,EXON=1/17
chr13:122060577-122060592	9	ENSSSCG00000011783	EIF2B5	inframe_insertion	GCGGCGGCGGCGGCGG	GCGGCGGCGGCGGCGGCGGCGGCGG	0.024735	EXON=1/16,EXON=1/17
chr13:122060577-122060592	12	ENSSSCG00000011783	EIF2B5	inframe_insertion	GCGGCGGCGGCGGCGG	GCGGCGGCGGCGGCGGCGGCGGCGGCGG	0.028269	EXON=1/16,EXON=1/17
chr13:122060577-122060592	15	ENSSSCG00000011783	EIF2B5	inframe_insertion	GCGGCGGCGGCGGCGG	GCGGCGGCGGCGGCGGCGGCGGCGGCGGCGG	0.077739	EXON=1/16,EXON=1/17
chr13:122060577-122060592	18	ENSSSCG00000011783	EIF2B5	inframe_insertion	GCGGCGGCGGCGGCGG	GCGGCGGCGGCGGCGGCGGCGGCGGCGGCGGCGG	0.04947	EXON=1/16,EXON=1/17
chr13:122060577-122060592	24	ENSSSCG00000011783	EIF2B5	inframe_insertion	GCGGCGGCGGCGGCGG	GCGGCGGCGGCGGCGGCGGCGGCGGCGGCGGCGGCGGCGG	0.0053	EXON=1/16,EXON=1/17
chr13:122060577-122060592	27	ENSSSCG00000011783	EIF2B5	inframe_insertion	GCGGCGGCGGCGGCGG	GCGGCGGCGGCGGCGGCGGCGGCGGCGGCGGCGGCGGCGGCGG	0.04417	EXON=1/16,EXON=1/17
chr13:122060577-122060592	36	ENSSSCG00000011783	EIF2B5	inframe_insertion	GCGGCGGCGGCGGCGG	GCGGCGGCGGCGGCGGCGGCGGCGGCGGCGGCGGCGGCGGCGGCGGCGGCGG	0.001767	EXON=1/16,EXON=1/17
chr13:122060577-122060592	39	ENSSSCG00000011783	EIF2B5	inframe_insertion	GCGGCGGCGGCGGCGG	GCGGCGGCGGCGGCGGCGGCGGCGGCGGCGGCGGCGGCGGCGGCGGCGGCGGCGG	0.003534	EXON=1/16,EXON=1/17
chr13:122197510-122197536	-6	ENSSSCG00000023998	PSMD2	splice_region_variant,intron_variant	TTTGTTTTGTTTTGTTTTGTTTTTTTT	TTTGTTTTGTTTTGTTTTGTT	0.005076	INTRON=17/19,INTRON=18/20,INTRON=18/21
chr13:122197510-122197536	-5	ENSSSCG00000023998	PSMD2	splice_region_variant,intron_variant	TTTGTTTTGTTTTGTTTTGTTTTTTTT	TTTGTTTTGTTTTGTTTTGTTT	0.002538	INTRON=17/19,INTRON=18/20,INTRON=18/21
chr13:122197510-122197536	-1	ENSSSCG00000023998	PSMD2	splice_region_variant,intron_variant	TTTGTTTTGTTTTGTTTTGTTTTTTTT	TTTGTTTTGTTTTGTTTTGTTTTTTT	0.005076	INTRON=17/19,INTRON=18/20,INTRON=18/21
chr13:122197510-122197536	1	ENSSSCG00000023998	PSMD2	splice_region_variant,intron_variant	TTTGTTTTGTTTTGTTTTGTTTTTTTT	TTTGTTTTGTTTTGTTTTGTTTTTTTTT	0.062183	INTRON=17/19,INTRON=18/20,INTRON=18/21
chr13:122210228-122210254	-9	ENSSSCG00000030255	EIF4G1	inframe_deletion	AGGAAGAGGAAGAAGAGGAAGAGGAAG	AGGAAGAGGAAGAAGAGG	0.002494	EXON=10/33,EXON=11/34,EXON=6/29,EXON=7/30,EXON=8/31,EXON=9/32
chr13:122224887-122224903	-3	ENSSSCG00000030255	EIF4G1	inframe_deletion	AGGCGGAGGAGGAGGAG	AGGCGGAGGAGGAG	0.00625	EXON=29/29,EXON=30/30,EXON=31/31,EXON=32/32,EXON=33/33,EXON=34/34
chr13:122249662-122249679	-3	ENSSSCG00000021581	CLCN2	inframe_deletion	CCGCCGCCGCCGCCGCCG	CCGCCGCCGCCGCCG	0.003145	EXON=1/23,EXON=1/24
chr13:122249662-122249679	-1	ENSSSCG00000021581	CLCN2	frameshift_variant	CCGCCGCCGCCGCCGCCG	CCGCCGCCGCCGCCGCC	0.001572	EXON=1/23,EXON=1/24
chr13:122249662-122249679	3	ENSSSCG00000021581	CLCN2	inframe_insertion	CCGCCGCCGCCGCCGCCG	CCGCCGCCGCCGCCGCCGCCG	0.031447	EXON=1/23,EXON=1/24
chr13:122249662-122249679	6	ENSSSCG00000021581	CLCN2	inframe_insertion	CCGCCGCCGCCGCCGCCG	CCGCCGCCGCCGCCGCCGCCGCCG	0.004717	EXON=1/23,EXON=1/24
chr13:122468102-122468129	-3	ENSSSCG00000026516	EPHB3	inframe_deletion	CTGCTGCTGCTGCTGCCGCTGCTGCTGC	CTGCTGCTGCTGCTGCCGCTGCTGC	0.017176	EXON=1/16
chr13:123762570-123762599	-3	ENSSSCG00000030225	TRA2B	splice_acceptor_variant,coding_sequence_variant	TCCATCCTCCTCCTCCTCCACCTCCTCCTC	TCCATCCTCCTCCTCCTCCACCTCCTC	0.001247	EXON=7/9;INTRON=6/8
chr13:124438118-124438131	1	ENSSSCG00000011799	AHSG	splice_region_variant,intron_variant	TCTGTCTCTCTCTC	TCTGTCTCTCTCTCT	0.001247	INTRON=5/5,INTRON=7/7
chr13:126084249-126084269	-1	ENSSSCG00000011811	LPP	frameshift_variant	CTCCACCCCCACCTCCACCTC	CTCCACCCCCACCTCCACCT	0.001272	EXON=3/11,EXON=4/12,EXON=5/12
chr13:128059674-128059684	-3	ENSSSCG00000021206	IL1RAP	inframe_deletion	AAGAAGAAGAA	AAGAAGAA	0.001235	EXON=10/11,EXON=8/9
chr13:131343995-131344009	-3	ENSSSCG00000026868	LRRC15	inframe_deletion	CAGCAGCAGCAGCAG	CAGCAGCAGCAG	0.001302	EXON=1/1
chr13:131343995-131344009	-1	ENSSSCG00000026868	LRRC15	frameshift_variant	CAGCAGCAGCAGCAG	CAGCAGCAGCAGCA	0.001302	EXON=1/1
chr13:131613458-131613478	-1	ENSSSCG00000011826	TMEM44	frameshift_variant	CGCGGGCGCGGGGCTGGGCGC	CGCGGGCGCGGGGCTGGGCG	0.002915	EXON=1/11
chr13:131664291-131664309	-6	ENSSSCG00000011828	FAM43A	inframe_deletion	GGAGGAAGAGGAGGAGGAG	GGAGGAAGAGGAG	0.004065	EXON=1/1
chr13:133496038-133496076	-18	ENSSSCG00000023527	NRROS	inframe_deletion	CTCCTCCTCCTCCTCCTCCTCCTCCTCCTCCTCCTCCTC	CTCCTCCTCCTCCTCCTCCTC	0.00188	EXON=1/2
chr13:133496038-133496076	-15	ENSSSCG00000023527	NRROS	inframe_deletion	CTCCTCCTCCTCCTCCTCCTCCTCCTCCTCCTCCTCCTC	CTCCTCCTCCTCCTCCTCCTCCTC	0.011278	EXON=1/2
chr13:133496038-133496076	-12	ENSSSCG00000023527	NRROS	inframe_deletion	CTCCTCCTCCTCCTCCTCCTCCTCCTCCTCCTCCTCCTC	CTCCTCCTCCTCCTCCTCCTCCTCCTC	0.359023	EXON=1/2
chr13:133496038-133496076	-9	ENSSSCG00000023527	NRROS	inframe_deletion	CTCCTCCTCCTCCTCCTCCTCCTCCTCCTCCTCCTCCTC	CTCCTCCTCCTCCTCCTCCTCCTCCTCCTC	0.086466	EXON=1/2
chr13:133496038-133496076	-6	ENSSSCG00000023527	NRROS	inframe_deletion	CTCCTCCTCCTCCTCCTCCTCCTCCTCCTCCTCCTCCTC	CTCCTCCTCCTCCTCCTCCTCCTCCTCCTCCTC	0.142857	EXON=1/2
chr13:133496038-133496076	-3	ENSSSCG00000023527	NRROS	inframe_deletion	CTCCTCCTCCTCCTCCTCCTCCTCCTCCTCCTCCTCCTC	CTCCTCCTCCTCCTCCTCCTCCTCCTCCTCCTCCTC	0.06391	EXON=1/2
chr13:133496038-133496076	3	ENSSSCG00000023527	NRROS	inframe_insertion	CTCCTCCTCCTCCTCCTCCTCCTCCTCCTCCTCCTCCTC	CTCCTCCTCCTCCTCCTCCTCCTCCTCCTCCTCCTCCTCCTC	0.00188	EXON=1/2
chr13:133798739-133798768	2	ENSSSCG00000032918		splice_region_variant,intron_variant	TTGTGTGTTTGTTTTCTGTTTCGTTTGTTT	TTGTGTGTTTGTTTTCTGTTTCGTTTGTTTGT	0.001241	INTRON=4/4
chr13:133878727-133878737	-3	ENSSSCG00000011847	ZDHHC19	inframe_deletion	TGCTGCTGCTG	TGCTGCTG	0.001266	EXON=5/8
chr13:133878727-133878737	-1	ENSSSCG00000011847	ZDHHC19	frameshift_variant	TGCTGCTGCTG	TGCTGCTGCT	0.001266	EXON=5/8
chr13:134122630-134122640	-1	ENSSSCG00000011849	TNK2	splice_region_variant,intron_variant	GTGGGTGGGTG	GTGGGTGGGT	0.001279	INTRON=11/12,INTRON=12/14,INTRON=13/15
chr13:134247803-134247818	-2	ENSSSCG00000011850		splice_region_variant,intron_variant	TCTCTCTCTCTGTCTC	TCTCTCTCTCTGTC	0.00125	INTRON=23/23
chr13:134363825-134363838	-1	ENSSSCG00000027139	FYTTD1	frameshift_variant	CGCCACCGCCGCCG	CGCCACCGCCGCC	0.001359	EXON=1/8,EXON=1/9
chr13:134719335-134719360	-3	ENSSSCG00000026753	OSBPL11	inframe_deletion	AGCAGCAGCAGCAGCGGCAGCAGCAG	AGCAGCAGCAGCAGCGGCAGCAG	0.006394	EXON=1/12,EXON=1/13
chr13:134776067-134776079	-3	ENSSSCG00000026753	OSBPL11	splice_region_variant,intron_variant	TGTTGTTGTTGTT	TGTTGTTGTT	0.1	INTRON=7/11,INTRON=8/12
chr13:134776067-134776079	-2	ENSSSCG00000026753	OSBPL11	splice_region_variant,intron_variant	TGTTGTTGTTGTT	TGTTGTTGTTG	0.001266	INTRON=7/11,INTRON=8/12
chr13:134776067-134776079	-1	ENSSSCG00000026753	OSBPL11	splice_region_variant,intron_variant	TGTTGTTGTTGTT	TGTTGTTGTTGT	0.001266	INTRON=7/11,INTRON=8/12
chr13:135901358-135901371	-1	ENSSSCG00000021656		splice_region_variant,intron_variant	GAGGAGAGGGGAGG	GAGGAGAGGGGAG	0.001238	INTRON=28/33
chr13:136973226-136973238	-3	ENSSSCG00000027952	ADCY5	inframe_deletion	ACGACGACGACGA	ACGACGACGA	0.007273	EXON=1/21
chr13:136973274-136973290	-1	ENSSSCG00000027952	ADCY5	frameshift_variant	GCTTCGGCTTCAGCTTC	GCTTCGGCTTCAGCTT	0.00173	EXON=1/21
chr13:137585431-137585441	-4	ENSSSCG00000011872	SEMA5B	splice_region_variant,intron_variant	CTCTCTCTCTC	CTCTCTC	0.184673	INTRON=20/21
chr13:137986295-137986307	-7	ENSSSCG00000027709	PARP9	frameshift_variant	GAGAGAAGAGAGA	GAGAGA	0.001238	EXON=6/9,EXON=7/10,EXON=7/11,EXON=8/11,EXON=9/12
chr13:137986295-137986307	-6	ENSSSCG00000027709	PARP9	inframe_deletion	GAGAGAAGAGAGA	GAGAGAA	0.001238	EXON=6/9,EXON=7/10,EXON=7/11,EXON=8/11,EXON=9/12
chr13:138018598-138018621	-12	ENSSSCG00000028475	KPNA1	inframe_deletion	CGGCGGCGGCGGCGGCGGCGGCGG	CGGCGGCGGCGG	0.001873	EXON=1/14
chr13:138018598-138018621	-9	ENSSSCG00000028475	KPNA1	inframe_deletion	CGGCGGCGGCGGCGGCGGCGGCGG	CGGCGGCGGCGGCGG	0.014981	EXON=1/14
chr13:138018598-138018621	-3	ENSSSCG00000028475	KPNA1	inframe_deletion	CGGCGGCGGCGGCGGCGGCGGCGG	CGGCGGCGGCGGCGGCGGCGG	0.136704	EXON=1/14
chr13:138018598-138018621	3	ENSSSCG00000028475	KPNA1	inframe_insertion	CGGCGGCGGCGGCGGCGGCGGCGG	CGGCGGCGGCGGCGGCGGCGGCGGCGG	0.074906	EXON=1/14
chr13:138018598-138018621	6	ENSSSCG00000028475	KPNA1	inframe_insertion	CGGCGGCGGCGGCGGCGGCGGCGG	CGGCGGCGGCGGCGGCGGCGGCGGCGGCGG	0.155431	EXON=1/14
chr13:138018598-138018621	9	ENSSSCG00000028475	KPNA1	inframe_insertion	CGGCGGCGGCGGCGGCGGCGGCGG	CGGCGGCGGCGGCGGCGGCGGCGGCGGCGGCGG	0.110487	EXON=1/14
chr13:138018598-138018621	12	ENSSSCG00000028475	KPNA1	inframe_insertion	CGGCGGCGGCGGCGGCGGCGGCGG	CGGCGGCGGCGGCGGCGGCGGCGGCGGCGGCGGCGG	0.018727	EXON=1/14
chr13:138018598-138018621	18	ENSSSCG00000028475	KPNA1	inframe_insertion	CGGCGGCGGCGGCGGCGGCGGCGG	CGGCGGCGGCGGCGGCGGCGGCGGCGGCGGCGGCGGCGGCGG	0.024345	EXON=1/14
chr13:138018598-138018621	21	ENSSSCG00000028475	KPNA1	inframe_insertion	CGGCGGCGGCGGCGGCGGCGGCGG	CGGCGGCGGCGGCGGCGGCGGCGGCGGCGGCGGCGGCGGCGGCGG	0.013109	EXON=1/14
chr13:138632536-138632546	-2	ENSSSCG00000030305	SLC15A2	frameshift_variant	TCTCTCTCTCT	TCTCTCTCT	0.001238	EXON=5/26,EXON=6/27
chr13:138632536-138632546	2	ENSSSCG00000030305	SLC15A2	frameshift_variant	TCTCTCTCTCT	TCTCTCTCTCTCT	0.001238	EXON=5/26,EXON=6/27
chr13:138879271-138879319	-1	ENSSSCG00000011884	HCLS1	frameshift_variant	GCCTGAGCCCAAGCCCGAGCCTGAGCCTGAGCCCGAGCCTGAGCCTGAG	GCCTGAGCCCAAGCCCGAGCCTGAGCCTGAGCCCGAGCCTGAGCCTGA	0.001272	EXON=11/15,EXON=12/14
chr13:139716350-139716379	9	ENSSSCG00000038513		splice_donor_variant,coding_sequence_variant,intron_variant	TTGTTTGTTTGTTTGTTTTTTGTTTTTTTG	TTGTTTGTTTGTTTGTTTTTTGTTTTTTTGGTTTGTTTG	0.002611	EXON=2/9;
chr13:140676805-140676818	-1	ENSSSCG00000011896	ADPRH	frameshift_variant	TGGGGTGGTGGTGG	TGGGGTGGTGGTG	0.001247	EXON=4/5
chr13:140676805-140676818	1	ENSSSCG00000011896	ADPRH	frameshift_variant	TGGGGTGGTGGTGG	TGGGGTGGTGGTGGG	0.001247	EXON=4/5
chr13:146235696-146235706	-1	ENSSSCG00000033138		frameshift_variant	ACCACCACCAC	ACCACCACCA	0.001235	EXON=8/8
chr13:146634411-146634430	-1	ENSSSCG00000025826	BOC	frameshift_variant	TCACTGTCATTGTCACTGTC	TCACTGTCATTGTCACTGT	0.001238	EXON=13/20,EXON=14/20
chr13:146982269-146982292	-8	ENSSSCG00000011925	CD200R1	splice_region_variant,intron_variant	GTGTGTGTGTGTGTGTGTGTGTGT	GTGTGTGTGTGTGTGT	0.060945	INTRON=3/5,INTRON=3/6,INTRON=3/7
chr13:146982269-146982292	-6	ENSSSCG00000011925	CD200R1	splice_region_variant,intron_variant	GTGTGTGTGTGTGTGTGTGTGTGT	GTGTGTGTGTGTGTGTGT	0.023632	INTRON=3/5,INTRON=3/6,INTRON=3/7
chr13:146982269-146982292	-4	ENSSSCG00000011925	CD200R1	splice_region_variant,intron_variant	GTGTGTGTGTGTGTGTGTGTGTGT	GTGTGTGTGTGTGTGTGTGT	0.014925	INTRON=3/5,INTRON=3/6,INTRON=3/7
chr13:146982269-146982292	-2	ENSSSCG00000011925	CD200R1	splice_region_variant,intron_variant	GTGTGTGTGTGTGTGTGTGTGTGT	GTGTGTGTGTGTGTGTGTGTGT	0.090796	INTRON=3/5,INTRON=3/6,INTRON=3/7
chr13:146982269-146982292	2	ENSSSCG00000011925	CD200R1	splice_region_variant,intron_variant	GTGTGTGTGTGTGTGTGTGTGTGT	GTGTGTGTGTGTGTGTGTGTGTGTGT	0.09204	INTRON=3/5,INTRON=3/6,INTRON=3/7
chr13:146982269-146982292	4	ENSSSCG00000011925	CD200R1	splice_acceptor_variant,intron_variant	GTGTGTGTGTGTGTGTGTGTGTGT	GTGTGTGTGTGTGTGTGTGTGTGTGTGT	0.0199	INTRON=3/5,INTRON=3/6,INTRON=3/7
chr13:146982269-146982292	6	ENSSSCG00000011925	CD200R1	splice_acceptor_variant,intron_variant	GTGTGTGTGTGTGTGTGTGTGTGT	GTGTGTGTGTGTGTGTGTGTGTGTGTGTGT	0.001244	INTRON=3/5,INTRON=3/6,INTRON=3/7
chr13:147046068-147046082	-2	ENSSSCG00000011925	CD200R1	splice_region_variant,intron_variant	GTGTGTGTGTGTGTG	GTGTGTGTGTGTG	0.004963	INTRON=2/5,INTRON=3/5
chr13:147046068-147046082	2	ENSSSCG00000011925	CD200R1	splice_acceptor_variant,intron_variant	GTGTGTGTGTGTGTG	GTGTGTGTGTGTGTGTG	0.39206	INTRON=2/5,INTRON=3/5
chr13:147046068-147046082	4	ENSSSCG00000011925	CD200R1	splice_acceptor_variant,intron_variant	GTGTGTGTGTGTGTG	GTGTGTGTGTGTGTGTGTG	0.044665	INTRON=2/5,INTRON=3/5
chr13:147046068-147046082	10	ENSSSCG00000011925	CD200R1	splice_acceptor_variant,intron_variant	GTGTGTGTGTGTGTG	GTGTGTGTGTGTGTGTGTGTGTGTG	0.001241	INTRON=2/5,INTRON=3/5
chr13:147574057-147574072	-3	ENSSSCG00000023918	SLC9C1	splice_region_variant,intron_variant	TCTTCTTCTTCTTCTT	TCTTCTTCTTCTT	0.001276	INTRON=14/26,INTRON=2/13,INTRON=5/14
chr13:147574057-147574072	3	ENSSSCG00000023918	SLC9C1	splice_region_variant,intron_variant	TCTTCTTCTTCTTCTT	TCTTCTTCTTCTTCTTCTT	0.005102	INTRON=14/26,INTRON=2/13,INTRON=5/14
chr13:147691456-147691466	-2	ENSSSCG00000025721	TMPRSS7	splice_donor_variant	CACACACACAC	CACACACAC	0.002475	INTRON=16/17
chr13:147691456-147691466	-1	ENSSSCG00000025721	TMPRSS7	splice_donor_variant	CACACACACAC	CACACACACA	0.001238	INTRON=16/17
chr13:148157884-148157898	-1	ENSSSCG00000011936	ZBED2	frameshift_variant	AGGAGGAAGAGGAGG	AGGAGGAAGAGGAG	0.001241	EXON=2/2
chr13:148157936-148157949	-3	ENSSSCG00000011936	ZBED2	inframe_deletion	GGAGGAGGAGGAGG	GGAGGAGGAGG	0.002481	EXON=2/2
chr13:148578505-148578518	-3	ENSSSCG00000011933	NECTIN3	inframe_deletion	GCAGCAGCAGCAGC	GCAGCAGCAGC	0.003745	EXON=1/6,EXON=1/7
chr13:148578505-148578518	3	ENSSSCG00000011933	NECTIN3	inframe_insertion	GCAGCAGCAGCAGC	GCAGCAGCAGCAGCAGC	0.011236	EXON=1/6,EXON=1/7
chr13:148703003-148703012	-2	ENSSSCG00000030335		splice_region_variant,intron_variant	TCTCTCTCTC	TCTCTCTC	0.001241	INTRON=1/2
chr13:150510652-150510682	-4	ENSSSCG00000011937	MORC1	splice_region_variant,coding_sequence_variant,intron_variant	TGTGTGTGTGTTTGTGTGTGTGTGTGTGTGT	TGTGTGTGTGTTTGTGTGTGTGTGTGT	0.003886	EXON=18/24;INTRON=18/23
chr13:150510652-150510682	-2	ENSSSCG00000011937	MORC1	splice_region_variant,coding_sequence_variant,intron_variant	TGTGTGTGTGTTTGTGTGTGTGTGTGTGTGT	TGTGTGTGTGTTTGTGTGTGTGTGTGTGT	0.016839	EXON=18/24;INTRON=18/23
chr13:150510652-150510682	2	ENSSSCG00000011937	MORC1	coding_sequence_variant,intron_variant	TGTGTGTGTGTTTGTGTGTGTGTGTGTGTGT	TGTGTGTGTGTTTGTGTGTGTGTGTGTGTGTGT	0.03886	EXON=18/24;INTRON=18/23
chr13:150510652-150510682	4	ENSSSCG00000011937	MORC1	coding_sequence_variant,intron_variant	TGTGTGTGTGTTTGTGTGTGTGTGTGTGTGT	TGTGTGTGTGTTTGTGTGTGTGTGTGTGTGTGTGT	0.081606	EXON=18/24;INTRON=18/23
chr13:150510652-150510682	10	ENSSSCG00000011937	MORC1	coding_sequence_variant,intron_variant	TGTGTGTGTGTTTGTGTGTGTGTGTGTGTGT	TGTGTGTGTGTTTGTGTGTGTGTGTGTGTGTGTGTGTGTGT	0.007772	EXON=18/24;INTRON=18/23
chr13:150637372-150637390	-1	ENSSSCG00000023842	TRAT1	splice_region_variant,intron_variant	AAAACAAAACAAAAAAAAC	AAAACAAAACAAAAAAAA	0.004963	INTRON=5/5
chr13:150714612-150714628	-4	ENSSSCG00000033498		coding_sequence_variant	TTTTTATTTTTATTTTT	TTTTTATTTTTAT	0.001244	EXON=6/10;INTRON=6/9
chr13:150714612-150714628	-1	ENSSSCG00000033498		coding_sequence_variant	TTTTTATTTTTATTTTT	TTTTTATTTTTATTTT	0.002488	EXON=6/10;INTRON=6/9
chr13:153647542-153647558	-2	ENSSSCG00000022486	CBLB	frameshift_variant	CTCCTCCCCCTCCTCCT	CTCCTCCCCCTCCTC	0.001238	EXON=11/17,EXON=12/19
chr13:153647542-153647558	-1	ENSSSCG00000022486	CBLB	frameshift_variant	CTCCTCCCCCTCCTCCT	CTCCTCCCCCTCCTCC	0.001238	EXON=11/17,EXON=12/19
chr13:154547660-154547670	-5	ENSSSCG00000035590		frameshift_variant	TTGATTGATTG	TTGATT	0.001292	EXON=1/1
chr13:154547660-154547670	-3	ENSSSCG00000035590		inframe_deletion	TTGATTGATTG	TTGATTGA	0.003876	EXON=1/1
chr13:154547660-154547670	-1	ENSSSCG00000035590		frameshift_variant	TTGATTGATTG	TTGATTGATT	0.002584	EXON=1/1
chr13:154547660-154547670	1	ENSSSCG00000035590		frameshift_variant	TTGATTGATTG	TTGATTGATTGA	0.033592	EXON=1/1
chr13:157272430-157272448	-3	ENSSSCG00000011951	NFKBIZ	inframe_deletion	GCGGCGGCGGCGGGCGGCG	GCGGCGGCGGCGGGCG	0.077558	EXON=1/11,EXON=1/12
chr13:158161267-158161285	-1	ENSSSCG00000011959	ABI3BP	stop_retained_variant,3_prime_UTR_variant	AAAAAAAAATAAAATAAAA	AAAAAAAAATAAAATAAA	0.006266	EXON=10/10
chr13:158161267-158161285	1	ENSSSCG00000011959	ABI3BP	stop_retained_variant,3_prime_UTR_variant	AAAAAAAAATAAAATAAAA	AAAAAAAAATAAAATAAAAT	0.169173	EXON=10/10
chr13:158161267-158161285	2	ENSSSCG00000011959	ABI3BP	stop_retained_variant,3_prime_UTR_variant	AAAAAAAAATAAAATAAAA	AAAAAAAAATAAAATAAAATA	0.27193	EXON=10/10
chr13:158161267-158161285	3	ENSSSCG00000011959	ABI3BP	stop_retained_variant,3_prime_UTR_variant	AAAAAAAAATAAAATAAAA	AAAAAAAAATAAAATAAAATAA	0.007519	EXON=10/10
chr13:158173714-158173735	3	ENSSSCG00000011959	ABI3BP	splice_region_variant,intron_variant	CTTTTCTTTTACCTTTTCTTTT	CTTTTCTTTTACCTTTTCTTTTTTT	0.001244	INTRON=4/28,INTRON=5/29
chr13:158559389-158559406	-3	ENSSSCG00000011964	LNP1	inframe_deletion	ATCATCATCATCATCATC	ATCATCATCATCATC	0.002481	EXON=1/3,EXON=1/4,EXON=2/5
chr13:159651500-159651522	-1	ENSSSCG00000039367		splice_region_variant,intron_variant,non_coding_transcript_variant	TTTTCCTTTTCTTTTTTCTTTTT	TTTTCCTTTTCTTTTTTCTTTT	0.00625	INTRON=1/3
chr13:160064495-160064514	-1	ENSSSCG00000011977	DCBLD2	frameshift_variant	CCGCGGCCGCCGCCCCCGCC	CCGCGGCCGCCGCCCCCGC	0.001618	EXON=1/16,EXON=1/17
chr13:161016576-161016585	2	ENSSSCG00000031554		frameshift_variant	GAGAGAGAGA	GAGAGAGAGAGA	0.006234	EXON=1/1
chr13:161310249-161310258	-1	ENSSSCG00000040221		frameshift_variant	GAGAGAGAGA	GAGAGAGAG	0.001285	EXON=1/1
chr13:161733199-161733208	-2	ENSSSCG00000040046		frameshift_variant	GAGAGAGAGA	GAGAGAGA	0.001256	EXON=1/1
chr13:161733199-161733208	2	ENSSSCG00000040046		frameshift_variant	GAGAGAGAGA	GAGAGAGAGAGA	0.001256	EXON=1/1
chr13:162442805-162442813	1	ENSSSCG00000022895	CRYBG3	frameshift_variant	TCTCTCTCT	TCTCTCTCTC	0.001241	EXON=3/22
chr13:162507999-162508012	-7	ENSSSCG00000039159		frameshift_variant	AAAAGAAAACAAAA	AAAAGAA	0.001553	EXON=1/1
chr13:162507999-162508012	-5	ENSSSCG00000039159		frameshift_variant	AAAAGAAAACAAAA	AAAAGAAAA	0.051242	EXON=1/1
chr13:162507999-162508012	-1	ENSSSCG00000039159		frameshift_variant	AAAAGAAAACAAAA	AAAAGAAAACAAA	0.003106	EXON=1/1
chr13:162507999-162508012	1	ENSSSCG00000039159		frameshift_variant	AAAAGAAAACAAAA	AAAAGAAAACAAAAC	0.004658	EXON=1/1
chr13:162508118-162508128	-1	ENSSSCG00000039159		frameshift_variant	AATCAATCAAT	AATCAATCAA	0.001466	EXON=1/1
chr13:162508118-162508128	1	ENSSSCG00000039159		frameshift_variant	AATCAATCAAT	AATCAATCAATC	0.002933	EXON=1/1
[truncated: 6,991 more rows]
