# Supplementary material for: A worldwide map of swine short tandem repeats and their associations with evolutionary and environmental adaptations
Source: Genet Sel Evol. 2021 Apr 23;53:39. doi: 10.1186/s12711-021-00631-4 (PMC8063339; doi:10.1186/s12711-021-00631-4)
Supplement: Supplementary file 19 — Additional file 19: Table S6. Summary of candidate genes assigned to the most differentiated polymorphic short tandem repeats (pSTRs) between domestic and wild boars in Asia and Europe. The description of the function of these genes is based on the annotation entries of GO and KEGG. [file 12711_2021_631_MOESM19_ESM.xlsx]

## Sheet: Sheet1
Table S6. Summary of candidate genes assigned to most differentiated polymorphic short tandem repeats (pSTRs) between domestic and wild boars in Asia and Europe. The descriptions on function of these genes is referred to the annotation entries of GO and KEGG.
ID	STRs	Gene	Rst	Z(Rst)	Description	Population
1	chr15_94710729	MSTN	0.736765	22.2	Muscle growth	Asia
2	chrX_84614328	GLRA4	0.723731	21.8	Neurodevelopment, behavior	Asia
3	chr4_82683717	TBX19	0.723694	21.8	Developmental processes	Asia
4	chr4_82723830	SFT2D2	0.692481	20.83	puberty	Asia
5	chrX_88972412	COL4A5	0.691122	20.79	X-linked Alport syndrome	Asia
6	chr5_33531208	CPSF6	0.565564	16.9	Immune System	Asia
7	chr15_94401981	PMS1	0.556127	16.61	DNA Mismatch repair,Organ development	Asia
8	chr1_108067470	DAPK2	0.546556	16.31	Immune System	Asia
9	chr7_59936888	REC114	0.540306	16.12	Cell development	Asia
10	chr13_135443674	MUC13	0.504488	15.01	Maintenance of gastrointestinal epithelium	Asia
11	chr1_123164627	FBN1	0.490577	14.58	Developmental processes	Asia
12	chr6_238618	SPIRE2	0.484829	14.4	Developmental processes	Asia
13	chr7_55501259	ZNF710	0.449661	13.31	Nucleic acid binding	Asia
14	chr9_38502459	ARHGAP20	0.445722	13.19	Signal transduction	Asia
15	chr6_28722424	NFATC3	0.430432	12.72	Muscle growth	Asia
16	chr1_202452834	MLLT3	0.408633	12.04	Regulation of transcription	Asia
17	chr7_34509806	GLP1R	0.386766	11.37	Response to stress, puberty	Asia
18	chr10_65066679	FBH1	0.346898	10.13	Response to DNA damage stimulus	Asia
19	chr9_86550528	AHR	0.34676	10.13	Fertility	Asia
1	chrX_54618509	OPHN1	0.754	14.89	Neurodevelopmental disorder	Europe
2	chr2_75111295	MFSD12	0.697933	13.73	Pigment biosynthetic process,coat color	Europe
3	chrX_51198824	ZC4H2	0.651	12.76	Neurodevelopmental disorder	Europe
4	chr13_197443093	ITSN1	0.643	12.59	Nervous development	Europe
5	chr14_43361389	GRK3	0.639689	12.5287	Signal transduction	Europe
6	chr1_265430069	NR6A1	0.639521	12.5252	Number of ribs	Europe
7	chr1_265574869	OLFML2A	0.625071	12.2267	Olfactory traits	Europe
8	chr12_54266054	NTN1	0.608323	11.8806	Neuron development	Europe
9	chr7_55501259	ZNF710	0.592206	11.5476	Nucleic acid binding	Europe
10	chr13_55968248	CNTN3	0.585209	11.4031	Neural development	Europe
11	chr6_161403296	FAF1	0.579468	11.2845	Cartilage development	Europe
12	chr15_52774495	NRG1	0.57163	11.1225	Nervous development	Europe
13	chrX_51758990	LAS1L	0.556	10.79	Neurodevelopmental disorder	Europe
14	chr17_31984485	HSPA12B	0.540371	10.4767	Heat shock protein	Europe
15	chr7_26994617	LRRC1	0.53818	10.4314	Protein binding	Europe
16	chr11_12324419	SPART	0.527368	10.208	Adipose tissue development	Europe
17	chr14_126628296	CCDC172	0.525733	10.1742	Cell development	Europe
18	chr15_61376091	GALNT13	0.51766	10.0074	Protein glycosylation	Europe
19	chr15_4191385	ACVR2A	0.516151	9.97626	Male gonad development	Europe
20	chr8_86306144	RNF150	0.515504	9.96289	Protein ubiquitination	Europe
21	chr12_40491347	TMEM132E	0.496121	9.56242	Panic disorder, hearing loss	Europe
