# Supplementary material for: A worldwide map of swine short tandem repeats and their associations with evolutionary and environmental adaptations
Source: Genet Sel Evol. 2021 Apr 23;53:39. doi: 10.1186/s12711-021-00631-4 (PMC8063339; doi:10.1186/s12711-021-00631-4)
Supplement: Supplementary file 20 — Additional file 20: Table S7. Summary of polymorphic short tandem repeats (pSTRs) showing significant differentiation between domestic pigs and wild boars in Asia or Europe that were annotated as LOF pSTRs, expanded pSTRs, or showing greater differentiation than SNPs within ± 100 kb flanking regions. [file 12711_2021_631_MOESM20_ESM.xlsx]

## Sheet: Sheet1
Table S7. Summary of polymorphic short tandem repeats (pSTRs) shown significant differentiations between domestic pigs and wild boars in Asia or Europe that were annotated as loss of function (LOF) pSTRs, expanded pSTRs, or shown greater differentiation than SNPs within ± 100 kb flanking regions.
Chr	Start	End	Unit length	Motif	Rst	Expanded STR	LOF STR	Higher Rst than SNPs within 100 kb flanking region	Regions
chrX	80176734	80176778	2	AC	0.553346	1	0	0	Asia
chrX	68144821	68144835	2	AG	0.518362	1	0	0	Asia
chrX	79031320	79031339	2	AC	0.49745	1	0	0	Asia
chrX	24120130	24120140	2	AG	0.493639	0	0	1	Asia
chrX	80480768	80480808	2	AC	0.480347	1	0	0	Asia
chrX	69168056	69168077	2	AC	0.478916	1	0	0	Asia
chrX	74991520	74991558	2	AC	0.477853	1	0	0	Asia
chrX	69784994	69785029	2	AC	0.471835	1	0	0	Asia
chrX	58533340	58533384	2	AC	0.467264	1	0	0	Asia
chrX	68312832	68312866	2	AC	0.463452	1	0	0	Asia
chrX	24142050	24142069	6	ACATAT	0.445254	0	0	1	Asia
chrX	64665318	64665355	2	AC	0.444958	1	0	0	Asia
chrX	83476117	83476131	2	AC	0.44192	1	0	0	Asia
chrX	76252502	76252548	2	AC	0.429515	1	0	0	Asia
chrX	24204483	24204494	4	AAAC	0.426285	0	0	1	Asia
chrX	24120569	24120581	2	AC	0.42154	0	0	1	Asia
chrX	84044621	84044634	2	AC	0.42042	1	0	0	Asia
chrX	79016889	79016921	2	AC	0.419675	1	0	0	Asia
chrX	81942107	81942135	2	AT	0.419664	1	0	0	Asia
chrX	77940303	77940321	2	AC	0.418768	1	0	0	Asia
chrX	74637118	74637132	2	AC	0.413631	1	0	0	Asia
chrX	116729325	116729335	2	AT	0.393205	0	0	1	Asia
chr16	34879475	34879484	3	TTG	0.365405	0	0	1	Asia
chrX	24329722	24329735	5	AAAAT	0.355759	0	0	1	Asia
chr9	86550528	86550545	3	AGC	0.34676	0	1	0	Asia
chrX	6796434	6796456	3	AAC	0.322672	0	0	1	Asia
chrX	116732387	116732406	2	AT	0.318184	0	0	1	Asia
chr1	214022850	214022876	2	AC	0.314105	1	0	0	Asia
chrX	54618509	54618535	2	GT	0.754452	0	0	1	Europe
chrX	54449898	54449932	4	GGAA	0.748252	0	0	1	Europe
chrX	50197434	50197456	3	AAC	0.666907	0	0	1	Europe
chrX	51198824	51198880	6	ATGGAT	0.65094	0	0	1	Europe
chrX	52228461	52228473	2	AT	0.622674	0	0	1	Europe
chrX	112112743	112112762	2	TC	0.620863	0	0	1	Europe
chrX	54589848	54589890	2	AC	0.617351	0	0	1	Europe
chr6	161320139	161320180	2	CA	0.614009	1	0	0	Europe
chrX	53956598	53956629	2	CT	0.605015	0	0	1	Europe
chrX	52778425	52778442	5	TTTTA	0.576669	0	0	1	Europe
chrX	50903221	50903237	5	TCTTT	0.576562	0	0	1	Europe
chr15	4660000	4660035	2	AC	0.564565	1	0	0	Europe
chrX	51758990	51759048	3	TCA	0.555555	0	0	1	Europe
chr14	70031858	70031901	2	GT	0.535609	1	0	0	Europe
chrX	72662964	72662994	2	AC	0.525794	0	0	1	Europe
chrX	51574813	51574839	5	AAAAG	0.523952	0	0	1	Europe
chrX	51877797	51877823	6	AAAAAG	0.515689	0	0	1	Europe
chr15	6578916	6578946	2	TG	0.514386	1	0	0	Europe
chrX	52179798	52179845	3	TTG	0.510181	0	0	1	Europe
chrX	54884490	54884504	4	AATA	0.506023	0	0	1	Europe
chr1	212591522	212591559	2	GT	0.500883	1	0	0	Europe
chr11	20134134	20134171	2	AC	0.492878	1	0	0	Europe
chrX	53139534	53139559	2	AC	0.490422	0	0	1	Europe
chrX	104071832	104071850	2	TG	0.469153	0	0	1	Europe
chrX	50386192	50386215	2	AC	0.462821	1	0	1	Europe
chr17	52219694	52219714	2	CA	0.458718	1	0	1	Europe
chr5	74110498	74110521	4	AAAC	0.455693	0	0	1	Europe
chrX	53629875	53629905	2	AC	0.453237	0	0	1	Europe
chrX	97866339	97866349	2	CA	0.452677	0	0	1	Europe
chrX	51537241	51537259	6	AAATAA	0.448375	0	0	1	Europe
chrX	54351513	54351526	3	AAC	0.447911	0	0	1	Europe
chr4	119638557	119638588	2	AC	0.438008	1	0	0	Europe
chr3	120986997	120987008	4	AGGA	0.433333	0	0	1	Europe
chrX	87806609	87806626	6	TGTGGC	0.43212	0	0	1	Europe
chr14	138951065	138951094	2	AC	0.430682	1	0	0	Europe
chr13	53720844	53720860	2	TG	0.427348	1	0	0	Europe
chr14	88479285	88479319	2	GT	0.425637	1	0	0	Europe
chrX	104951359	104951378	3	AAC	0.424606	0	0	1	Europe
chr2	72511626	72511660	2	TG	0.4223	1	0	0	Europe
chr15	88975868	88975901	2	CA	0.41974	1	0	1	Europe
chr14	112367986	112368016	4	AAAT	0.419503	0	0	1	Europe
chrX	54226657	54226673	2	AT	0.418445	0	0	1	Europe
chrX	45616571	45616607	2	TG	0.417794	0	0	1	Europe
chrX	59754410	59754426	6	TTTTTC	0.416864	0	0	1	Europe
chr6	38487732	38487762	2	CA	0.416102	1	0	0	Europe
chrX	60035690	60035720	4	ATAA	0.415449	0	0	1	Europe
chrX	61407420	61407438	4	TTGT	0.412344	0	0	1	Europe
chr1	147966900	147966932	2	TG	0.409804	1	0	0	Europe
chrX	55067734	55067761	4	TAAA	0.409601	0	0	1	Europe
chr12	56627601	56627625	2	TG	0.406706	1	0	0	Europe
chrX	66741129	66741152	5	AATAA	0.405347	0	0	1	Europe
chr13	175343075	175343098	5	AAAAT	0.404281	0	0	1	Europe
chrX	78740804	78740828	2	TG	0.40362	0	0	1	Europe
chr1	159789551	159789590	2	GT	0.4014	1	0	0	Europe
chrX	58293212	58293221	2	AC	0.400365	0	0	1	Europe
chrX	48333329	48333345	2	TA	0.399457	0	0	1	Europe
chrX	51627413	51627438	2	TG	0.397639	0	0	1	Europe
chr15	70152529	70152559	2	TG	0.397231	0	0	1	Europe
chrX	38347088	38347108	6	AAAAAG	0.394504	0	0	1	Europe
chr9	1256137	1256150	3	CCT	0.394198	0	0	1	Europe
chr15	104900481	104900516	2	GT	0.391971	1	0	0	Europe
chrX	59908129	59908156	3	ACA	0.389213	0	0	1	Europe
chr8	133246128	133246164	2	TG	0.384013	0	0	1	Europe
chr3	54676746	54676785	2	AC	0.383104	1	0	0	Europe
chr15	128301428	128301447	2	AC	0.382247	1	0	0	Europe
chrX	64918779	64918793	2	GT	0.380174	0	0	1	Europe
chrX	71353073	71353107	2	TG	0.379602	0	0	1	Europe
chr1	258955073	258955102	2	TG	0.379009	1	0	0	Europe
chr18	28726968	28727014	2	TG	0.37863	1	0	0	Europe
chr14	69689257	69689308	2	GA	0.37796	1	0	0	Europe
chr1	137058855	137058883	2	AC	0.375792	1	0	0	Europe
chrX	62117064	62117097	2	GT	0.372476	0	0	1	Europe
chr1	95133879	95133906	2	GT	0.371939	1	0	0	Europe
chrX	49378794	49378818	2	TG	0.370295	0	0	1	Europe
chrX	104321419	104321430	2	AT	0.36943	0	0	1	Europe
chrX	64860124	64860137	3	TTG	0.364562	0	0	1	Europe
chr4	88833931	88833944	2	TG	0.363718	0	0	1	Europe
chr7	77693009	77693044	2	AC	0.361096	1	0	0	Europe
chrX	58529850	58529861	2	AT	0.359003	0	0	1	Europe
chr4	87616539	87616554	2	GT	0.358188	0	0	1	Europe
chr18	33226072	33226104	2	GT	0.356915	1	0	0	Europe
chr9	116629553	116629588	2	TG	0.35606	0	0	1	Europe
chr10	63208155	63208180	2	AC	0.355513	1	0	0	Europe
chrX	80482718	80482733	4	AATA	0.354309	0	0	1	Europe
chrX	67585724	67585781	4	TCTA	0.353945	0	0	1	Europe
chrX	104926501	104926515	5	TTTTA	0.351638	0	0	1	Europe
chr8	17547917	17547957	2	CA	0.350839	1	0	0	Europe
chr2	72517398	72517439	2	TG	0.348236	1	0	0	Europe
chr3	13016303	13016335	2	AC	0.346681	1	0	0	Europe
chrX	62839080	62839090	2	AT	0.345238	0	0	1	Europe
chr6	161401272	161401295	2	TG	0.345091	1	0	0	Europe
chr13	136883359	136883397	2	CA	0.34281	1	0	0	Europe
chr9	108356759	108356769	2	AC	0.3423	1	0	0	Europe
chrX	73287113	73287134	6	AGGGGG	0.341999	0	0	1	Europe
chr18	42784504	42784525	6	CAGCCA	0.34143	0	0	1	Europe
chrX	52876013	52876051	3	CAA	0.340382	0	0	1	Europe
chr4	27551863	27551903	2	AC	0.339503	1	0	0	Europe
chr9	114616166	114616189	2	TG	0.339195	1	0	0	Europe
chr4	63989909	63989942	2	TG	0.338998	1	0	0	Europe
chr2	126570840	126570871	2	GT	0.338012	1	0	0	Europe
chr15	17481563	17481591	2	TG	0.337495	1	0	0	Europe
chrX	4785665	4785696	2	GT	0.336792	1	0	0	Europe
chr8	126485053	126485088	2	AC	0.336113	1	0	0	Europe
chrX	49037231	49037259	2	AC	0.335744	0	0	1	Europe
chrX	79631169	79631200	2	AC	0.335326	0	0	1	Europe
chr4	63985538	63985577	2	GT	0.334886	1	0	0	Europe
chr5	100760740	100760757	2	GT	0.331383	1	0	0	Europe
chr15	75583761	75583778	4	AATA	0.329816	0	1	0	Europe
chr13	194932963	194932999	2	CA	0.327553	1	0	0	Europe
chr2	30461471	30461518	2	TG	0.325794	1	0	0	Europe
chr3	48384455	48384476	2	AC	0.325571	0	0	1	Europe
chr13	23137702	23137722	2	AC	0.324127	1	0	0	Europe
chr6	53183659	53183687	2	GT	0.323758	1	0	0	Europe
chrX	104705672	104705692	2	CA	0.323232	0	0	1	Europe
chrX	48833010	48833025	5	ATAAA	0.323133	0	0	1	Europe
chr18	44100877	44100895	2	AC	0.322263	1	0	0	Europe
chr4	75607761	75607789	2	CA	0.322039	1	0	0	Europe
chr2	99859446	99859471	2	GT	0.321315	0	0	1	Europe
chr10	12910339	12910378	2	AC	0.320686	1	0	0	Europe
chr18	20413502	20413522	2	TG	0.320296	1	0	0	Europe
chr5	69816531	69816562	2	GT	0.319975	0	0	1	Europe
chrX	104180598	104180609	4	CTTT	0.319396	0	0	1	Europe
chrX	49184572	49184625	2	CA	0.317382	0	0	1	Europe
chr1	62095629	62095657	2	TG	0.31637	1	0	0	Europe
chr9	110038399	110038430	2	AC	0.316132	1	0	0	Europe
chr6	92678860	92678897	2	AC	0.315995	1	0	0	Europe
chr5	75175384	75175406	2	GT	0.315376	1	0	0	Europe
chr13	51192659	51192690	2	GT	0.315195	1	0	0	Europe
chrX	110211456	110211471	5	TAAAG	0.314998	0	0	1	Europe
chrX	63884870	63884899	5	GTTTT	0.314254	0	0	1	Europe
chr8	128954405	128954423	2	TG	0.314219	1	0	0	Europe
chr17	53644182	53644205	2	GT	0.314215	1	0	0	Europe
chr18	21255632	21255651	2	GT	0.314152	1	0	0	Europe
chr1	258991031	258991069	2	TG	0.313971	1	0	0	Europe
chrX	7392735	7392759	2	AC	0.31314	1	0	1	Europe
chr1	228835753	228835784	2	TG	0.312927	1	0	0	Europe
chr3	28467610	28467649	2	GT	0.312617	1	0	1	Europe
chr9	136066488	136066508	3	TCC	0.312557	0	0	1	Europe
chr4	130111599	130111633	2	TG	0.31093	1	0	0	Europe
chr15	112306409	112306452	2	GT	0.308438	1	0	0	Europe
chrX	104837537	104837561	4	TAAT	0.308108	0	0	1	Europe
chr12	44774306	44774343	2	TG	0.307206	1	0	0	Europe
chrX	122686988	122687005	2	TG	0.307105	1	0	0	Europe
chr1	97984169	97984199	2	AC	0.30617	1	0	0	Europe
chrX	54837647	54837680	5	GTTTT	0.305647	0	0	1	Europe
chr5	30084447	30084481	2	CA	0.304415	1	0	0	Europe
chr16	14235386	14235427	2	AC	0.303714	1	0	0	Europe
chr1	166507339	166507378	2	GT	0.303159	1	0	0	Europe
chr6	98652002	98652029	2	AC	0.302602	1	0	0	Europe
chr6	21866760	21866800	2	TG	0.302411	1	0	0	Europe
chrX	43784428	43784454	2	TG	0.301025	0	0	1	Europe
chr8	8878182	8878206	2	AC	0.299311	1	0	0	Europe
chrX	97804807	97804819	2	AG	0.29921	0	0	1	Europe
chr8	11308652	11308668	2	AC	0.297452	1	0	0	Europe
chr4	19916448	19916475	2	TA	0.29644	1	0	0	Europe
chr4	123389003	123389012	2	AT	0.295963	1	0	0	Europe
chr8	34637661	34637696	2	CA	0.295248	1	0	0	Europe
chr10	62850024	62850053	2	CA	0.294979	1	0	0	Europe
chr10	8512926	8512965	2	TG	0.293133	1	0	0	Europe
chr2	46542583	46542634	4	TTTC	0.292985	0	0	1	Europe
chrX	49155796	49155824	2	AC	0.292729	0	0	1	Europe
chr3	120838741	120838771	2	AC	0.292149	1	0	0	Europe
chr1	221757837	221757860	2	GA	0.291117	1	0	0	Europe
chr16	75588921	75588955	2	GT	0.290483	1	0	0	Europe
chr17	2787370	2787392	2	CA	0.288926	1	0	0	Europe
