# Supplementary material for: A worldwide map of swine short tandem repeats and their associations with evolutionary and environmental adaptations
Source: Genet Sel Evol. 2021 Apr 23;53:39. doi: 10.1186/s12711-021-00631-4 (PMC8063339; doi:10.1186/s12711-021-00631-4)
Supplement: Supplementary file 21 — Additional file 21: Table S8. KEGG and GO enrichment analysis on genes assigned to polymorphic short tandem repeats (pSTRs) that show significant differentiation between domestic and wild boars in Asia or Europe. [file 12711_2021_631_MOESM21_ESM.xlsx]

## Sheet: Sheet1
Table S8.KEGG and GO enrichment analysis on genes assigned to polymorphic short tandem repeats (pSTRs) that shown significant differentiations between domestic and wild boars in Asia or Europe.
ID	Description	GeneRatio	BgRatio	pvalue	p.adjust	qvalue	geneID	Count	Type	Population
GO:0022612	gland morphogenesis	6/108	50/6006	0.00024574	0.45855	0.445177	397582/100156502/100520334/100517009/494458/100519317	6	Biological Process	Europe
GO:0030520	intracellular estrogen receptor signaling pathway	3/108	11/6006	0.000840043	0.531893	0.516381	397582/100049662/100156502	3	Biological Process	Europe
GO:0060322	head development	10/108	169/6006	0.000855134	0.531893	0.516381	100157318/100516491/100520334/100310799/396709/100511850/100155785/100520686/768108/100519317	10	Biological Process	Europe
GO:0007420	brain development	9/108	153/6006	0.00162638	0.564073	0.547622	100157318/100516491/100520334/100310799/100511850/100155785/100520686/768108/100519317	9	Biological Process	Europe
GO:0060541	respiratory system development	6/108	75/6006	0.00216607	0.564073	0.547622	100628047/100510995/100156502/100520334/396709/100337657	6	Biological Process	Europe
GO:0005902	microvillus	3/122	18/6990	0.00349519	0.351108	0.346195	100156502/494458/100511336	3	Cellular Component	Europe
GO:0005925	focal adhesion	4/122	41/6990	0.00543359	0.351108	0.346195	100152205/100037276/100517009/494458	4	Cellular Component	Europe
GO:0005924	cell-substrate adherens junction	4/122	42/6990	0.00592587	0.351108	0.346195	100152205/100037276/100517009/494458	4	Cellular Component	Europe
GO:0030055	cell-substrate junction	4/122	42/6990	0.00592587	0.351108	0.346195	100152205/100037276/100517009/494458	4	Cellular Component	Europe
GO:0005912	adherens junction	5/122	75/6990	0.00973539	0.461458	0.455001	100152205/100037276/100517009/494458/100038012	5	Cellular Component	Europe
GO:0004879	nuclear receptor activity	5/124	26/6590	0.000104239	0.0153753	0.0132768	397582/397553/100038028/396709/396776	5	Molecular Function	Europe
GO:0098531	transcription factor activity, direct ligand regulated sequence-specific DNA binding	5/124	26/6590	0.000104239	0.0153753	0.0132768	397582/397553/100038028/396709/396776	5	Molecular Function	Europe
GO:0003707	steroid hormone receptor activity	5/124	40/6590	0.000844794	0.0830714	0.0717334	397582/397553/100038028/396709/396776	5	Molecular Function	Europe
GO:0008270	zinc ion binding	14/124	317/6590	0.00239391	0.137091	0.11838	397582/100049662/100519988/100520334/100155309/100513526/100524415/100625110/397553/100038028/100152569/100521390/396709/396776	14	Molecular Function	Europe
GO:0046914	transition metal ion binding	16/124	444/6590	0.00871253	0.195326	0.168666	396971/397582/100049662/100519988/100520334/100155309/100513526/100524415/100625110/397553/100038028/100152569/100521390/396709/396776/100152688	16	Molecular Function	Europe
ssc04724	Glutamatergic synapse	12/162	113/8777	1.0265e-06	0.000244307	0.000223669	100622999/100623647/100624513/100626022/100156449/100621119/100524120/100511070/100152679/397184/102160500/100156938	12	KEGG	Europe
ssc04340	Hedgehog signaling pathway	5/162	47/8777	0.00165196	0.15507	0.141971	100170767/100520334/100156449/100519689/100512749	5	KEGG	Europe
ssc04062	Chemokine signaling pathway	10/162	182/8777	0.00195467	0.15507	0.141971	100622999/100170767/100135662/100512021/100156449/100152937/100152890/100152679/100626093/100524587	10	KEGG	Europe
ssc04014	Ras signaling pathway	11/162	234/8777	0.00398501	0.213123	0.195119	100135662/100626022/100519054/100152316/397184/100523862/100518983/100626093/100151794/397484/100524587	11	KEGG	Europe
ssc04261	Adrenergic signaling in cardiomyocytes	8/162	144/8777	0.00511142	0.213123	0.195119	100622999/100153986/100515635/100152679/397184/100152567/100519030/396693	8	KEGG	Europe
GO:0043433	negative regulation of DNA-binding transcription factor activity	2/36	45/6006	0.0294309	0.679229	0.679229	100738472/100524125	2	Biological Process	Asia
GO:0007611	learning or memory	2/36	47/6006	0.0318978	0.679229	0.679229	100523224/100154059	2	Biological Process	Asia
GO:0050890	cognition	2/36	56/6006	0.0439476	0.679229	0.679229	100523224/100154059	2	Biological Process	Asia
GO:0006006	glucose metabolic process	2/36	60/6006	0.049768	0.679229	0.679229	414836/407608	2	Biological Process	Asia
GO:0065004	protein-DNA complex assembly	2/36	66/6006	0.0589885	0.679229	0.679229	100516889/100519582	2	Biological Process	Asia
GO:0005849	mRNA cleavage factor complex	2/46	10/6990	0.00184373	0.184373	0.184373	100152191/100515986	2	Cellular Component	Asia
GO:0044451	nucleoplasm part	7/46	369/6990	0.00971685	0.485842	0.485842	100516889/100152191/100515986/100038017/100157450/100524063/100524842	7	Cellular Component	Asia
GO:0035267	NuA4 histone acetyltransferase complex	1/46	10/6990	0.0639332	0.604473	0.604473	100524842	1	Cellular Component	Asia
GO:0043189	H4/H2A histone acetyltransferase complex	1/46	10/6990	0.0639332	0.604473	0.604473	100524842	1	Cellular Component	Asia
GO:0099513	polymeric cytoskeletal fiber	3/46	154/6990	0.0801085	0.604473	0.604473	100156612/100523581/100152434	3	Cellular Component	Asia
GO:0030170	pyridoxal phosphate binding	2/37	28/6590	0.0105778	0.364615	0.355085	396960/100156724	2	Molecular Function	Asia
GO:0070279	vitamin B6 binding	2/37	28/6590	0.0105778	0.364615	0.355085	396960/100156724	2	Molecular Function	Asia
GO:0042623	ATPase activity, coupled	3/37	98/6590	0.0171919	0.364615	0.355085	100157043/397159/100156612	3	Molecular Function	Asia
GO:0015405	P-P-bond-hydrolysis-driven transmembrane transporter activity	2/37	44/6590	0.0250277	0.364615	0.355085	100157043/397159	2	Molecular Function	Asia
GO:0031406	carboxylic acid binding	2/37	59/6590	0.0429592	0.364615	0.355085	396960/100525376	2	Molecular Function	Asia
ssc04024	cAMP signaling pathway	4/38	216/8777	0.013683	0.393134	0.385038	100625423/100620215/100626628/100154059	4	KEGG	Asia
ssc04919	Thyroid hormone signaling pathway	3/38	120/8777	0.0148472	0.393134	0.385038	100620215/100157450/100513513	3	KEGG	Asia
ssc04020	Calcium signaling pathway	4/38	244/8777	0.0205114	0.393134	0.385038	100625423/397242/100152223/100525092	4	KEGG	Asia
ssc04911	Insulin secretion	2/38	85/8777	0.0520433	0.488685	0.478621	100625423/100154059	2	KEGG	Asia
ssc04914	Progesterone-mediated oocyte maturation	2/38	89/8777	0.0564794	0.488685	0.478621	100625423/100522294	2	KEGG	Asia
