# Supplementary material for: A worldwide map of swine short tandem repeats and their associations with evolutionary and environmental adaptations
Source: Genet Sel Evol. 2021 Apr 23;53:39. doi: 10.1186/s12711-021-00631-4 (PMC8063339; doi:10.1186/s12711-021-00631-4)
Supplement: Supplementary file 22 — Additional file 22: Table S9. Summary of polymorphic short tandem repeats (pSTRs) showing significant associations with annual mean temperatures or altitudes and that were annotated as LOF pSTRs or expanded pSTRs, or showing greater differentiation than SNPs within ± 100 kb flanking regions. [file 12711_2021_631_MOESM22_ESM.xlsx]

## Sheet: Sheet1
Table S9. Summary of polymorphic short tandem repeats (pSTRs) shown significant associations with annual mean temperatures or altitudes that were annotated as LOF pSTRs, expanded pSTRs, or shown greater differentiation than SNPs within ± 100 kb flanking regions.
Chr	Start	End	Type	Motif	Pvalue	is expansion STR	is LOF STR	is higher than SNP	Environment variable
chr6	56943112	56943127	5	AATAT	5.73903e-21	0	0	1	Temperature
chr16	78625296	78625316	4	ACGG	7.6392e-19	0	0	1	Temperature
chrX	49282884	49282906	2	AC	4.16536e-18	1	0	1	Temperature
chr5	93667686	93667697	2	AT	9.32524e-18	0	0	1	Temperature
chr15	118812958	118812979	5	AAAAG	7.02274e-17	0	0	1	Temperature
chr2	102876295	102876312	2	AC	9.77104e-17	0	0	1	Temperature
chr1	183613432	183613452	5	AAAAG	1.03807e-16	0	0	0	Temperature
chr6	154591693	154591709	2	AC	1.35562e-16	0	0	1	Temperature
chr4	53702958	53702977	2	AC	3.35418e-16	0	0	1	Temperature
chrX	51474222	51474252	2	AG	3.43258e-16	1	0	1	Temperature
chr8	57253055	57253069	2	AT	6.96876e-16	0	0	1	Temperature
chr9	100023920	100023943	2	AC	7.63645e-16	1	0	1	Temperature
chr13	4264919	4264931	2	AC	1.79275e-15	0	0	1	Temperature
chr3	130478814	130478823	2	AC	3.28907e-15	0	0	1	Temperature
chr4	79924846	79924863	2	AC	3.41065e-15	0	0	1	Temperature
chr5	53581351	53581364	2	AT	3.97959e-15	0	0	1	Temperature
chr9	109306529	109306552	4	AAAC	4.82821e-15	0	0	1	Temperature
chr16	35378482	35378509	5	AAAAC	5.20814e-15	0	0	1	Temperature
chr1	179502209	179502224	3	AAC	5.83045e-15	0	0	0	Temperature
chr16	65659930	65659953	5	AAAAC	6.87277e-15	0	0	1	Temperature
chr15	49152866	49152880	4	AAAT	7.57705e-15	0	0	1	Temperature
chr1	79382514	79382537	5	AAAAC	8.01164e-15	0	0	1	Temperature
chrX	44446147	44446166	2	AC	8.6104e-15	1	0	1	Temperature
chr15	69904575	69904602	4	AAAT	1.3756e-14	0	0	1	Temperature
chr10	29280909	29280959	2	AC	1.40439e-14	1	0	1	Temperature
chr15	66342229	66342247	5	AAAAC	2.42789e-14	0	0	1	Temperature
chr13	46863500	46863519	6	AAAAAG	3.39641e-14	0	0	1	Temperature
chrX	50488716	50488738	2	AC	3.90263e-14	1	0	1	Temperature
chr16	35513426	35513447	4	AAAC	4.14945e-14	0	0	1	Temperature
chr2	79194249	79194267	2	AC	4.40591e-14	0	0	1	Temperature
chr6	1352626	1352639	3	AAG	4.54775e-14	0	0	1	Temperature
chrX	44118292	44118319	2	AG	5.04154e-14	1	0	1	Temperature
chr1	97919193	97919204	2	AC	5.71495e-14	0	0	0	Temperature
chrX	54989690	54989720	2	AC	5.8205e-14	1	0	1	Temperature
chr11	74348270	74348282	2	AG	6.39794e-14	0	0	1	Temperature
chrX	54933752	54933789	2	AC	6.71371e-14	1	0	1	Temperature
chr14	56688765	56688784	4	AAAT	7.04742e-14	0	0	1	Temperature
chr14	128185972	128185992	2	AC	7.94816e-14	1	0	0	Temperature
chr1	271046583	271046601	4	AAAC	8.05627e-14	0	0	1	Temperature
chr5	52608773	52608789	2	AC	8.05672e-14	0	0	1	Temperature
chr15	62058368	62058390	4	AAAG	1.02644e-13	0	0	1	Temperature
chr17	52825162	52825177	5	AAAAG	1.05257e-13	0	0	1	Temperature
chr17	27379704	27379737	6	ACAGCC	1.19705e-13	0	0	1	Temperature
chr14	2890204	2890226	3	ACC	1.33668e-13	0	0	1	Temperature
chrX	48754763	48754788	2	AC	1.3914e-13	1	0	1	Temperature
chr4	48960590	48960613	2	AT	1.40875e-13	0	0	1	Temperature
chr4	58941808	58941826	5	AAAAC	1.43636e-13	0	0	1	Temperature
chr14	891502	891518	3	ACT	1.72701e-13	0	0	1	Temperature
chr5	57661817	57661831	2	AT	1.96106e-13	0	0	1	Temperature
chr17	30840931	30840956	2	AC	2.06417e-13	0	0	1	Temperature
chr15	119103297	119103315	6	ACAGCC	2.29285e-13	0	0	1	Temperature
chr3	56333747	56333772	3	AAC	2.60751e-13	0	0	1	Temperature
chr8	132265261	132265281	5	AAAAC	2.60912e-13	0	0	1	Temperature
chr8	56321248	56321269	5	AAAAT	2.65676e-13	0	0	1	Temperature
chr4	25181226	25181246	4	AAAC	2.68405e-13	0	0	1	Temperature
chr13	77416808	77416849	2	AC	2.7342e-13	0	0	1	Temperature
chr9	40206558	40206573	5	ACATC	2.94762e-13	0	0	1	Temperature
chr18	27983978	27983992	4	AAAG	3.02899e-13	0	0	1	Temperature
chr8	125178854	125178883	6	ACAGCC	3.04442e-13	0	0	1	Temperature
chr6	93715282	93715316	2	AC	3.11737e-13	0	0	1	Temperature
chrX	44866203	44866215	2	AC	3.29797e-13	1	0	1	Temperature
chr15	30710343	30710379	6	AACCCT	3.72786e-13	0	0	1	Temperature
chr18	52456928	52456949	6	AAAAAC	3.79181e-13	0	0	1	Temperature
chr1	226602211	226602223	2	AC	4.09715e-13	0	0	1	Temperature
chr17	116484	116497	3	AAC	4.18343e-13	0	0	1	Temperature
chr9	8904527	8904546	4	AAAC	4.93519e-13	0	0	1	Temperature
chr3	107962459	107962493	2	AC	5.0254e-13	1	0	0	Temperature
chr16	30550896	30550910	2	AT	5.03868e-13	0	0	1	Temperature
chr1	238492096	238492120	6	AAAAAC	5.30144e-13	0	0	1	Temperature
chr17	49184213	49184230	5	AAAAC	6.85029e-13	0	0	1	Temperature
chr1	76602848	76602866	4	AAAC	7.86479e-13	0	0	1	Temperature
chr18	8887209	8887227	5	AAATG	8.62829e-13	0	0	1	Temperature
chr13	48344716	48344733	4	AAAC	8.74962e-13	0	0	1	Temperature
chr16	28420872	28420884	2	AC	9.29992e-13	0	0	1	Temperature
chr3	29032732	29032750	6	AAAAAC	9.84359e-13	0	0	1	Temperature
chr16	47159769	47159787	4	AAAC	1.12646e-12	0	0	1	Temperature
chr1	2170949	2170958	2	AC	1.13009e-12	0	0	1	Temperature
chr17	26421440	26421458	5	AATAC	1.14363e-12	0	0	1	Temperature
chr18	46387170	46387190	2	AT	1.20526e-12	0	0	1	Temperature
chr1	78540916	78540933	6	AAAAAG	1.34309e-12	0	0	1	Temperature
chr6	40995537	40995549	2	AG	1.34697e-12	0	0	1	Temperature
chr14	79363497	79363529	2	AC	1.35879e-12	0	0	1	Temperature
chr8	56570747	56570778	2	AC	1.41611e-12	1	0	0	Temperature
chr1	270699595	270699609	3	AGG	1.72473e-12	0	0	1	Temperature
chr17	14502994	14503017	4	AAAC	1.78076e-12	0	0	1	Temperature
chr9	42163555	42163565	2	AG	1.85425e-12	0	0	1	Temperature
chr3	30817773	30817788	2	AC	1.8935e-12	0	0	1	Temperature
chr16	34226638	34226651	4	AAAG	1.91793e-12	0	0	1	Temperature
chr4	62244686	62244722	2	AC	2.01937e-12	0	0	1	Temperature
chr17	155153	155164	4	AAAT	2.2244e-12	0	0	1	Temperature
chr16	20902522	20902536	4	ACAT	2.30573e-12	0	0	1	Temperature
chr18	8083142	8083162	5	AAAAC	2.33611e-12	0	0	1	Temperature
chr6	107427065	107427090	5	AAAAC	2.40083e-12	0	0	1	Temperature
chr16	28895236	28895250	4	AAAC	2.4618e-12	0	0	1	Temperature
chr13	128206347	128206363	5	AAAAG	2.57188e-12	0	0	1	Temperature
chr18	27347616	27347629	2	AT	2.7502e-12	0	0	1	Temperature
chr15	37409109	37409124	2	AC	3.14283e-12	0	0	1	Temperature
chr3	12989796	12989815	5	AAAAC	3.33792e-12	0	0	1	Temperature
chr6	118997187	118997220	6	ACAGCC	3.72935e-12	0	0	1	Temperature
chr1	96371954	96371972	4	AAAT	3.90832e-12	0	0	1	Temperature
chr9	108404116	108404126	2	AT	4.02308e-12	0	0	1	Temperature
chr6	1642018	1642035	4	AAAG	4.49058e-12	0	0	1	Temperature
chr9	114076193	114076208	2	AC	4.83723e-12	0	0	1	Temperature
chr8	100419452	100419470	5	AAAAG	4.89098e-12	0	0	1	Temperature
chr17	62959155	62959175	5	ACCCC	5.07739e-12	0	0	1	Temperature
chr5	19190333	19190344	2	AC	5.10976e-12	0	0	1	Temperature
chr1	96371053	96371074	6	ACAGCC	5.40195e-12	0	0	1	Temperature
chr1	229454158	229454183	4	AAAT	5.50528e-12	0	0	1	Temperature
chr16	60082195	60082205	2	AT	5.78149e-12	0	0	1	Temperature
chr11	9299022	9299037	5	AAAAT	7.10862e-12	0	0	1	Temperature
chr3	103413252	103413263	2	AC	8.31935e-12	1	0	0	Temperature
chr11	67120213	67120226	4	AAAC	8.74872e-12	0	0	1	Temperature
chr18	28274052	28274070	4	AAAG	8.99117e-12	0	0	1	Temperature
chr3	10538130	10538153	2	AC	9.31456e-12	1	0	0	Temperature
chr4	59635434	59635468	2	AC	9.74835e-12	0	0	1	Temperature
chr11	57892155	57892176	6	AAAAAC	1.00685e-11	0	0	1	Temperature
chr2	110239891	110239918	5	AAAAC	1.02559e-11	0	0	1	Temperature
chr6	53497272	53497295	4	ATCC	1.05663e-11	0	0	1	Temperature
chr4	25182901	25182912	3	AGG	1.07057e-11	0	0	1	Temperature
chr13	190177141	190177161	2	AC	1.09871e-11	0	0	1	Temperature
chr16	44067426	44067449	4	AAAT	1.29585e-11	0	0	1	Temperature
chr4	5830715	5830736	6	ACAGCC	1.36617e-11	0	0	1	Temperature
chr14	32060899	32060938	5	AAAAC	1.42343e-11	0	0	1	Temperature
chr15	138659235	138659253	4	AAAC	1.4904e-11	0	0	1	Temperature
chr11	53468139	53468162	2	AC	1.49757e-11	0	0	1	Temperature
chr1	35536642	35536656	4	AAAC	1.54288e-11	0	0	0	Temperature
chr4	122540914	122540932	3	CCG	1.6482e-11	0	0	1	Temperature
chr3	39616751	39616761	2	AG	1.66167e-11	0	0	1	Temperature
chr9	107621129	107621144	2	AG	1.69712e-11	0	0	1	Temperature
chr7	7509766	7509777	2	AT	1.72178e-11	0	0	1	Temperature
chr15	127941639	127941657	2	AC	1.77436e-11	0	0	1	Temperature
chr18	31992519	31992539	6	AAAAAC	1.86515e-11	0	0	1	Temperature
chr6	58262002	58262033	2	AC	2.17694e-11	0	0	1	Temperature
chrX	44032838	44032865	2	AC	2.36345e-11	1	0	1	Temperature
chr6	83834925	83834951	3	AAC	2.6343e-11	0	0	1	Temperature
chr13	30144252	30144274	2	AT	2.65987e-11	0	0	1	Temperature
chr11	6662024	6662046	4	ATCG	2.73679e-11	0	0	1	Temperature
chr5	18919476	18919498	4	AAAT	2.74418e-11	0	0	1	Temperature
chr12	22766036	22766055	2	AC	3.0235e-11	0	0	1	Temperature
chr16	74366717	74366732	2	AC	3.10024e-11	0	0	1	Temperature
chr10	35536655	35536683	2	AC	3.17963e-11	1	0	0	Temperature
chr16	44392537	44392556	4	AAAG	3.35548e-11	0	0	1	Temperature
chr14	59346897	59346911	5	AAAAG	3.59996e-11	0	0	1	Temperature
chr16	29880821	29880849	5	AAAAT	3.63768e-11	0	0	1	Temperature
chr5	32545055	32545077	4	AAAC	3.79903e-11	0	0	1	Temperature
chr12	2050222	2050239	6	CCCGGG	3.82974e-11	0	0	1	Temperature
chr17	35543897	35543925	5	ACCCC	3.95648e-11	0	0	1	Temperature
chr16	37208228	37208244	2	AG	4.21051e-11	0	0	1	Temperature
chr14	112329906	112329937	6	ACAGCC	4.30354e-11	0	0	1	Temperature
chr9	29469767	29469786	2	AT	4.47535e-11	0	0	1	Temperature
chr8	79247376	79247390	2	AC	4.84238e-11	0	0	1	Temperature
chr9	29469788	29469800	2	AC	4.91323e-11	0	0	1	Temperature
chr2	109493446	109493463	2	AT	5.05784e-11	0	0	1	Temperature
chr16	13195839	13195859	5	AAAAC	5.38969e-11	0	0	1	Temperature
chr12	23733349	23733377	2	AC	5.48207e-11	1	0	0	Temperature
chr3	41309584	41309604	3	AGC	5.50799e-11	0	0	1	Temperature
chr11	38311846	38311879	2	AC	5.6541e-11	1	0	0	Temperature
chrX	44461576	44461596	2	AC	5.70336e-11	1	0	1	Temperature
chr1	188901974	188901988	4	AGGG	5.71319e-11	0	0	1	Temperature
chr17	26921218	26921231	4	AAAG	5.73011e-11	0	0	1	Temperature
chr16	72109779	72109792	2	AT	5.89569e-11	0	0	1	Temperature
chr9	108403835	108403845	2	AG	5.92369e-11	0	0	1	Temperature
chr14	70449273	70449309	2	AC	5.95036e-11	0	0	1	Temperature
chr3	125740202	125740236	2	AC	6.07658e-11	1	0	0	Temperature
chr6	107454764	107454804	2	AC	6.60706e-11	1	0	0	Temperature
chr14	106436311	106436327	3	AAC	6.65923e-11	0	0	1	Temperature
chr6	31533102	31533117	2	AG	8.15307e-11	0	0	1	Temperature
chr6	71791957	71791979	4	AAAC	8.21095e-11	0	0	1	Temperature
chr13	46162865	46162881	3	AAT	8.90728e-11	0	0	1	Temperature
chr2	4425709	4425731	4	AAAC	9.541e-11	0	0	1	Temperature
chr6	20965299	20965322	2	AC	9.83472e-11	0	0	1	Temperature
chr3	63172149	63172162	5	AAAAG	9.95538e-11	0	0	1	Temperature
chr8	78181995	78182034	2	AC	1.00065e-10	1	0	0	Temperature
chr1	109284384	109284408	6	AAAATT	1.00591e-10	0	0	1	Temperature
chrX	50386192	50386215	2	AC	1.01533e-10	1	0	1	Temperature
chr9	84826234	84826247	2	AC	1.01797e-10	0	0	1	Temperature
chr8	6596047	6596059	4	AAAG	1.07798e-10	0	0	1	Temperature
chr18	16116318	16116345	2	AC	1.1513e-10	0	0	1	Temperature
chr8	18810648	18810660	3	CCG	1.21629e-10	0	1	0	Temperature
chr14	85383453	85383489	2	AC	1.2769e-10	1	0	0	Temperature
chr2	10828909	10828943	3	CCG	1.33463e-10	1	0	0	Temperature
chr13	6635212	6635224	3	AAC	1.34648e-10	0	0	1	Temperature
chr1	212797671	212797685	2	AG	1.40821e-10	0	0	1	Temperature
chr15	134668703	134668724	2	AC	1.41934e-10	0	0	1	Temperature
chr10	42792342	42792351	2	AT	1.52549e-10	0	0	1	Temperature
chr4	16695289	16695319	2	AC	1.60377e-10	0	0	1	Temperature
chr16	11948171	11948183	2	AC	1.80786e-10	0	0	1	Temperature
chr9	121035468	121035482	2	AC	1.81389e-10	0	0	1	Temperature
chr12	10479281	10479291	2	AC	1.86989e-10	1	0	0	Temperature
chr18	4995454	4995468	4	AAAC	1.93432e-10	0	0	1	Temperature
chr1	243152159	243152173	4	AGGG	2.2098e-10	0	0	1	Temperature
chr2	4051595	4051614	5	AAAAT	2.34312e-10	0	0	1	Temperature
chr4	77660379	77660392	2	AG	2.41518e-10	0	0	1	Temperature
chr14	91683154	91683189	2	AC	2.45309e-10	0	0	1	Temperature
chr6	127297556	127297566	2	AT	2.58991e-10	0	0	1	Temperature
chr7	84873806	84873817	2	AT	2.59578e-10	0	0	1	Temperature
chr15	38871806	38871828	4	AAAC	2.63597e-10	0	0	0	Temperature
chr3	111586148	111586162	4	AAAT	3.04935e-10	0	0	1	Temperature
chr1	152901060	152901071	3	AAC	3.05645e-10	0	0	1	Temperature
chr10	44356842	44356855	2	AT	3.10365e-10	0	0	1	Temperature
chr9	65078295	65078315	4	AGGG	3.13551e-10	0	0	1	Temperature
chr9	35089151	35089188	2	AC	3.17092e-10	1	0	0	Temperature
chr14	38060459	38060523	4	AAAC	3.25535e-10	0	0	1	Temperature
chr2	66437282	66437304	6	AAAAAT	3.31088e-10	0	0	1	Temperature
chr6	148889551	148889571	4	AAAT	3.33994e-10	0	0	1	Temperature
chr8	31005738	31005760	6	AAAAAG	4.25866e-10	0	0	1	Temperature
chr13	67570594	67570617	2	AC	4.49691e-10	0	0	1	Temperature
chr10	16217707	16217728	6	ACAGCC	4.73574e-10	0	0	1	Temperature
chr2	9975007	9975037	2	AC	4.81991e-10	0	0	1	Temperature
chr4	34241933	34241948	2	AC	4.91453e-10	1	0	0	Temperature
chr15	68962284	68962308	2	AC	5.24451e-10	0	0	1	Temperature
chr2	4400420	4400434	4	AGCC	5.52063e-10	0	0	1	Temperature
chr7	110125400	110125414	5	AAAAG	5.71303e-10	0	0	1	Temperature
chr17	24571588	24571602	2	AT	5.83879e-10	0	0	1	Temperature
chr1	239396464	239396491	2	AC	5.85334e-10	0	0	1	Temperature
chr9	98060043	98060066	2	AT	6.26452e-10	0	0	1	Temperature
chr3	1140827	1140849	4	AAAC	6.28379e-10	0	0	1	Temperature
chr11	36231707	36231723	2	AC	6.60553e-10	0	0	1	Temperature
chr1	116415811	116415822	2	AT	6.98588e-10	0	0	1	Temperature
chr4	31955157	31955186	3	AAC	7.1602e-10	0	0	1	Temperature
chr6	159436805	159436827	4	AATG	7.57743e-10	0	0	1	Temperature
chr4	56503972	56503999	2	AC	8.25892e-10	0	0	1	Temperature
chr6	3660569	3660594	6	ACACAT	8.32742e-10	0	0	1	Temperature
chr6	147283598	147283645	4	AGAT	8.3448e-10	1	0	0	Temperature
chr16	29215862	29215880	2	AC	8.75677e-10	0	0	1	Temperature
chr12	1248184	1248204	6	ACAGCC	9.49251e-10	0	0	1	Temperature
chr15	137874030	137874045	2	AG	1.01388e-09	0	0	1	Temperature
chr1	89174213	89174227	5	AAAAG	1.03093e-09	0	0	1	Temperature
chr2	14832163	14832189	6	AGCCAT	1.04795e-09	0	0	1	Temperature
chr14	73132160	73132199	2	AC	1.06379e-09	1	0	1	Temperature
chr13	61741122	61741132	2	AT	1.07409e-09	0	0	1	Temperature
chrX	43227474	43227498	2	AC	1.14628e-09	1	0	1	Temperature
chr1	35678952	35678974	2	AC	1.16321e-09	1	0	0	Temperature
chr4	90475860	90475884	2	AC	1.20522e-09	0	0	1	Temperature
chr14	121462216	121462229	2	AC	1.21306e-09	0	0	1	Temperature
chr9	94719174	94719194	2	AC	1.2885e-09	0	0	1	Temperature
chr17	24550753	24550770	3	AAC	1.35579e-09	0	0	1	Temperature
chr8	15496987	15496996	2	AC	1.44149e-09	0	0	1	Temperature
chr14	112472257	112472285	5	AAAAC	1.49104e-09	0	0	1	Temperature
chr15	103594716	103594749	2	AC	1.51091e-09	0	0	1	Temperature
chr4	49246999	49247035	4	AAAG	1.57773e-09	0	0	1	Temperature
chr1	81756080	81756119	2	AC	1.62947e-09	1	0	0	Temperature
chr13	90369447	90369461	4	AAAC	1.63838e-09	0	0	1	Temperature
chr6	90857648	90857694	2	AC	1.75285e-09	0	0	1	Temperature
chr1	153981488	153981514	2	AC	1.87735e-09	0	0	1	Temperature
chr12	24804688	24804700	3	AGG	1.90406e-09	0	1	0	Temperature
chr1	227149682	227149696	2	AT	1.91486e-09	0	0	1	Temperature
chr6	41025682	41025699	4	AAAT	1.9271e-09	0	0	1	Temperature
chr5	46121064	46121097	2	AC	1.96605e-09	1	0	0	Temperature
chr8	86825161	86825199	2	AC	1.98083e-09	1	0	0	Temperature
chr16	24787276	24787304	5	AAATG	2.01332e-09	0	0	1	Temperature
chr16	61568834	61568863	4	AACC	2.20964e-09	0	0	1	Temperature
chr2	75472909	75472922	4	ACAG	2.27904e-09	0	0	1	Temperature
chr6	59218398	59218407	2	AC	2.28121e-09	0	0	1	Temperature
chr13	74270440	74270473	2	AC	2.29119e-09	0	0	1	Temperature
chr1	183632179	183632194	2	AT	2.51967e-09	1	0	0	Temperature
chr15	3595257	3595285	2	AC	2.53674e-09	1	0	0	Temperature
chr3	29348485	29348514	2	AG	2.72163e-09	1	0	0	Temperature
chr1	218750641	218750655	5	AGGGG	2.74108e-09	0	0	1	Temperature
chr16	31129653	31129678	2	AC	2.90785e-09	1	0	1	Temperature
chr14	134943178	134943214	2	AC	3.08115e-09	1	0	0	Temperature
chr10	64370595	64370614	2	AC	3.25232e-09	0	0	1	Temperature
chr5	100325507	100325529	6	ACAGCC	3.37311e-09	0	0	1	Temperature
chr3	52551696	52551729	2	AC	3.50851e-09	0	0	1	Temperature
chr4	117607607	117607625	4	AAAC	3.67315e-09	0	0	1	Temperature
chr5	16244198	16244230	2	AC	3.70492e-09	1	0	0	Temperature
chr12	30138338	30138355	2	AT	3.94416e-09	0	0	1	Temperature
chr13	41434481	41434503	2	AC	4.23744e-09	1	0	0	Temperature
chr13	111433674	111433687	2	AT	4.61082e-09	0	0	1	Temperature
chr5	23804674	23804708	2	AG	4.81695e-09	0	0	1	Temperature
chr9	96555774	96555790	3	AAT	4.91035e-09	0	0	1	Temperature
chr7	18200189	18200228	2	AC	5.07203e-09	1	0	0	Temperature
chr5	34407807	34407822	3	ACC	5.36909e-09	0	0	0	Temperature
chr18	36240373	36240387	4	AAAT	5.85554e-09	0	0	1	Temperature
chr1	64440137	64440149	4	AAAT	5.945e-09	0	0	1	Temperature
chr9	45306812	45306824	2	AG	6.04116e-09	0	0	1	Temperature
chr5	73264407	73264441	2	AC	6.12997e-09	1	0	0	Temperature
chr12	2967404	2967413	2	AC	6.48891e-09	0	0	1	Temperature
chr13	84148232	84148267	2	AC	7.02112e-09	1	0	0	Temperature
chr1	56199563	56199576	2	AT	7.08328e-09	0	0	1	Temperature
chr6	46795056	46795073	5	AAAAC	7.28503e-09	0	0	1	Temperature
chr15	9605797	9605807	2	AC	7.47289e-09	1	0	0	Temperature
chr15	21910794	21910826	5	AAAAC	7.49806e-09	0	0	1	Temperature
chr3	66141023	66141044	2	AC	7.52391e-09	0	0	1	Temperature
chr13	163596076	163596085	2	AT	8.16467e-09	0	0	1	Temperature
chr13	124687838	124687868	4	AATG	8.44239e-09	0	0	1	Temperature
chr13	113341044	113341066	4	AAAC	8.45449e-09	0	0	1	Temperature
chr13	161879085	161879103	2	AC	8.61721e-09	0	0	1	Temperature
chr9	99763745	99763777	3	AAC	8.68721e-09	0	0	1	Temperature
chr8	131121771	131121834	4	AGAT	8.71779e-09	1	0	0	Temperature
chr2	140555980	140556005	2	AC	9.92058e-09	1	0	0	Temperature
chr3	52060256	52060267	3	AAC	1.02693e-08	0	0	1	Temperature
chr11	50482633	50482649	3	AAG	1.03981e-08	0	0	1	Temperature
chr13	124198690	124198722	2	AC	1.06023e-08	1	0	0	Temperature
chr15	47485032	47485055	3	AAT	1.11017e-08	0	0	1	Temperature
chr6	120879820	120879834	2	AG	1.13179e-08	0	0	1	Temperature
chr17	60620225	60620255	2	AC	1.15781e-08	1	0	0	Temperature
chr15	36654884	36654928	6	ACAGCC	1.17834e-08	0	0	1	Temperature
chr8	138823124	138823167	2	AC	1.23598e-08	1	0	0	Temperature
chr14	21692020	21692031	2	AG	1.25758e-08	0	0	1	Temperature
chr1	179368252	179368283	2	AC	1.27789e-08	1	0	0	Temperature
chr16	42544511	42544535	4	AAAC	1.28236e-08	0	0	1	Temperature
chr14	2176423	2176460	2	AC	1.37675e-08	1	0	0	Temperature
chr2	108466459	108466473	2	AC	1.38299e-08	0	1	0	Temperature
chr13	17457766	17457784	4	AAAC	1.41106e-08	0	0	1	Temperature
chr4	117223353	117223377	6	AAAAAG	1.4158e-08	0	0	1	Temperature
chr5	35185155	35185179	2	AC	1.44904e-08	0	0	1	Temperature
chr16	20471630	20471665	2	AC	1.45503e-08	1	0	0	Temperature
chr3	47540244	47540262	4	AAAT	1.47898e-08	0	0	1	Temperature
chr3	14739197	14739222	2	AC	1.56846e-08	1	0	0	Temperature
chr13	49927707	49927757	4	AAGG	1.59867e-08	0	0	1	Temperature
chr1	165663919	165663936	6	AAAAAG	1.62642e-08	0	0	1	Temperature
chr17	38520715	38520729	4	AAAT	1.75407e-08	0	0	1	Temperature
chr16	36187163	36187182	4	AAAT	1.80464e-08	0	0	1	Temperature
chr3	86361065	86361084	5	AAAAC	2.01139e-08	0	0	1	Temperature
chr11	50499240	50499258	4	AAAC	2.05708e-08	0	0	1	Temperature
chr16	79064442	79064475	2	AC	2.08311e-08	1	0	0	Temperature
chr13	25364148	25364165	2	AC	2.09466e-08	0	0	1	Temperature
chr13	170780421	170780445	2	AC	2.09777e-08	0	0	1	Temperature
chr6	111246380	111246394	5	AAAAG	2.22195e-08	0	0	1	Temperature
chr15	66064642	66064673	2	AC	2.22687e-08	1	0	0	Temperature
chr9	66431552	66431585	2	AC	2.3025e-08	1	0	0	Temperature
chr2	118591466	118591514	2	AC	2.32682e-08	1	0	0	Temperature
chr13	91148966	91148994	2	AC	2.37946e-08	1	0	0	Temperature
chr11	51858209	51858240	2	AC	2.38093e-08	1	0	0	Temperature
chr16	13362943	13362960	3	ATC	2.41577e-08	0	0	1	Temperature
chr7	70040737	70040757	2	AC	2.49423e-08	0	0	1	Temperature
chr4	29690231	29690264	2	AC	2.57728e-08	1	0	0	Temperature
chr6	99839070	99839100	2	AC	2.6003e-08	1	0	0	Temperature
chr1	128891695	128891731	2	AC	2.71512e-08	1	0	0	Temperature
chr9	74955954	74955969	2	AC	2.77187e-08	1	0	1	Temperature
chr15	86196072	86196101	2	AC	2.97495e-08	1	0	0	Temperature
chr8	130331872	130331906	2	AC	3.01211e-08	1	0	0	Temperature
chr8	61768383	61768404	2	AT	3.04519e-08	0	0	1	Temperature
chr13	4769934	4769962	2	AC	3.09047e-08	1	0	0	Temperature
chr13	164766662	164766689	6	ACAGCC	3.09355e-08	0	0	1	Temperature
chr3	60844029	60844042	5	AAAAT	3.12733e-08	0	0	1	Temperature
chr13	73736848	73736877	6	ACAGCC	3.14826e-08	0	0	1	Temperature
chr15	75583761	75583778	4	AAAT	3.31697e-08	0	1	0	Temperature
chr1	223914608	223914642	2	AC	3.33889e-08	1	0	0	Temperature
chr6	149794344	149794355	2	AC	3.3395e-08	1	0	0	Temperature
chr12	7565031	7565041	2	AC	3.38483e-08	1	0	0	Temperature
chr11	50969899	50969919	2	AC	3.42132e-08	1	0	0	Temperature
chr1	236226027	236226053	6	AACCCT	3.47207e-08	0	0	1	Temperature
chr16	6406114	6406135	4	AAAT	3.49384e-08	0	0	1	Temperature
chr3	24416703	24416718	4	AAAG	3.55801e-08	0	0	1	Temperature
chr7	109465878	109465897	2	AC	3.58742e-08	1	0	0	Temperature
chr6	10801840	10801864	2	AC	3.81368e-08	1	0	0	Temperature
chr13	120898166	120898190	2	AC	3.81413e-08	0	0	1	Temperature
chr16	28074325	28074346	6	AAAAAC	3.81509e-08	0	0	1	Temperature
chr6	52791896	52791922	6	AAAAAG	4.04707e-08	0	0	1	Temperature
chr1	110479517	110479556	2	AC	4.07064e-08	1	0	0	Temperature
chr15	9607028	9607085	2	AG	4.07994e-08	1	0	0	Temperature
chr13	104675069	104675086	2	AC	4.09831e-08	0	0	1	Temperature
chr8	53873874	53873886	2	AT	4.10874e-08	0	0	1	Temperature
chr7	116489043	116489065	6	ACGAGG	4.16975e-08	0	1	0	Temperature
chr13	104457435	104457475	2	AC	4.20865e-08	0	0	1	Temperature
chr1	112559078	112559113	4	AAAT	4.48219e-08	0	0	1	Temperature
chr3	31866626	31866645	3	ACG	4.55028e-08	0	0	1	Temperature
chr4	16574883	16574901	2	AC	4.6001e-08	1	0	0	Temperature
chr1	14245927	14245949	6	AAAAAC	4.66411e-08	0	0	1	Temperature
chr16	14353091	14353106	2	AC	4.69661e-08	0	0	1	Temperature
chr9	78226690	78226728	2	AC	4.74744e-08	0	0	1	Temperature
chr1	120051111	120051128	3	AAT	4.75224e-08	0	0	1	Temperature
chr1	85899204	85899230	6	AAAAAC	4.78858e-08	0	0	1	Temperature
chr13	74284674	74284685	4	ACAT	4.79875e-08	0	0	1	Temperature
chr10	20475735	20475765	2	AC	4.84258e-08	1	0	0	Temperature
chr13	179740189	179740213	2	AC	4.98376e-08	0	0	1	Temperature
chr4	76947385	76947397	2	AT	5.00736e-08	0	0	1	Temperature
chr6	98417303	98417321	6	AAAAAT	5.17728e-08	0	0	1	Temperature
chr3	130178425	130178451	2	AC	5.22055e-08	1	0	0	Temperature
chr5	100541835	100541865	2	AC	5.30487e-08	1	0	0	Temperature
chr5	20839937	20839951	5	AAAAC	5.50751e-08	0	0	1	Temperature
chr3	79668969	79668995	6	ACAGCC	5.51636e-08	0	0	1	Temperature
chr1	181556853	181556869	2	AC	5.5599e-08	0	0	1	Temperature
chr13	144995928	144995956	5	AAAAT	5.63026e-08	0	0	1	Temperature
chr3	107723745	107723766	4	AAAT	6.02885e-08	0	0	1	Temperature
chr18	28078263	28078299	2	AC	6.11081e-08	1	0	0	Temperature
chr12	23722489	23722510	3	AGC	6.2048e-08	0	1	0	Temperature
chr6	54339919	54339947	3	AGG	6.26487e-08	0	1	0	Temperature
chr6	125215646	125215672	4	AAAT	6.37131e-08	0	0	1	Temperature
chr8	101255725	101255741	2	AC	6.49394e-08	0	0	1	Temperature
chr3	59514597	59514619	2	AC	6.62433e-08	0	0	1	Temperature
chr11	6688437	6688449	2	AG	6.65399e-08	1	0	0	Temperature
chr6	335640	335662	3	AGG	6.71867e-08	0	0	1	Temperature
chr6	20601437	20601477	2	AC	6.76665e-08	1	0	0	Temperature
chr8	63923791	63923815	2	AC	6.79064e-08	0	0	1	Temperature
chr15	11289852	11289882	4	AGAT	7.02253e-08	0	0	1	Temperature
chr9	30418103	30418136	2	AC	7.16273e-08	1	0	1	Temperature
chr13	39273719	39273737	4	AAAC	7.22696e-08	0	0	1	Temperature
chr10	5059351	5059388	2	AC	7.24759e-08	1	0	0	Temperature
chr17	15121044	15121058	4	AAAT	7.67294e-08	0	0	1	Temperature
chr13	46569175	46569199	2	AC	7.69189e-08	1	0	0	Temperature
chr4	58198362	58198383	2	AC	7.73091e-08	0	0	1	Temperature
chr6	67978123	67978146	2	AC	7.76271e-08	0	0	1	Temperature
chr2	39642749	39642760	3	ACC	2.52472e-22	0	0	1	Altitude
chr15	78612642	78612662	4	AAAC	6.75185e-22	0	0	1	Altitude
chr6	64050734	64050758	4	AAAC	1.06607e-18	0	0	1	Altitude
chr1	135017702	135017717	2	AC	1.28239e-18	0	0	1	Altitude
chr9	65078295	65078315	4	AGGG	1.31237e-18	0	0	1	Altitude
chr17	47280734	47280774	4	AAAT	1.38592e-18	0	0	1	Altitude
chr1	117842971	117842998	5	AAAAC	1.51395e-18	0	0	1	Altitude
chr9	32154971	32154983	2	AC	7.08803e-18	0	0	1	Altitude
chr14	84413768	84413784	2	AC	8.38729e-18	1	0	0	Altitude
chr7	17489394	17489404	2	AC	1.28527e-17	0	0	1	Altitude
chr13	206132097	206132112	2	AC	3.04244e-17	0	0	1	Altitude
chr14	113214073	113214090	6	AAAAAG	5.3319e-17	0	0	1	Altitude
chr1	232526584	232526602	4	AAAT	3.30465e-16	0	0	1	Altitude
chr1	102156835	102156852	2	AC	4.90407e-16	0	0	1	Altitude
chr12	14277979	14277997	5	AAAAC	1.23695e-15	0	0	1	Altitude
chr10	10757553	10757568	5	AGAGG	1.44659e-15	0	0	1	Altitude
chrX	12338329	12338347	3	AAT	4.69058e-15	0	0	1	Altitude
chr5	34463999	34464008	2	AT	4.79897e-15	0	0	1	Altitude
chr15	66446292	66446319	5	AAAAG	5.88072e-15	0	0	1	Altitude
chr9	138727466	138727482	4	AAAC	6.95742e-15	0	0	1	Altitude
chr2	2351957	2351991	2	AC	9.08662e-15	0	0	1	Altitude
chr2	117727797	117727812	4	AGAT	1.29799e-14	0	0	1	Altitude
chr14	38893917	38893931	5	AAAGG	1.68009e-14	0	0	1	Altitude
chr6	147771618	147771637	5	AAAAT	1.74763e-14	0	0	1	Altitude
chr3	126930232	126930251	6	ACAGCC	1.75103e-14	0	0	1	Altitude
chr9	139187596	139187626	4	AAAC	1.82822e-14	0	0	1	Altitude
chr8	4471824	4471847	5	AAAAC	2.36898e-14	0	0	1	Altitude
chr14	85520283	85520305	4	ACAT	5.7499e-14	0	0	1	Altitude
chr6	162875470	162875480	2	AC	6.49147e-14	0	0	1	Altitude
chr14	37585411	37585421	2	AC	8.67124e-14	0	0	1	Altitude
chr7	72338190	72338202	2	AT	9.58711e-14	0	0	1	Altitude
chr2	71330090	71330128	5	AAAAC	9.61326e-14	0	0	1	Altitude
chr12	28997091	28997111	4	AAAT	1.05945e-13	0	0	1	Altitude
chr15	75682665	75682691	3	AAC	1.151e-13	0	0	1	Altitude
chr2	141839252	141839269	2	AC	1.36858e-13	0	0	1	Altitude
chr2	43872788	43872804	4	AAAC	2.17217e-13	0	0	1	Altitude
chr14	7942247	7942298	2	AC	2.26848e-13	1	0	0	Altitude
chr15	84107104	84107124	4	AAAC	2.4935e-13	0	0	1	Altitude
chr7	5494580	5494594	4	ACCC	2.52285e-13	0	0	1	Altitude
chr17	20408917	20408948	2	AG	2.80041e-13	0	0	1	Altitude
chr17	24959702	24959725	6	AAAAAC	3.03522e-13	0	0	1	Altitude
chr1	228856138	228856154	3	CCG	6.3408e-13	0	0	1	Altitude
chr5	86686583	86686600	6	AAAAAG	6.46482e-13	0	0	1	Altitude
chr14	19639539	19639564	2	AC	7.35485e-13	1	0	0	Altitude
chr9	9022661	9022671	2	AG	8.07013e-13	0	0	1	Altitude
chr8	20529346	20529358	4	AAAT	8.93439e-13	0	0	1	Altitude
chr13	944680	944694	5	AAGCC	9.13227e-13	0	0	1	Altitude
chrX	53322619	53322633	2	AT	1.08475e-12	0	0	1	Altitude
chr3	95976611	95976635	2	AC	1.10453e-12	0	0	1	Altitude
chr2	71319206	71319235	2	AG	1.24497e-12	0	0	1	Altitude
chr2	70288899	70288923	5	AAAAC	1.27741e-12	0	0	1	Altitude
chr11	38012222	38012250	2	AC	1.40343e-12	0	0	1	Altitude
chr1	171488305	171488342	5	AAAAG	1.58198e-12	0	0	1	Altitude
chr8	19196208	19196238	4	AAAC	1.77109e-12	0	0	1	Altitude
chr1	140487981	140488049	4	AGAT	1.77248e-12	0	0	1	Altitude
chr7	70771771	70771789	5	AAAAG	1.84285e-12	0	0	1	Altitude
chr9	8766256	8766268	2	AT	1.8569e-12	0	0	1	Altitude
chr2	73532294	73532319	5	AAAAC	1.88614e-12	0	0	1	Altitude
chr5	5456734	5456757	6	AAAAAG	2.07046e-12	0	0	1	Altitude
chr4	122314116	122314137	2	AG	2.37779e-12	0	0	1	Altitude
chr2	93328193	93328233	2	AC	2.50359e-12	0	0	1	Altitude
chr9	30599163	30599173	2	AT	2.56638e-12	0	0	1	Altitude
chrX	51128791	51128803	4	AAAC	2.74928e-12	0	0	1	Altitude
chr4	13627805	13627853	2	AC	2.83325e-12	0	0	1	Altitude
chr1	35678952	35678974	2	AC	2.91188e-12	1	0	0	Altitude
chr9	12426101	12426119	4	AAAT	2.91209e-12	0	0	1	Altitude
chr6	154275388	154275414	2	AC	2.94429e-12	0	0	1	Altitude
chr12	44695865	44695885	6	ACAGCT	3.5283e-12	0	0	1	Altitude
chr17	56113206	56113220	4	AAAC	3.90455e-12	0	0	1	Altitude
chrX	20580479	20580503	6	AAAAAT	3.93948e-12	0	0	1	Altitude
chr15	137292105	137292123	5	AAAAC	4.16246e-12	0	0	1	Altitude
chr17	50317344	50317358	2	AC	4.41595e-12	0	0	1	Altitude
chr3	106090502	106090517	2	AT	4.54478e-12	0	0	1	Altitude
chr1	248313631	248313650	6	AAAAAG	4.67079e-12	0	0	1	Altitude
chr7	112514346	112514358	4	AAAC	4.93826e-12	0	0	1	Altitude
chr17	57622068	57622084	2	AC	5.00357e-12	0	0	1	Altitude
chr10	5601824	5601864	4	ATCC	5.30319e-12	1	0	1	Altitude
chr8	70298439	70298453	4	AAAG	5.40634e-12	0	0	1	Altitude
chr3	3657951	3657965	3	AAC	5.64736e-12	0	0	1	Altitude
chr6	116953015	116953035	5	AATAT	6.37485e-12	0	0	1	Altitude
chr13	89816458	89816501	5	AAAAC	6.88456e-12	0	0	1	Altitude
chrX	97507892	97507922	3	AGC	8.7261e-12	0	0	1	Altitude
chr7	92994762	92994795	2	AG	1.02633e-11	0	0	1	Altitude
chr1	140517703	140517730	2	AC	1.08921e-11	0	0	1	Altitude
chr12	14641391	14641424	4	AAAC	1.1171e-11	0	0	1	Altitude
chrX	20750596	20750618	2	AC	1.12869e-11	0	0	1	Altitude
chrX	9714201	9714212	4	ACAG	1.16286e-11	0	0	1	Altitude
chr1	54198627	54198643	5	AAAGT	1.17489e-11	0	0	1	Altitude
chr10	64036628	64036653	6	AAAAAT	1.19837e-11	0	0	1	Altitude
chr1	71236129	71236147	2	AC	1.2258e-11	0	0	1	Altitude
chr8	41173532	41173544	3	AAG	1.23267e-11	0	0	1	Altitude
chr10	25507016	25507029	3	AAT	1.49951e-11	0	0	1	Altitude
chr13	44555225	44555254	5	AAAAC	1.67559e-11	0	0	1	Altitude
chr4	5983831	5983862	2	AC	1.77514e-11	1	0	1	Altitude
chr1	52538121	52538135	5	AAAAC	1.81522e-11	0	0	1	Altitude
chrX	16734697	16734713	2	AC	1.85276e-11	0	0	1	Altitude
chrX	88065871	88065896	6	AAAAAG	1.88085e-11	0	0	1	Altitude
chr4	13030874	13030898	2	AC	1.98948e-11	1	0	0	Altitude
chrX	85407065	85407080	5	AAAAT	2.53328e-11	0	0	1	Altitude
chr9	13339166	13339184	6	AGCCCC	2.67951e-11	0	0	1	Altitude
chrX	26412364	26412379	4	AAAT	3.07348e-11	0	0	1	Altitude
chr7	71445234	71445261	2	AC	3.21659e-11	0	0	1	Altitude
chr2	106616384	106616413	2	AG	3.23645e-11	0	0	1	Altitude
chr3	10176742	10176768	4	AATC	3.42231e-11	0	0	1	Altitude
chr9	112254436	112254450	4	AAAC	3.42294e-11	0	0	1	Altitude
chr2	133575752	133575781	6	AAAAAT	3.72999e-11	0	0	1	Altitude
chr2	24910868	24910884	3	AGC	3.91449e-11	0	0	1	Altitude
chr16	42293510	42293524	2	AC	4.8558e-11	0	0	1	Altitude
chr15	132440144	132440155	4	AAAG	5.33803e-11	0	0	1	Altitude
chr16	42288703	42288716	3	AAT	5.55956e-11	0	0	1	Altitude
chr15	47775729	47775743	4	AAAT	5.99259e-11	0	0	1	Altitude
chr11	35400643	35400677	5	AAAAC	6.15402e-11	0	0	1	Altitude
chr18	55223153	55223164	4	AAAG	6.34921e-11	0	0	1	Altitude
chr12	7926835	7926858	6	AAGGAG	6.60327e-11	0	0	1	Altitude
chr1	146903999	146904016	2	AC	6.923e-11	0	0	1	Altitude
chr7	16238826	16238838	2	AT	6.97967e-11	0	0	1	Altitude
chr4	71567178	71567213	2	AC	6.98354e-11	1	0	1	Altitude
chr13	140080667	140080688	3	AGG	7.12151e-11	0	0	1	Altitude
chr1	144547520	144547537	3	AAT	7.15608e-11	0	0	1	Altitude
chr17	20323500	20323514	2	AG	7.84872e-11	0	0	1	Altitude
chr16	42289806	42289816	2	AT	7.90261e-11	0	0	1	Altitude
chr9	41205522	41205544	2	AT	8.14248e-11	0	0	1	Altitude
chr4	119878939	119878968	6	AAAAAC	8.1847e-11	0	0	1	Altitude
chr15	6865037	6865048	2	AT	8.23611e-11	0	0	1	Altitude
chr10	46978424	46978438	2	AT	8.91234e-11	0	0	1	Altitude
chr15	98031004	98031021	2	AG	1.0171e-10	0	0	1	Altitude
chr17	15764985	15765001	5	AAAAC	1.04602e-10	0	0	1	Altitude
chr4	4048220	4048231	4	AAAC	1.1548e-10	0	0	1	Altitude
chr15	140170195	140170221	5	AAAAC	1.22807e-10	0	0	1	Altitude
chr3	1064441	1064460	2	AG	1.24366e-10	0	0	1	Altitude
chr10	51030570	51030587	2	AC	1.25255e-10	1	0	1	Altitude
chr6	31435072	31435085	3	AAT	1.30813e-10	0	0	1	Altitude
chr3	59817469	59817492	2	AC	1.32169e-10	0	0	1	Altitude
chr3	4663606	4663632	4	AAAC	1.36364e-10	0	0	1	Altitude
chr3	21837364	21837397	3	AAT	1.36869e-10	0	0	1	Altitude
chr18	41597325	41597349	4	AGAT	1.43922e-10	0	0	1	Altitude
chrX	42528034	42528060	6	AAAAAG	1.44254e-10	0	0	1	Altitude
chrX	99979252	99979268	6	AAAAAG	1.47078e-10	0	0	1	Altitude
chr9	50774338	50774361	2	AC	1.52814e-10	0	0	1	Altitude
chrX	100567977	100568013	3	AAC	1.54292e-10	0	0	1	Altitude
chr15	121059837	121059866	2	AC	1.62833e-10	1	0	0	Altitude
chr18	28766062	28766088	6	AACCCT	1.66071e-10	0	0	1	Altitude
chr4	80121194	80121207	4	AAAT	1.66796e-10	0	0	1	Altitude
chr14	7366586	7366608	4	AAAC	1.73255e-10	0	0	1	Altitude
chr11	52657807	52657824	3	AAT	1.75359e-10	0	0	1	Altitude
chr17	15739547	15739581	4	AAGG	1.76779e-10	0	0	1	Altitude
chr14	70620676	70620706	5	AAAAC	1.80525e-10	0	0	1	Altitude
chr9	64386659	64386674	4	AAAG	1.90879e-10	0	0	1	Altitude
chrX	31623398	31623409	2	AT	2.0024e-10	0	0	1	Altitude
chr1	86431478	86431502	3	AGC	2.05548e-10	0	0	1	Altitude
chr3	1137270	1137307	4	ACAG	2.1004e-10	0	0	1	Altitude
chr6	143519121	143519156	2	AC	2.24078e-10	1	0	0	Altitude
chr7	61685357	61685378	3	AAT	2.40269e-10	0	0	1	Altitude
chr18	53070158	53070168	2	AC	2.51108e-10	0	0	1	Altitude
chr2	25677915	25677925	2	AC	2.55831e-10	0	0	1	Altitude
chr2	142514343	142514362	5	AAAAT	2.8444e-10	0	0	1	Altitude
chr1	129833253	129833279	5	AAAAC	2.84536e-10	0	0	1	Altitude
chrX	26412413	26412423	2	AT	3.04646e-10	0	0	1	Altitude
chr3	18709630	18709662	5	AAAAT	3.07851e-10	0	0	1	Altitude
chr10	63724137	63724154	2	AT	3.14963e-10	0	0	1	Altitude
chr1	127082160	127082183	6	AAAAAC	3.18598e-10	0	0	1	Altitude
chrX	51382815	51382840	2	AC	3.20519e-10	0	0	1	Altitude
chrX	88831136	88831156	6	AAAAAG	3.29563e-10	0	0	1	Altitude
chr12	7212066	7212079	3	AAG	3.5725e-10	0	0	1	Altitude
chr3	81279803	81279831	4	AAAC	3.77071e-10	0	0	1	Altitude
chr13	16553070	16553080	2	AT	3.96623e-10	0	0	1	Altitude
chr18	7026901	7026928	5	AAAAG	3.96794e-10	0	0	1	Altitude
chr1	143772700	143772721	6	AAAATT	4.06328e-10	0	0	1	Altitude
chrX	42004705	42004721	2	AC	4.41501e-10	0	0	1	Altitude
chr13	54934382	54934408	4	AAAC	4.4792e-10	0	0	1	Altitude
chr3	126078880	126078895	4	AAAC	4.72073e-10	0	0	1	Altitude
chr6	61731144	61731164	2	AC	5.01635e-10	0	0	1	Altitude
chr4	125474391	125474429	2	AC	5.19704e-10	1	0	0	Altitude
chr5	55271878	55271920	2	AC	5.21677e-10	1	0	0	Altitude
chr11	11225853	11225887	2	AC	5.46032e-10	0	0	1	Altitude
chr17	8982143	8982177	2	AC	5.50406e-10	0	0	1	Altitude
chr8	117783360	117783395	2	AC	5.93195e-10	1	0	0	Altitude
chr3	114112940	114112988	2	AC	5.94697e-10	1	0	0	Altitude
chr12	32313931	32313954	2	AT	6.02021e-10	0	0	1	Altitude
chrX	43437775	43437792	6	ACAGCC	6.77236e-10	0	0	1	Altitude
chr5	78313443	78313459	6	AAAAAG	6.92027e-10	0	0	1	Altitude
chr16	48626215	48626233	5	AAAAC	7.2091e-10	0	0	1	Altitude
chr13	158848819	158848837	2	AG	7.36032e-10	0	0	1	Altitude
chr3	36765299	36765313	2	AG	7.58316e-10	0	0	1	Altitude
chr7	60667350	60667379	6	ACTGCC	7.87954e-10	0	0	1	Altitude
chr8	72347419	72347441	4	AAAG	8.17144e-10	0	0	1	Altitude
chr5	59688423	59688436	3	AAT	8.44527e-10	0	0	1	Altitude
chr4	26339757	26339773	3	AAC	8.72001e-10	0	0	1	Altitude
chr14	118420085	118420109	5	AATAC	9.3463e-10	0	0	1	Altitude
chr2	108466459	108466473	2	AC	9.46367e-10	0	1	0	Altitude
chr15	137867587	137867600	3	AAC	9.47247e-10	0	0	1	Altitude
chr6	148889551	148889571	4	AAAT	9.78271e-10	0	0	1	Altitude
chr2	112311728	112311754	4	AAAC	1.05698e-09	0	0	1	Altitude
chrX	40369069	40369093	2	AC	1.05795e-09	0	0	1	Altitude
chr13	198751327	198751344	5	AAAAT	1.09339e-09	0	0	1	Altitude
chr2	70672376	70672394	4	AAAT	1.11278e-09	0	0	1	Altitude
chr1	269937811	269937826	2	AT	1.11374e-09	0	0	1	Altitude
chr14	62346818	62346837	2	AC	1.1346e-09	0	0	1	Altitude
chr9	22984878	22984905	2	AC	1.16668e-09	1	0	1	Altitude
chr15	140195083	140195103	6	AAAAAT	1.16838e-09	0	0	1	Altitude
chr2	59434646	59434682	2	AC	1.26051e-09	1	0	0	Altitude
chr2	76958148	76958159	4	AAAT	1.30286e-09	0	0	1	Altitude
chr15	21818661	21818672	2	AG	1.42231e-09	0	0	1	Altitude
chr13	60911102	60911121	3	AAG	1.49584e-09	0	0	1	Altitude
chr8	3123304	3123325	6	ACAGCC	1.541e-09	0	0	1	Altitude
chrX	40366679	40366698	3	AGC	1.54452e-09	0	0	1	Altitude
chrX	106908395	106908424	3	AAC	1.54702e-09	0	0	1	Altitude
chr8	24266186	24266210	5	AAAAC	1.72945e-09	0	0	1	Altitude
chr1	104476667	104476697	6	ACAGCC	1.73408e-09	0	0	1	Altitude
chr16	43205314	43205331	6	AAAAAG	1.77541e-09	0	0	1	Altitude
chr2	61293151	61293163	2	AT	1.79165e-09	0	0	1	Altitude
chr8	56044712	56044725	2	AC	1.82794e-09	0	0	1	Altitude
chr11	55545836	55545858	4	AAAT	1.83502e-09	0	0	1	Altitude
chr3	82746494	82746531	2	AC	1.98851e-09	0	0	1	Altitude
chr8	91249055	91249070	5	AAAAG	2.08969e-09	0	0	1	Altitude
chr9	105863128	105863154	2	AC	2.1537e-09	1	0	0	Altitude
chr8	82004414	82004433	5	AAAAT	2.2303e-09	0	0	1	Altitude
chr1	253094250	253094268	4	AAAT	2.24522e-09	0	0	1	Altitude
chr8	98914201	98914222	3	AAT	2.31353e-09	0	0	1	Altitude
chr13	133887429	133887440	2	AC	2.39164e-09	1	0	0	Altitude
chr5	4057108	4057123	2	AC	2.40854e-09	0	0	1	Altitude
chr5	57661817	57661831	2	AT	2.45529e-09	0	0	1	Altitude
chr13	55520414	55520450	2	AC	2.47282e-09	0	0	1	Altitude
chr1	168404682	168404718	2	AC	2.51016e-09	1	0	0	Altitude
chr10	22670780	22670795	5	ATATC	2.55294e-09	0	0	1	Altitude
chr11	69866378	69866415	2	AC	2.60381e-09	1	0	0	Altitude
chr8	16258167	16258189	2	AC	2.66657e-09	0	0	1	Altitude
chr1	27422125	27422155	2	AC	2.69766e-09	1	0	0	Altitude
chr13	120871692	120871706	3	AAT	2.71147e-09	0	0	1	Altitude
chr15	87041716	87041733	2	AG	2.72245e-09	0	0	1	Altitude
chr13	168189431	168189444	3	AAT	2.72246e-09	0	0	1	Altitude
chr13	45260194	45260208	3	ATC	2.73966e-09	0	0	1	Altitude
chr15	36233216	36233230	2	AC	2.74271e-09	0	0	1	Altitude
chr7	30824526	30824559	2	AC	2.86234e-09	0	0	1	Altitude
chr2	109770170	109770180	2	AG	2.92343e-09	0	0	1	Altitude
chr13	60329918	60329937	3	AAG	3.07437e-09	0	0	1	Altitude
chr6	150665159	150665178	6	AAAAAC	3.12451e-09	0	0	1	Altitude
chr2	52993990	52994001	2	AT	3.44348e-09	0	0	1	Altitude
chr3	54087272	54087302	2	AC	3.49134e-09	0	0	1	Altitude
chr8	100443016	100443035	6	AAATCT	3.53625e-09	0	0	1	Altitude
chr3	43087648	43087668	6	AAAAAC	3.72215e-09	0	0	1	Altitude
chr11	41860357	41860370	2	AG	3.73906e-09	0	0	1	Altitude
chr18	51888776	51888797	6	AAAAAT	4.02042e-09	0	0	1	Altitude
chr15	137013669	137013702	2	AC	4.10412e-09	1	0	0	Altitude
chr9	80760223	80760244	5	AAAAG	4.2496e-09	0	0	1	Altitude
chr11	5268236	5268252	2	AC	4.25294e-09	0	0	1	Altitude
chr9	7215316	7215346	6	AGCCGC	4.36632e-09	0	0	1	Altitude
chr7	4808119	4808139	5	AGGGG	4.70002e-09	0	0	1	Altitude
chr2	118591466	118591514	2	AC	4.8557e-09	1	0	0	Altitude
chr2	41017861	41017900	4	AAAG	5.09062e-09	0	0	1	Altitude
chr13	122460255	122460282	2	AC	5.14849e-09	0	0	1	Altitude
chr9	92820008	92820017	2	AG	5.2699e-09	0	0	1	Altitude
chr8	106507663	106507694	2	AC	5.3066e-09	0	0	1	Altitude
chr5	80452721	80452750	2	AG	5.56155e-09	1	0	0	Altitude
chr15	105966696	105966718	5	AAAAC	6.11375e-09	0	0	1	Altitude
chr13	5005515	5005527	4	AATG	6.26948e-09	0	0	1	Altitude
chr5	22476148	22476168	4	ATCC	6.32539e-09	0	0	1	Altitude
chr10	20475735	20475765	2	AC	6.4165e-09	1	0	0	Altitude
chr11	22988388	22988409	5	AAAAG	6.49154e-09	0	0	1	Altitude
chr7	54920041	54920056	3	AAG	6.59542e-09	0	0	1	Altitude
chr10	33785871	33785917	2	AC	6.68445e-09	0	0	1	Altitude
chr14	54039051	54039080	5	AAAAC	6.71557e-09	0	0	1	Altitude
chr9	84746257	84746283	4	AAAT	6.86855e-09	0	0	1	Altitude
chr2	38978696	38978736	2	AC	7.1407e-09	1	0	0	Altitude
chr13	161780266	161780286	6	AAAAAC	7.20695e-09	0	0	1	Altitude
chr1	45578416	45578436	5	AAAAC	7.70886e-09	0	0	1	Altitude
chr4	62277889	62277914	4	AAGG	8.5691e-09	0	0	1	Altitude
chr1	169935498	169935518	2	AC	8.81139e-09	0	0	1	Altitude
chr13	35476616	35476641	4	AAAT	9.02349e-09	0	0	1	Altitude
chr4	27721515	27721531	2	AC	9.05884e-09	0	0	1	Altitude
chr13	104295212	104295259	4	AGAT	9.12004e-09	0	0	1	Altitude
chr10	63191169	63191201	2	AG	9.30915e-09	0	0	1	Altitude
chr7	55033872	55033896	2	AT	9.3349e-09	0	0	1	Altitude
chr13	130902256	130902269	4	AAAT	9.54761e-09	0	0	1	Altitude
chr12	7408797	7408816	5	AGCCC	9.60855e-09	0	0	1	Altitude
chr1	66124229	66124264	4	AAAT	9.94931e-09	0	0	1	Altitude
chr12	14663523	14663549	2	AC	1.01217e-08	1	0	0	Altitude
chr8	138823124	138823167	2	AC	1.04966e-08	1	0	0	Altitude
chr17	28123313	28123335	5	AAAAC	1.17538e-08	0	0	1	Altitude
chr3	53172961	53172973	2	AC	1.26073e-08	0	0	1	Altitude
chr11	17291957	17291994	5	AAAAT	1.29377e-08	0	0	1	Altitude
chr7	70537498	70537520	4	AAAG	1.31217e-08	0	0	1	Altitude
chr12	23722489	23722510	3	AGC	1.32551e-08	0	1	0	Altitude
chr1	783359	783370	2	AC	1.39072e-08	0	0	1	Altitude
chr13	146680877	146680910	2	AC	1.4145e-08	0	0	1	Altitude
chr4	70128073	70128134	4	ACAT	1.42151e-08	0	0	1	Altitude
chr16	27572896	27572913	5	AAAAT	1.43291e-08	0	0	1	Altitude
chr6	42745689	42745698	2	AT	1.55269e-08	0	0	1	Altitude
chr2	31943099	31943113	2	AT	1.64016e-08	0	0	1	Altitude
chr14	30457654	30457687	2	AC	1.65427e-08	1	0	0	Altitude
chr18	13503300	13503321	2	AC	1.66978e-08	1	0	0	Altitude
chr8	53322476	53322512	2	AC	1.67288e-08	0	0	1	Altitude
chr15	31407815	31407831	2	AT	1.694e-08	0	0	1	Altitude
chr7	30251636	30251658	6	AAAAAC	1.81747e-08	0	0	1	Altitude
chr18	50967618	50967640	3	AGG	1.88168e-08	0	0	1	Altitude
chr15	133818417	133818431	2	AC	1.95799e-08	0	0	1	Altitude
chr15	82927923	82927943	4	AAAC	2.01631e-08	0	0	1	Altitude
chr13	78074302	78074347	2	AC	2.14707e-08	1	0	0	Altitude
chr8	129452212	129452254	2	AC	2.16699e-08	1	0	0	Altitude
chr9	105670300	105670322	2	AC	2.32644e-08	1	0	0	Altitude
chr12	14993063	14993081	3	AGG	2.32947e-08	0	1	0	Altitude
chr4	40763740	40763750	2	AT	2.38973e-08	0	0	1	Altitude
chr1	189446976	189447004	2	AC	2.39753e-08	0	0	1	Altitude
chr13	90119709	90119727	4	AAAT	2.44373e-08	0	0	1	Altitude
chr2	89162003	89162025	3	AAT	2.46e-08	0	0	1	Altitude
chr15	44745506	44745544	2	AC	2.48796e-08	1	0	0	Altitude
chr6	143351809	143351821	2	AC	2.48862e-08	0	0	1	Altitude
chr6	56736469	56736509	4	AAAC	2.55777e-08	0	0	1	Altitude
chr15	86916987	86917008	2	AC	2.68387e-08	0	0	1	Altitude
chr14	104610590	104610626	4	AAAT	2.7565e-08	0	0	1	Altitude
chr2	90450636	90450647	2	AT	2.896e-08	0	0	1	Altitude
chr3	11283095	11283117	6	AAAAAC	2.96305e-08	0	0	1	Altitude
chr4	123860951	123860972	5	AAAAC	2.98134e-08	0	0	1	Altitude
chr7	99753946	99753973	2	AC	3.08153e-08	1	0	0	Altitude
chr16	32633707	32633752	5	AAAAC	3.2e-08	0	0	1	Altitude
chr3	42013080	42013106	2	AC	3.27384e-08	0	0	1	Altitude
chr13	110690092	110690115	6	AAAAAT	3.33107e-08	0	0	1	Altitude
chr6	139013880	139013898	2	AC	3.37361e-08	0	0	1	Altitude
chr1	83011699	83011722	5	AAAAC	3.49403e-08	0	0	1	Altitude
chr16	12079676	12079705	2	AC	3.59788e-08	1	0	0	Altitude
chr6	71022349	71022367	6	AAAAAC	3.63597e-08	0	0	1	Altitude
chr18	28014893	28014914	2	AC	3.77077e-08	0	0	1	Altitude
chr15	111262553	111262583	2	AC	3.81425e-08	1	0	0	Altitude
chr2	115699078	115699107	5	AAAAC	3.89467e-08	0	0	1	Altitude
chr15	100577677	100577690	4	AAAC	3.92252e-08	0	0	1	Altitude
chr1	97726074	97726094	2	AC	3.97897e-08	0	0	1	Altitude
chr13	35769405	35769443	2	AC	4.0101e-08	1	0	0	Altitude
chr5	73264407	73264441	2	AC	4.21739e-08	1	0	0	Altitude
chr9	33577681	33577694	3	AAT	4.26261e-08	0	0	1	Altitude
chr5	71081187	71081201	2	AC	4.32523e-08	0	0	1	Altitude
chr1	226777751	226777780	2	AC	4.3895e-08	1	0	0	Altitude
chr5	6012699	6012728	2	AC	4.77393e-08	1	0	0	Altitude
chr13	149500110	149500129	4	AAAC	5.06781e-08	0	0	1	Altitude
chr13	108256469	108256508	2	AC	5.22634e-08	1	0	0	Altitude
chr8	86088857	86088883	3	CCG	5.40927e-08	0	1	0	Altitude
chr14	77423739	77423768	3	AAC	5.50363e-08	0	0	1	Altitude
chr3	29483087	29483096	2	AT	5.52815e-08	0	0	1	Altitude
chr8	117787254	117787282	2	AC	5.5618e-08	1	0	0	Altitude
chr10	10762845	10762860	5	ACGCC	5.86877e-08	0	0	1	Altitude
chr13	134819319	134819338	2	AC	6.04094e-08	0	0	1	Altitude
chr2	107236370	107236384	3	AAC	6.08494e-08	0	0	1	Altitude
chr6	119375122	119375150	2	AG	6.2204e-08	0	0	1	Altitude
chr10	62496799	62496825	2	AC	6.28565e-08	1	0	0	Altitude
chr18	52186751	52186787	2	AC	6.42227e-08	1	0	0	Altitude
chr6	9754402	9754419	4	AAAT	6.92095e-08	0	0	1	Altitude
chr1	103682494	103682514	3	AAC	7.08357e-08	0	0	1	Altitude
chr13	164440894	164440907	2	AT	7.34979e-08	0	0	1	Altitude
chr3	102179573	102179593	4	AAAC	8.03258e-08	0	0	1	Altitude
chr4	86289149	86289165	2	AC	8.03364e-08	0	0	1	Altitude
chr12	43415752	43415778	6	AACCCT	8.10594e-08	0	0	1	Altitude
chr8	86822251	86822285	2	AC	8.19281e-08	1	0	0	Altitude
chr7	55490204	55490222	4	ACAT	8.22114e-08	0	0	1	Altitude
