# Supplementary material for: A worldwide map of swine short tandem repeats and their associations with evolutionary and environmental adaptations
Source: Genet Sel Evol. 2021 Apr 23;53:39. doi: 10.1186/s12711-021-00631-4 (PMC8063339; doi:10.1186/s12711-021-00631-4)
Supplement: Supplementary file 23 — Additional file 23: Table S10. KEGG and GO enrichment analysis on genes assigned to polymorphic short tandem repeats (pSTRs) that show significant associations with annual mean temperatures or altitudes among the Chinese indigenous breeds. [file 12711_2021_631_MOESM23_ESM.xlsx]

## Sheet: Sheet1
Table S10.KEGG and GO enrichment analysis on genes assigned to polymorphic short tandem repeats (pSTRs) that shown significant associations with annual mean temperatures or altitudes among the Chinese indigenous breeds.
ID	Description	GeneRatio	BgRatio	pvalue	p.adjust	qvalue	geneID	Count	Type	Population
GO:0031327	negative regulation of cellular biosynthetic process	32/220	396/6006	1.52177e-05	0.0253769	0.0249157	397582/100153197/100516284/100523730/100523029/397199/100514533/414911/100038030/397435/100157726/396762/444998/100157810/100525539/768103/100037295/100174954/100217397/100511365/396802/100512626/100520167/100520413/100302508/100522617/100152598/100521305/100294706/100519695/100337657/100519576	32	Biological Process	Temperature
GO:0009890	negative regulation of biosynthetic process	32/220	403/6006	2.17454e-05	0.0253769	0.0249157	397582/100153197/100516284/100523730/100523029/397199/100514533/414911/100038030/397435/100157726/396762/444998/100157810/100525539/768103/100037295/100174954/100217397/100511365/396802/100512626/100520167/100520413/100302508/100522617/100152598/100521305/100294706/100519695/100337657/100519576	32	Biological Process	Temperature
GO:0045934	negative regulation of nucleobase-containing compound metabolic process	29/220	374/6006	8.47371e-05	0.0659254	0.0647272	397582/100153197/100516284/100523730/100156549/100523029/397199/100514533/414911/397435/100157726/396762/444998/100157810/768103/100037295/100174954/100511365/100520167/100520413/100302508/100522617/768100/100152598/100521305/100294706/100519695/100337657/100519576	29	Biological Process	Temperature
GO:2000113	negative regulation of cellular macromolecule biosynthetic process	28/220	364/6006	0.000130271	0.0760129	0.0746313	397582/100153197/100516284/100523730/100523029/397199/100514533/414911/100038030/397435/100157726/396762/444998/100157810/100525539/768103/100037295/100174954/100511365/100520167/100520413/100522617/100152598/100521305/100294706/100519695/100337657/100519576	28	Biological Process	Temperature
GO:0010558	negative regulation of macromolecule biosynthetic process	28/220	374/6006	0.000206746	0.0865912	0.0850174	397582/100153197/100516284/100523730/100523029/397199/100514533/414911/100038030/397435/100157726/396762/444998/100157810/100525539/768103/100037295/100174954/100511365/100520167/100520413/100522617/100152598/100521305/100294706/100519695/100337657/100519576	28	Biological Process	Temperature
GO:0005811	lipid droplet	4/246	23/6990	0.00782001	0.940246	0.940246	100520774/100518887/100217397/595103	4	Cellular Component	Temperature
GO:0043235	receptor complex	9/246	105/6990	0.0113689	0.940246	0.940246	397302/397083/100337658/397679/100524886/397350/396810/397511/100154208	9	Cellular Component	Temperature
GO:0005912	adherens junction	7/246	75/6990	0.015927	0.940246	0.940246	100157406/100525579/397592/100174954/494458/100521305/100156408	7	Cellular Component	Temperature
GO:0019897	extrinsic component of plasma membrane	5/246	44/6990	0.0183833	0.940246	0.940246	100525579/100157810/100048958/397592/100521305	5	Cellular Component	Temperature
GO:0044451	nucleoplasm part	21/246	369/6990	0.0195819	0.940246	0.940246	100512031/100522006/397582/100513815/100126292/100523777/100157586/100152937/100626869/100625284/100517913/100037295/100174954/100135663/100625681/100521651/100524560/100514295/100517942/768101/100154191	21	Cellular Component	Temperature
GO:0016773	phosphotransferase activity, alcohol group as acceptor	25/232	275/6590	1.06214e-05	0.00422733	0.00401378	100233170/396691/100513815/397097/100155983/100337658/396762/100157810/100156449/100152937/397350/100101471/100152339/396810/780403/100135663/397511/100514180/100233197/100520446/733640/100154208/100155422/100519282/100156408	25	Molecular Function	Temperature
GO:0004714	transmembrane receptor protein tyrosine kinase activity	6/232	23/6590	0.000108853	0.0145293	0.0137953	100337658/396762/397350/396810/397511/100154208	6	Molecular Function	Temperature
GO:0016301	kinase activity	25/232	318/6590	0.00012132	0.0145293	0.0137953	100233170/396691/100513815/397097/100155983/100337658/396762/100157810/100156449/100152937/397350/100101471/100152339/396810/780403/100135663/397511/100514180/100233197/100520446/733640/100154208/100155422/100519282/100156408	25	Molecular Function	Temperature
GO:0019199	transmembrane receptor protein kinase activity	7/232	34/6590	0.000146023	0.0145293	0.0137953	396691/100337658/396762/397350/396810/397511/100154208	7	Molecular Function	Temperature
GO:0016772	transferase activity, transferring phosphorus-containing groups	27/232	377/6590	0.00030316	0.0194944	0.0185096	100233170/396691/100513815/397097/100155983/100337658/396762/100157810/100156449/100152937/397350/100101471/100152339/396810/780403/100135663/397511/100514180/100233197/100520446/100521651/100524560/733640/100154208/100155422/100519282/100156408	27	Molecular Function	Temperature
ssc04020	Calcium signaling pathway	25/319	244/8777	2.55933e-06	0.000404626	0.000359229	100624934/100517503/100625418/100511769/100514745/414911/397083/100525789/397497/396762/100048958/102161751/100525465/100625720/100517279/100519209/397511/100524161/100525092/100625881/100157745/396811/396856/396888/397651	25	KEGG	Temperature
ssc04724	Glutamatergic synapse	16/319	113/8777	2.8799e-06	0.000404626	0.000359229	100624934/100517503/102165618/100623647/100524886/100624513/100516526/100511641/100523504/100626022/100156449/102161751/100621119/100511070/100517279/100154364	16	KEGG	Temperature
ssc04015	Rap1 signaling pathway	22/319	213/8777	9.13452e-06	0.0008556	0.000759607	100624934/100517503/100514179/100514612/397083/397497/396762/100626022/397350/396810/100520932/100512009/100524161/100157745/100517036/100624229/100627043/100620989/100511786/100514291/100521471/100156660	22	KEGG	Temperature
ssc04360	Axon guidance	17/319	182/8777	0.00032613	0.0222414	0.0197461	100154343/100515194/396691/100337658/100524585/100134969/100153801/733599/100512009/100620243/100519487/100517310/100152598/100511850/100623414/100271728/100156454	17	KEGG	Temperature
ssc05412	Arrhythmogenic right ventricular cardiomyopathy	10/319	76/8777	0.000395755	0.0222414	0.0197461	100157406/100514745/397377/100153974/497636/100156744/100158200/100626707/397592/396856	10	KEGG	Temperature
GO:0007264	small GTPase mediated signal transduction	13/193	145/6006	0.000725161	0.680656	0.669099	100524544/100518854/100523052/100512141/397509/100520557/100526104/100144502/100626414/100624229/100337671/100523840/100151931	13	Biological Process	Altitude
GO:0055081	anion homeostasis	4/193	14/6006	0.000803245	0.680656	0.669099	396967/733636/751859/100516960	4	Biological Process	Altitude
GO:0048806	genitalia development	4/193	16/6006	0.00138852	0.680656	0.669099	100518646/100154208/100152741/397338	4	Biological Process	Altitude
GO:0007548	sex differentiation	9/193	90/6006	0.00225995	0.680656	0.669099	733636/397509/100518646/100152643/100154208/751859/100152741/397338/100337657	9	Biological Process	Altitude
GO:0003229	ventricular cardiac muscle tissue development	4/193	19/6006	0.0027419	0.680656	0.669099	100739177/100625833/100152741/100337657	4	Biological Process	Altitude
GO:0044456	synapse part	15/205	203/6990	0.000870932	0.220326	0.219214	397663/100525671/100521555/100523764/100520472/100517063/100624513/397434/100518294/654413/100737701/100158082/100524882/100526104/654326	15	Cellular Component	Altitude
GO:0045202	synapse	17/205	265/6990	0.00192281	0.220326	0.219214	397663/100525671/100517134/100525579/100521555/100523764/100520472/100517063/100624513/397434/100518294/654413/100737701/100158082/100524882/100526104/654326	17	Cellular Component	Altitude
GO:0098590	plasma membrane region	16/205	246/6990	0.00226362	0.220326	0.219214	100525671/100518854/100157834/100521555/403163/100520472/100517063/100624513/397434/100518294/100737701/494457/100516960/100626641/100512372/100523362	16	Cellular Component	Altitude
GO:0098793	presynapse	9/205	105/6990	0.00354872	0.236182	0.23499	397663/100525671/100521555/100523764/100518294/100737701/100158082/100524882/100526104	9	Cellular Component	Altitude
GO:0045211	postsynaptic membrane	5/205	39/6990	0.00528429	0.236182	0.23499	100525671/100521555/100517063/100624513/397434	5	Cellular Component	Altitude
GO:0008134	transcription factor binding	14/199	191/6590	0.00182176	0.274828	0.250422	100514856/100519426/733636/100522367/396609/100157608/574068/100520754/100152552/751859/396575/100152741/100337657/100519576	14	Molecular Function	Altitude
GO:0015491	cation:cation antiporter activity	3/199	10/6590	0.00278221	0.274828	0.250422	100626641/100101921/396786	3	Molecular Function	Altitude
GO:0015291	secondary active transmembrane transporter activity	8/199	83/6590	0.0034045	0.274828	0.250422	100157834/100516960/100627068/100515832/100626641/100524807/100101921/396786	8	Molecular Function	Altitude
GO:0004114	3',5'-cyclic-nucleotide phosphodiesterase activity	3/199	11/6590	0.00374101	0.274828	0.250422	100737701/100037941/100736954	3	Molecular Function	Altitude
GO:0046875	ephrin receptor binding	3/199	11/6590	0.00374101	0.274828	0.250422	100524544/100625697/100518854	3	Molecular Function	Altitude
ssc04360	Axon guidance	17/304	182/8777	0.000184628	0.0533576	0.0501412	100524544/100154343/492315/100626085/100152102/100524585/100154795/100512009/100286871/100622559/100624791/100158082/100620398/100624508/110261555/100623414/733600	17	KEGG	Altitude
ssc00440	Phosphonate and phosphinate metabolism	3/304	6/8777	0.000761307	0.0824686	0.0774973	100523738/100152643/100512162	3	KEGG	Altitude
ssc04015	Rap1 signaling pathway	17/304	213/8777	0.00113994	0.0824686	0.0774973	100624934/396763/397459/397509/100512009/100622559/100152679/100157745/100624229/100627043/100514291/100521471/396729/100524587/100157220/100156660/100151931	17	KEGG	Altitude
ssc00760	Nicotinate and nicotinamide metabolism	6/304	35/8777	0.00114143	0.0824686	0.0774973	100625942/100515177/100516661/100515332/100144485/751859	6	KEGG	Altitude
ssc04310	Wnt signaling pathway	13/304	157/8777	0.00309364	0.178812	0.168033	100517978/100517445/100155713/100523218/100518646/396609/100626194/100152679/100158082/100520050/100154208/100622113/100155208	13	KEGG	Altitude
