# Supplementary material for: A worldwide map of swine short tandem repeats and their associations with evolutionary and environmental adaptations
Source: Genet Sel Evol. 2021 Apr 23;53:39. doi: 10.1186/s12711-021-00631-4 (PMC8063339; doi:10.1186/s12711-021-00631-4)
Supplement: Supplementary file 24 — Additional file 24: Table S11. Summary of candidate genes assigned to top polymorphic short tandem repeats (pSTRs) with the most significant associations with annual mean temperatures or altitudes. The description of the function of these genes is based on the annotation entries of GO and KEGG. [file 12711_2021_631_MOESM24_ESM.xlsx]

## Sheet: Sheet1
Table S11.Summary of candidate genes assigned to top polymorphic short tandem repeats (pSTRs) with most significant associations with annual mean temperatures or altitudes. The description on function of these genes is referred to the annotation entries of GO and KEGG.
Environmental variables	STR	Pvalue	Type	Motif	Gene	Symbol	Function
Temperature	15_77539177	1.7258e-20	2	AC	ENSSSCG00000015945	METTL8	skeletal muscle tissue development,methylation
Temperature	X_55634337	2.31088e-20	2	AG	ENSSSCG00000012386	FAM155B	calcium channel activity
Temperature	X_50193163	2.98121e-20	2	AG	ENSSSCG00000012362	ARHGEF9	Guidance Cues and Growth Cone Motility and Signaling by GPCR.
Temperature	X_56039670	3.42929e-20	2	AC	ENSSSCG00000021647	EDA	hair follicle development,immune response
Temperature	X_47039999	5.03471e-20	5	AAAAC	ENSSSCG00000012332	WNK3	osmosensory signaling pathway,cell volume homeostasis
Temperature	15_78202480	6.43677e-20	5	AAAAC	ENSSSCG00000015954	DLX2	brain development
Temperature	15_78066169	1.54799e-19	4	AAAC	ENSSSCG00000015952	SLC25A12	gluconeogenesis,calcium ion binding
Temperature	1_265382224	3.38004e-18	5	AAAAT	ENSSSCG00000005589	NR6A1	Transcriptional regulation of pluripotent stem cells
Temperature	14_113466989	2.33412e-17	4	AAAG	ENSSSCG00000010584	MFSD13A	antioncogene
Temperature	1_99528359	3.23243e-16	5	AAAAG	ENSSSCG00000004511	MYO5B	renal water homeostasis,actin filament organization,congenital diarrheal disorders
Temperature	6_96840090	1.02564e-16	4	AAAC	ENSSSCG00000021738	PTPN2	insulin receptor signaling pathway
Temperature	8_86143955	6.08093e-16	2	AC	ENSSSCG00000009053	RNF150	ubiquitin-dependent protein catabolic process
Altitude	3_94237920	5.2534e-26	4	AAAC	ENSSSCG00000008443	EPAS1	response to hypoxia
Altitude	3_94189399	9.35635e-23	2	AG	ENSSSCG00000008443	EPAS1	response to hypoxia
Altitude	15_78612642	6.75185e-22	4	AAAC	ENSSSCG00000015958	PDK1	carbohydrate metabolic process, HIF-1 signaling pathway
Altitude	2_100973388	5.55011e-19	6	AAAAAC	ENSSSCG00000014161	KIAA0825	body mass index
Altitude	5_13652976	8.61636e-19	4	AAAT	ENSSSCG00000000169	POLR3B	ATP/ITP metabolism,immune system process
Altitude	6_64050734	1.06607e-18	4	AAAC	ENSSSCG00000035018	GABRD	chemical synaptic transmission, Akt Pathway
Altitude	9_65078295	1.31237e-18	4	AGGG	ENSSSCG00000015283	PIK3C2B	Akt Pathway, phosphatidylinositol 3-kinase signaling
Altitude	7_31647882	6.22647e-18	5	AAAAC	ENSSSCG00000001554	SRPK1	mRNA processing
Altitude	15_60136276	2.50158e-17	3	AAC	ENSSSCG00000015866	FMNL2	regulation of cell morphogenesis
Altitude	1_238018610	3.46441e-16	2	AT	ENSSSCG00000005346	ZCCHC7	Deadenylation-dependent mRNA decay.
Altitude	1_102156835	4.90407e-16	2	AC	ENSSSCG00000040836	DCC	nervous system development
Altitude	1_194058102	2.97065e-15	4	ACAG	ENSSSCG00000005110	SYNE2	centrosome localization, Meiosis
